# Supplementary material for: Realized genomic selection across generations in a reciprocal recurrent selection breeding program of Eucalyptus hybrids
Source: Front Plant Sci. 2023 Oct 27;14:1252504. doi: 10.3389/fpls.2023.1252504 (PMC10641691; doi:10.3389/fpls.2023.1252504)
Supplement: Supplementary Table 1 — Narrow sense (ha 2) and broad sense (hg 2) heritabilities and variance components for mean annual increment (MAI) in tree volume estimated by ABLUP for all progeny trials (G1 and G2 generations) combined at the two ages with the different combinations of age and genetic adjustment models. [file Table_1.xlsx]

## Sheet: Table S1
Supplementary Table S1. Narrow sense (ha2) and broad sense (hg2) heritabilities and variance components for mean annual increment (MAI) in tree volume estimated by ABLUP for all progeny trials (G1 and G2 generations) combined at the two ages with the different combinations of age adjustment and genetic models.
Age	Age data adjustment	Genetic model	Block/plot variance	Total or additive only variance	Dominance variance	Residual variance	Ratio of residual variance/total phenotypic variance	% reduction of residual variance	ha2	hg2
3	Unadjusted	A	24.65	126.53	-	420.3	0.735459	-	0.22	-
3	Linear	A	18.95	96.63	-	333.86	0.742836	-1.00301	0.22	-
3	Logistic 1	A	22.85	138.29	-	408.35	0.717045	2.50371	0.24	-
3	Logistic 2 Sigmoid	A	23.04	136.91	-	411.54	0.720118	2.08594	0.24	-
3	Gompertz curve	A	22.68	131.1	-	392.69	0.718594	2.29312	0.24	-
6	Unadjusted	A	80.42	202.29	-	897.51	0.76046	-	0.17	-
6	Linear	A	49.76	233.69	-	871.06	0.754485	0.785752	0.2	-
6	Logistic 1	A	43.98	207.71	-	743.25	0.74703	1.76603	0.21	-
6	Logistic 2 Sigmoid	A	44.79	205.68	-	758.33	0.751715	1.14996	0.2	-
6	Gompertz curve	A	49.49	221.28	-	838	0.755792	0.613768	0.2	-
3	Unadjusted	A+D	24.77	110.89	20.52	412.34	0.725287	-	0.2	0.23
3	Linear	A+D	19.06	86.81	13.41	328.36	0.733536	-1.13737	0.19	0.22
3	Logistic 1	A+D	22.98	120.98	21.03	400.8	0.70839	2.32965	0.21	0.25
3	Logistic 2 Sigmoid	A+D	23.17	119.75	20.99	403.95	0.711355	1.92087	0.21	0.25
3	Gompertz curve	A+D	22.81	114.44	20.22	385.44	0.709952	2.11431	0.21	0.25
6	Unadjusted	A+D	80.62	187.5	21.54	888.24	0.754088	-	0.16	0.18
6	Linear	A+D	50.04	211.99	31.03	857.75	0.745345	1.15944	0.18	0.21
6	Logistic 1	A+D	44.22	187.5	27.65	731.88	0.73834	2.08826	0.19	0.22
6	Logistic 2 Sigmoid	A+D	45.02	186.28	26.62	747.36	0.743435	1.41272	0.19	0.21
6	Gompertz curve	A+D	49.76	200.52	29.59	825.34	0.746772	0.970136	0.18	0.21
