# Supplementary material for: Realized genomic selection across generations in a reciprocal recurrent selection breeding program of Eucalyptus hybrids
Source: Front Plant Sci. 2023 Oct 27;14:1252504. doi: 10.3389/fpls.2023.1252504 (PMC10641691; doi:10.3389/fpls.2023.1252504)
Supplement: Supplementary Table 2 — Narrow sense (ha 2) and broad sense (hg 2) genomic heritabilities and variance components for mean annual increment (MAI) in tree volume at age six estimated in the HPT267 with the different combinations of age adjusted data, genetic and genomic models (*Model did not converge). [file Table_2.xlsx]

## Sheet: Table S2
Supplementary Table S2. Narrow (ha2) and broad-sense (hg2), genomic heritabilities and variance components for mean annual increment (MAI) in tree volume at age six estimated estimated in the HPT267 with the different combinations of age adjusted data, genetic and genomic models (*Model did not converge).
Age data adjustment	Genetic model	Genomic model	Training population	Additive	Dominance	Residual	ha2	hg2
Unadjusted	A	GBLUP_G	Hybrids	81.8465	-	18.7625	0.81	-
Unadjusted	A	GBLUP_G	Parents	464.401	-	4.46222	0.99	-
Unadjusted	A	GBLUP_G	Uncles	251.221	-	39.6375	0.86	-
Unadjusted	A	GBLUP_G	Hybrids + Parents	92.693	-	20.0462	0.82	-
Unadjusted	A	GBLUP_G	Hybrids + Uncles	945.433	-	0	1	-
Unadjusted	A	GBLUP_G	Parents + Uncles	233.373	-	51.389	0.82	-
Unadjusted	A	GBLUP_G	Hybrids + Parents + Uncles	126.724	-	22.4187	0.85	-
Unadjusted	A	HBLUP_1400	Hybrids	37.4339	-	14.8549	0.72	-
Unadjusted	A	HBLUP_1400	Parents	464.401	-	4.46218	0.99	-
Unadjusted	A	HBLUP_1400	Uncles	241.833	-	0	1	-
Unadjusted	A	HBLUP_1400	Hybrids + Parents	36.5238	-	17.2136	0.68	-
Unadjusted	A	HBLUP_1400	Hybrids + Uncles	98.6878	-	0	1	-
Unadjusted	A	HBLUP_1400	Parents + Uncles	237.289	-	0	1	-
Unadjusted	A	HBLUP_1400	Hybrids + Parents + Uncles	274.197	-	0	1	-
Unadjusted	A+D	GBLUP_G+D	Hybrids	70.6068	5.43565	15.5739	0.77	0.83
Unadjusted	A+D	GBLUP_G+D	Parents	429.934	0	10.1017	0.98	0.98
Unadjusted	A+D	GBLUP_G+D	Uncles	149.021	0	47.0097	0.76	0.76
Unadjusted	A+D	GBLUP_G+D	Hybrids + Parents	77.7072	9.0921	14.9347	0.76	0.85
Unadjusted	A+D	GBLUP_G+D	Hybrids + Uncles	631.695	20.6405	0	0.97	1
Unadjusted	A+D	GBLUP_G+D	Parents + Uncles	227.439	0.16352	47.7065	0.83	0.83
Unadjusted	A+D	GBLUP_G+D	Hybrids + Parents + Uncles	90.5561	13.8887	15.2709	0.76	0.87
Logistic 2 Sigmoid	A	GBLUP_G	Hybrids	85.869	-	19.5885	0.81	-
Logistic 2 Sigmoid	A	GBLUP_G	Parents	530.183	-	6.0117	0.99	-
Logistic 2 Sigmoid	A	GBLUP_G	Uncles	317.642	-	13.5747	0.96	-
Logistic 2 Sigmoid	A	GBLUP_G	Hybrids + Parents	99.0063	-	20.7085	0.83	-
Logistic 2 Sigmoid	A	GBLUP_G	Hybrids + Uncles	879.933	-	0	1	-
Logistic 2 Sigmoid	A	GBLUP_G	Parents + Uncles	229.06	-	39.4815	0.85	-
Logistic 2 Sigmoid	A	GBLUP_G	Hybrids + Parents + Uncles	134.422	-	21.8925	0.86	-
Logistic 2 Sigmoid	A	HBLUP_1400	Hybrids	34.0027	-	17.2707	0.66	-
Logistic 2 Sigmoid	A	HBLUP_1400	Parents	534.232	-	5.90125	0.99	-
Logistic 2 Sigmoid	A	HBLUP_1400	Uncles	178.976	-	0	1	-
Logistic 2 Sigmoid	A	HBLUP_1400	Hybrids + Parents	35.4705	-	19.1316	0.65	-
Logistic 2 Sigmoid	A	HBLUP_1400	Hybrids + Uncles	102.366	-	0	1	-
Logistic 2 Sigmoid	A	HBLUP_1400	Parents + Uncles	175.587	-	0	1	-
Logistic 2 Sigmoid	A	HBLUP_1400	Hybrids + Parents + Uncles	244.438	-	0	1	-
Logistic 2 Sigmoid	A+D	GBLUP_G+D	Hybrids	71.4919	5.88605	16.6436	0.76	0.82
Logistic 2 Sigmoid	A+D	GBLUP_G+D	Parents	210.268	62.502	15.0377	0.73	0.95
Logistic 2 Sigmoid	A+D	GBLUP_G+D	Uncles	-*	-	-	-	-
Logistic 2 Sigmoid	A+D	GBLUP_G+D	Hybrids + Parents	80.818	9.36718	15.9392	0.76	0.85
Logistic 2 Sigmoid	A+D	GBLUP_G+D	Hybrids + Uncles	565.03	20.1086	0	0.97	1
Logistic 2 Sigmoid	A+D	GBLUP_G+D	Parents + Uncles	208.261	0	35.8429	0.85	0.85
Logistic 2 Sigmoid	A+D	GBLUP_G+D	Hybrids + Parents + Uncles	94.2259	13.8808	15.1344	0.76	0.88
Logistic 1	A	GBLUP_G	Hybrids	86.1769	-	19.6885	0.81	-
Logistic 1	A	GBLUP_G	Parents	512.221	-	4.25198	0.99	-
Logistic 1	A	GBLUP_G	Uncles	279.729	-	18.6515	0.94	-
Logistic 1	A	GBLUP_G	Hybrids + Parents	100.35	-	20.7818	0.83	-
Logistic 1	A	GBLUP_G	Hybrids + Uncles	869.736	-	0	1	-
Logistic 1	A	GBLUP_G	Parents + Uncles	220.979	-	39.2811	0.85	-
Logistic 1	A	GBLUP_G	Hybrids + Parents + Uncles	135.683	-	21.8325	0.86	-
Logistic 1	A	HBLUP_1400	Hybrids	34.3738	-	17.4278	0.66	-
Logistic 1	A	HBLUP_1400	Parents	512.227	-	4.25198	0.99	-
Logistic 1	A	HBLUP_1400	Uncles	186.135	-	0	1	-
Logistic 1	A	HBLUP_1400	Hybrids + Parents	36.036	-	19.3334	0.65	-
Logistic 1	A	HBLUP_1400	Hybrids + Uncles	104.226	-	0	1	-
Logistic 1	A	HBLUP_1400	Parents + Uncles	182.343	-	0	1	-
Logistic 1	A	HBLUP_1400	Hybrids + Parents + Uncles	249.844	-	0	1	-
Logistic 1	A+D	GBLUP_G+D	Hybrids	71.797	5.94661	16.7991	0.76	0.82
Logistic 1	A+D	GBLUP_G+D	Parents	182.775	63.5704	13.0691	0.7	0.95
Logistic 1	A+D	GBLUP_G+D	Uncles	-*	-	-	-	-
Logistic 1	A+D	GBLUP_G+D	Hybrids + Parents	81.6185	9.5431	16.0308	0.76	0.85
Logistic 1	A+D	GBLUP_G+D	Hybrids + Uncles	557.435	20.1882	0	0.97	1
Logistic 1	A+D	GBLUP_G+D	Parents + Uncles	205.899	3.63403	33.4365	0.85	0.86
Logistic 1	A+D	GBLUP_G+D	Hybrids + Parents + Uncles	94.8458	14.0312	15.0925	0.77	0.88
Linear	A	GBLUP_G	Hybrids	98.2111	-	22.2112	0.82	-
Linear	A	GBLUP_G	Parents	522.418	-	5.89827	0.99	-
Linear	A	GBLUP_G	Uncles	379.769	-	17.3738	0.96	-
Linear	A	GBLUP_G	Hybrids + Parents	114.07	-	23.5143	0.83	-
Linear	A	GBLUP_G	Hybrids + Uncles	1018.56	-	0	1	-
Linear	A	GBLUP_G	Parents + Uncles	273.475	-	46.526	0.85	-
Linear	A	GBLUP_G	Hybrids + Parents + Uncles	159.624	-	24.9078	0.87	-
Linear	A	HBLUP_1400	Hybrids	41.0606	-	19.2113	0.68	-
Linear	A	HBLUP_1400	Parents	522.424	-	5.8983	0.99	-
Linear	A	HBLUP_1400	Uncles	196.983	-	0	1	-
Linear	A	HBLUP_1400	Hybrids + Parents	42.2574	-	21.5878	0.66	-
Linear	A	HBLUP_1400	Hybrids + Uncles	119.224	-	0	1	-
Linear	A	HBLUP_1400	Parents + Uncles	193.087	-	0	1	-
Linear	A	HBLUP_1400	Hybrids + Parents + Uncles	258.036	-	0	1	-
Linear	A+D	GBLUP_G+D	Hybrids	82.3675	7.19819	18.8579	0.76	0.83
Linear	A+D	GBLUP_G+D	Parents	280.924	46.7205	16.1197	0.82	0.95
Linear	A+D	GBLUP_G+D	Uncles	-*	-	-	-	-
Linear	A+D	GBLUP_G+D	Hybrids + Parents	93.4542	11.3955	17.9629	0.76	0.85
Linear	A+D	GBLUP_G+D	Hybrids + Uncles	591.686	28.4051	0	0.95	1
Linear	A+D	GBLUP_G+D	Parents + Uncles	241.513	0	41.8912	0.85	0.85
Linear	A+D	GBLUP_G+D	Hybrids + Parents + Uncles	110.437	16.7753	17.1212	0.77	0.88
Gompertz curve	A	GBLUP_G	Hybrids	92.4929	-	20.8338	0.82	-
Gompertz curve	A	GBLUP_G	Parents	504.249	-	4.85864	0.99	-
Gompertz curve	A	GBLUP_G	Uncles	330.738	-	18.4621	0.95	-
Gompertz curve	A	GBLUP_G	Hybrids + Parents	107.009	-	22.0512	0.83	-
Gompertz curve	A	GBLUP_G	Hybrids + Uncles	948.004	-	0	1	-
Gompertz curve	A	GBLUP_G	Parents + Uncles	247.712	-	43.014	0.85	-
Gompertz curve	A	GBLUP_G	Hybrids + Parents + Uncles	147.823	-	23.311	0.86	-
Gompertz curve	A	HBLUP_1400	Hybrids	38.6938	-	17.9352	0.68	-
Gompertz curve	A	HBLUP_1400	Parents	504.249	-	4.8586	0.99	-
Gompertz curve	A	HBLUP_1400	Uncles	187.335	-	0	1	-
Gompertz curve	A	HBLUP_1400	Hybrids + Parents	39.676	-	20.1608	0.66	-
Gompertz curve	A	HBLUP_1400	Hybrids + Uncles	111.419	-	0	1	-
Gompertz curve	A	HBLUP_1400	Parents + Uncles	183.5	-	0	1	-
Gompertz curve	A	HBLUP_1400	Hybrids + Parents + Uncles	242.582	-	0	1	-
Gompertz curve	A+D	GBLUP_G+D	Hybrids	77.5585	6.69065	17.7128	0.76	0.83
Gompertz curve	A+D	GBLUP_G+D	Parents	252.972	49.1094	13.9125	0.8	0.96
Gompertz curve	A+D	GBLUP_G+D	Uncles	-*	-	-	-	-
Gompertz curve	A+D	GBLUP_G+D	Hybrids + Parents	87.7741	10.541	16.9012	0.76	0.85
Gompertz curve	A+D	GBLUP_G+D	Hybrids + Uncles	532.266	27.832	0	0.95	1
Gompertz curve	A+D	GBLUP_G+D	Parents + Uncles	240.776	2.76848	36.5914	0.86	0.87
Gompertz curve	A+D	GBLUP_G+D	Hybrids + Parents + Uncles	102.913	15.502	16.0465	0.77	0.88
