# Supplementary material for: Realized genomic selection across generations in a reciprocal recurrent selection breeding program of Eucalyptus hybrids
Source: Front Plant Sci. 2023 Oct 27;14:1252504. doi: 10.3389/fpls.2023.1252504 (PMC10641691; doi:10.3389/fpls.2023.1252504)
Supplement: Supplementary Table 3 — Correlations between EBVs estimated with a homogenous versus a heterogenous residual variances model. Correlations are listed for ages three and six, different age and genetic model adjustments, all G1 and G2 trials and both genetic models (A and A+D). (Obs. the A+D model with heterogenous variances did not converge for the age adjusted data). [file Table_3.xlsx]

## Sheet: Table S3
Supplementary Table S3. Correlations between EBVs (A model) or EGVs (A+D model) estimated with a homogenous versus a heterogenous residual variances model. Correlations are listed for ages three and six, different age and genetic model adjustments, all G1 and G2 trials and both genetic models (A and A+D). (Obs. the A+D model with heterogenous variances did not converge for the age adjusted data).
Age	Age adjustment	Trial	Genetic model	Correlation (r) of EBVs or EGVs (Homo x Hetero variances)
3	Unadjusted	HPT 249	A	0.979818
3	Unadjusted	HPT 267	A	0.998914
3	Unadjusted	PSPT 143	A	0.985779
3	Unadjusted	PSPT 144	A	0.98626
3	Unadjusted	PSPT 145	A	0.996919
3	Unadjusted	PSPT 146	A	0.981083
3	Unadjusted	PSPT 147	A	0.987393
3	Unadjusted	PSPT 148	A	0.989463
3	Unadjusted	PSPT 153	A	0.958786
3	Unadjusted	PSPT 154	A	0.886593
3	Unadjusted	PSPT 155	A	0.985669
3	Unadjusted	PSPT 157	A	0.992937
3	Unadjusted	PSPT 158	A	0.983509
3	Unadjusted	PSPT 159	A	0.983271
3	Unadjusted	PSPT 160	A	0.991604
3	Unadjusted	PSPT 161	A	0.987291
3	Unadjusted	PSPT 162	A	0.989556
3	Unadjusted	PSPT 163	A	0.994833
6	Unadjusted	HPT 249	A	0.925944
6	Unadjusted	HPT 267	A	0.990412
6	Unadjusted	PSPT 143	A	0.975501
6	Unadjusted	PSPT 144	A	0.96706
6	Unadjusted	PSPT 145	A	0.985059
6	Unadjusted	PSPT 146	A	0.989715
6	Unadjusted	PSPT 147	A	0.996754
6	Unadjusted	PSPT 148	A	0.99671
6	Unadjusted	PSPT 153	A	0.987844
6	Unadjusted	PSPT 154	A	0.961895
6	Unadjusted	PSPT 155	A	0.965262
6	Unadjusted	PSPT 157	A	0.97744
6	Unadjusted	PSPT 158	A	0.987704
6	Unadjusted	PSPT 159	A	0.977914
6	Unadjusted	PSPT 160	A	0.974962
6	Unadjusted	PSPT 161	A	0.941075
6	Unadjusted	PSPT 162	A	0.976244
6	Unadjusted	PSPT 163	A	0.984899
6	Unadjusted	HPT 249	A+D	0.917036
6	Unadjusted	HPT 267	A+D	0.981117
6	Unadjusted	PSPT 143	A+D	0.97986
6	Unadjusted	PSPT 144	A+D	0.969783
6	Unadjusted	PSPT 145	A+D	0.977311
6	Unadjusted	PSPT 146	A+D	0.971957
6	Unadjusted	PSPT 147	A+D	0.984397
6	Unadjusted	PSPT 148	A+D	0.989788
6	Unadjusted	PSPT 153	A+D	0.977147
6	Unadjusted	PSPT 154	A+D	0.948232
6	Unadjusted	PSPT 155	A+D	0.964273
6	Unadjusted	PSPT 157	A+D	0.967964
6	Unadjusted	PSPT 158	A+D	0.97487
6	Unadjusted	PSPT 159	A+D	0.966159
6	Unadjusted	PSPT 160	A+D	0.9675
6	Unadjusted	PSPT 161	A+D	0.938517
6	Unadjusted	PSPT 162	A+D	0.940354
6	Unadjusted	PSPT 163	A+D	0.977662
3	Linear	HPT 249	A	0.945389
3	Linear	HPT 267	A	0.996034
3	Linear	PSPT 143	A	0.979083
3	Linear	PSPT 144	A	0.964301
3	Linear	PSPT 145	A	0.986174
3	Linear	PSPT 146	A	0.983858
3	Linear	PSPT 147	A	0.996757
3	Linear	PSPT 148	A	0.995655
3	Linear	PSPT 153	A	0.992525
3	Linear	PSPT 154	A	0.957275
3	Linear	PSPT 155	A	0.970945
3	Linear	PSPT 157	A	0.975302
3	Linear	PSPT 158	A	0.994176
3	Linear	PSPT 159	A	0.98881
3	Linear	PSPT 160	A	0.983072
3	Linear	PSPT 161	A	0.9497
3	Linear	PSPT 162	A	0.988855
3	Linear	PSPT 163	A	0.988797
6	Linear	HPT 249	A	0.935993
6	Linear	HPT 267	A	0.993657
6	Linear	PSPT 143	A	0.978446
6	Linear	PSPT 144	A	0.963688
6	Linear	PSPT 145	A	0.984406
6	Linear	PSPT 146	A	0.985361
6	Linear	PSPT 147	A	0.99661
6	Linear	PSPT 148	A	0.99614
6	Linear	PSPT 153	A	0.992473
6	Linear	PSPT 154	A	0.961884
6	Linear	PSPT 155	A	0.970381
6	Linear	PSPT 157	A	0.975414
6	Linear	PSPT 158	A	0.993736
6	Linear	PSPT 159	A	0.987179
6	Linear	PSPT 160	A	0.980829
6	Linear	PSPT 161	A	0.944423
6	Linear	PSPT 162	A	0.986647
6	Linear	PSPT 163	A	0.986427
3	Logistic 1	HPT 249	A	0.964804
3	Logistic 1	HPT 267	A	0.997434
3	Logistic 1	PSPT 143	A	0.977075
3	Logistic 1	PSPT 144	A	0.929451
3	Logistic 1	PSPT 145	A	0.99025
3	Logistic 1	PSPT 146	A	0.981977
3	Logistic 1	PSPT 147	A	0.99528
3	Logistic 1	PSPT 148	A	0.993634
3	Logistic 1	PSPT 153	A	0.988288
3	Logistic 1	PSPT 154	A	0.940747
3	Logistic 1	PSPT 155	A	0.977346
3	Logistic 1	PSPT 157	A	0.980863
3	Logistic 1	PSPT 158	A	0.992582
3	Logistic 1	PSPT 159	A	0.988825
3	Logistic 1	PSPT 160	A	0.987246
3	Logistic 1	PSPT 161	A	0.964
3	Logistic 1	PSPT 162	A	0.990474
3	Logistic 1	PSPT 163	A	0.994179
6	Logistic 1	HPT 249	A	0.943357
6	Logistic 1	HPT 267	A	0.995798
6	Logistic 1	PSPT 143	A	0.977284
6	Logistic 1	PSPT 144	A	0.956481
6	Logistic 1	PSPT 145	A	0.987462
6	Logistic 1	PSPT 146	A	0.98336
6	Logistic 1	PSPT 147	A	0.99669
6	Logistic 1	PSPT 148	A	0.995447
6	Logistic 1	PSPT 153	A	0.991672
6	Logistic 1	PSPT 154	A	0.95356
6	Logistic 1	PSPT 155	A	0.967504
6	Logistic 1	PSPT 157	A	0.974979
6	Logistic 1	PSPT 158	A	0.994905
6	Logistic 1	PSPT 159	A	0.991008
6	Logistic 1	PSPT 160	A	0.981298
6	Logistic 1	PSPT 161	A	0.947811
6	Logistic 1	PSPT 162	A	0.988181
6	Logistic 1	PSPT 163	A	0.987384
3	Logistic 2 Sigmoid	HPT 249	A	0.964631
3	Logistic 2 Sigmoid	HPT 267	A	0.997785
3	Logistic 2 Sigmoid	PSPT 143	A	0.977373
3	Logistic 2 Sigmoid	PSPT 144	A	0.925642
3	Logistic 2 Sigmoid	PSPT 145	A	0.988999
3	Logistic 2 Sigmoid	PSPT 146	A	0.983304
3	Logistic 2 Sigmoid	PSPT 147	A	0.996128
3	Logistic 2 Sigmoid	PSPT 148	A	0.994228
3	Logistic 2 Sigmoid	PSPT 153	A	0.986669
3	Logistic 2 Sigmoid	PSPT 154	A	0.93696
3	Logistic 2 Sigmoid	PSPT 155	A	0.980155
3	Logistic 2 Sigmoid	PSPT 157	A	0.982887
3	Logistic 2 Sigmoid	PSPT 158	A	0.990365
3	Logistic 2 Sigmoid	PSPT 159	A	0.985935
3	Logistic 2 Sigmoid	PSPT 160	A	0.988544
3	Logistic 2 Sigmoid	PSPT 161	A	0.969199
3	Logistic 2 Sigmoid	PSPT 162	A	0.988899
3	Logistic 2 Sigmoid	PSPT 163	A	0.995334
6	Logistic 2 Sigmoid	HPT 249	A	0.944497
6	Logistic 2 Sigmoid	HPT 267	A	0.995886
6	Logistic 2 Sigmoid	PSPT 143	A	0.977812
6	Logistic 2 Sigmoid	PSPT 144	A	0.955164
6	Logistic 2 Sigmoid	PSPT 145	A	0.985731
6	Logistic 2 Sigmoid	PSPT 146	A	0.984859
6	Logistic 2 Sigmoid	PSPT 147	A	0.996853
6	Logistic 2 Sigmoid	PSPT 148	A	0.99606
6	Logistic 2 Sigmoid	PSPT 153	A	0.989725
6	Logistic 2 Sigmoid	PSPT 154	A	0.947036
6	Logistic 2 Sigmoid	PSPT 155	A	0.973695
6	Logistic 2 Sigmoid	PSPT 157	A	0.979285
6	Logistic 2 Sigmoid	PSPT 158	A	0.992625
6	Logistic 2 Sigmoid	PSPT 159	A	0.987621
6	Logistic 2 Sigmoid	PSPT 160	A	0.983704
6	Logistic 2 Sigmoid	PSPT 161	A	0.956655
6	Logistic 2 Sigmoid	PSPT 162	A	0.985702
6	Logistic 2 Sigmoid	PSPT 163	A	0.991389
3	Gompertz curve	HPT 249	A	0.967745
3	Gompertz curve	HPT 267	A	0.998613
3	Gompertz curve	PSPT 143	A	0.977659
3	Gompertz curve	PSPT 144	A	0.936357
3	Gompertz curve	PSPT 145	A	0.990994
3	Gompertz curve	PSPT 146	A	0.980384
3	Gompertz curve	PSPT 147	A	0.995061
3	Gompertz curve	PSPT 148	A	0.993051
3	Gompertz curve	PSPT 153	A	0.986382
3	Gompertz curve	PSPT 154	A	0.935897
3	Gompertz curve	PSPT 155	A	0.97644
3	Gompertz curve	PSPT 157	A	0.979702
3	Gompertz curve	PSPT 158	A	0.991991
3	Gompertz curve	PSPT 159	A	0.988541
3	Gompertz curve	PSPT 160	A	0.987529
3	Gompertz curve	PSPT 161	A	0.965143
3	Gompertz curve	PSPT 162	A	0.990888
3	Gompertz curve	PSPT 163	A	0.994288
6	Gompertz curve	HPT 249	A	0.933976
6	Gompertz curve	HPT 267	A	0.993827
6	Gompertz curve	PSPT 143	A	0.9777
6	Gompertz curve	PSPT 144	A	0.957214
6	Gompertz curve	PSPT 145	A	0.985973
6	Gompertz curve	PSPT 146	A	0.985697
6	Gompertz curve	PSPT 147	A	0.99673
6	Gompertz curve	PSPT 148	A	0.995991
6	Gompertz curve	PSPT 153	A	0.992818
6	Gompertz curve	PSPT 154	A	0.963032
6	Gompertz curve	PSPT 155	A	0.970317
6	Gompertz curve	PSPT 157	A	0.976068
6	Gompertz curve	PSPT 158	A	0.99406
6	Gompertz curve	PSPT 159	A	0.988119
6	Gompertz curve	PSPT 160	A	0.980386
6	Gompertz curve	PSPT 161	A	0.944777
6	Gompertz curve	PSPT 162	A	0.986396
6	Gompertz curve	PSPT 163	A	0.986257
