# Supplementary material for: Realized genomic selection across generations in a reciprocal recurrent selection breeding program of Eucalyptus hybrids
Source: Front Plant Sci. 2023 Oct 27;14:1252504. doi: 10.3389/fpls.2023.1252504 (PMC10641691; doi:10.3389/fpls.2023.1252504)
Supplement: Supplementary Table 4 — Correlations between the EBVs and de-regressed dEBVs of the individuals used in each combination of training set and genomic model. Estimates are provided for all age adjustment and genetic models at ages 3 and 6. [file Table_4.xlsx]

## Sheet: Table S4
Supplementary Table S4. Correlations between the EBVs and de-regressed dEBVs of the individuals used in each combination of training set and genomic model. Estimates are provided for all age adjustment and genetic models at ages 3 and 6.
Age	Age adjustment	Genetic model	Training Population	Number of individuals	Correlation EBV x dEBV
3	Unadjusted	A	Hybrids > GBLUP	1842	0.988364
3	Unadjusted	A	Parents > GBLUP	18	0.997215
3	Unadjusted	A	Uncles > GBLUP	214	0.991706
3	Unadjusted	A	Hybrids + Parents > GBLUP	1860	0.976456
3	Unadjusted	A	Hybrids + Uncles > GBLUP	2056	0.989073
3	Unadjusted	A	Parents + Uncles > GBLUP	232	0.945093
3	Unadjusted	A	Hybrids + Parents + Uncles > GBLUP	2074	0.979926
3	Unadjusted	A	Hybrids > HBLUP	2840	0.974774
3	Unadjusted	A	Parents > HBLUP	18	0.997215
3	Unadjusted	A	Uncles > HBLUP	10315	0.978534
3	Unadjusted	A	Hybrids + Parents > HBLUP	2858	0.965609
3	Unadjusted	A	Hybrids + Uncles > HBLUP	13155	0.971766
3	Unadjusted	A	Parents + Uncles > HBLUP	10333	0.978108
3	Unadjusted	A	Hybrids + Parents + Uncles > HBLUP	13173	0.971418
3	Unadjusted	A+D	Hybrids > GBLUP	1842	0.989349
3	Unadjusted	A+D	Parents > GBLUP	18	0.996261
3	Unadjusted	A+D	Uncles > GBLUP	214	0.993082
3	Unadjusted	A+D	Hybrids + Parents > GBLUP	1860	0.978353
3	Unadjusted	A+D	Hybrids + Uncles > GBLUP	2056	0.990035
3	Unadjusted	A+D	Parents + Uncles > GBLUP	232	0.949614
3	Unadjusted	A+D	Hybrids + Parents + Uncles > GBLUP	2074	0.981563
3	Logistic 2 Sigmoid	A	Hybrids > GBLUP	1842	0.986725
3	Logistic 2 Sigmoid	A	Parents > GBLUP	18	0.996492
3	Logistic 2 Sigmoid	A	Uncles > GBLUP	214	0.990816
3	Logistic 2 Sigmoid	A	Hybrids + Parents > GBLUP	1860	0.97626
3	Logistic 2 Sigmoid	A	Hybrids + Uncles > GBLUP	2056	0.987774
3	Logistic 2 Sigmoid	A	Parents + Uncles > GBLUP	232	0.951144
3	Logistic 2 Sigmoid	A	Hybrids + Parents + Uncles > GBLUP	2074	0.980139
3	Logistic 2 Sigmoid	A	Hybrids > HBLUP	2840	0.970723
3	Logistic 2 Sigmoid	A	Parents > HBLUP	18	0.996492
3	Logistic 2 Sigmoid	A	Uncles > HBLUP	10315	0.976398
3	Logistic 2 Sigmoid	A	Hybrids + Parents > HBLUP	2858	0.962708
3	Logistic 2 Sigmoid	A	Hybrids + Uncles > HBLUP	13155	0.96706
3	Logistic 2 Sigmoid	A	Parents + Uncles > HBLUP	10333	0.9759
3	Logistic 2 Sigmoid	A	Hybrids + Parents + Uncles > HBLUP	13173	0.966631
3	Logistic 2 Sigmoid	A+D	Hybrids > GBLUP	1842	0.988074
3	Logistic 2 Sigmoid	A+D	Parents > GBLUP	18	0.995335
3	Logistic 2 Sigmoid	A+D	Uncles > GBLUP	214	0.992282
3	Logistic 2 Sigmoid	A+D	Hybrids + Parents > GBLUP	1860	0.978105
3	Logistic 2 Sigmoid	A+D	Hybrids + Uncles > GBLUP	2056	0.988978
3	Logistic 2 Sigmoid	A+D	Parents + Uncles > GBLUP	232	0.954291
3	Logistic 2 Sigmoid	A+D	Hybrids + Parents + Uncles > GBLUP	2074	0.981631
3	Logistic 1	A	Hybrids > GBLUP	1842	0.986453
3	Logistic 1	A	Parents > GBLUP	18	0.996149
3	Logistic 1	A	Uncles > GBLUP	214	0.990711
3	Logistic 1	A	Hybrids + Parents > GBLUP	1860	0.975968
3	Logistic 1	A	Hybrids + Uncles > GBLUP	2056	0.987668
3	Logistic 1	A	Parents + Uncles > GBLUP	232	0.950057
3	Logistic 1	A	Hybrids + Parents + Uncles > GBLUP	2074	0.980043
3	Logistic 1	A	Hybrids > HBLUP	2840	0.970196
3	Logistic 1	A	Parents > HBLUP	18	0.996149
3	Logistic 1	A	Uncles > HBLUP	10315	0.976395
3	Logistic 1	A	Hybrids + Parents > HBLUP	2858	0.962161
3	Logistic 1	A	Hybrids + Uncles > HBLUP	13155	0.9669
3	Logistic 1	A	Parents + Uncles > HBLUP	10333	0.975881
3	Logistic 1	A	Hybrids + Parents + Uncles > HBLUP	13173	0.966454
3	Logistic 1	A+D	Hybrids > GBLUP	1842	0.987856
3	Logistic 1	A+D	Parents > GBLUP	18	0.99491
3	Logistic 1	A+D	Uncles > GBLUP	214	0.992256
3	Logistic 1	A+D	Hybrids + Parents > GBLUP	1860	0.977855
3	Logistic 1	A+D	Hybrids + Uncles > GBLUP	2056	0.988917
3	Logistic 1	A+D	Parents + Uncles > GBLUP	232	0.953193
3	Logistic 1	A+D	Hybrids + Parents + Uncles > GBLUP	2074	0.981561
3	Linear	A	Hybrids > GBLUP	1842	0.987686
3	Linear	A	Parents > GBLUP	18	0.995023
3	Linear	A	Uncles > GBLUP	214	0.9894
3	Linear	A	Hybrids + Parents > GBLUP	1860	0.975635
3	Linear	A	Hybrids + Uncles > GBLUP	2056	0.988199
3	Linear	A	Parents + Uncles > GBLUP	232	0.949905
3	Linear	A	Hybrids + Parents + Uncles > GBLUP	2074	0.979784
3	Linear	A	Hybrids > HBLUP	2840	0.973594
3	Linear	A	Parents > HBLUP	18	0.995023
3	Linear	A	Uncles > HBLUP	10315	0.976151
3	Linear	A	Hybrids + Parents > HBLUP	2858	0.964434
3	Linear	A	Hybrids + Uncles > HBLUP	13155	0.966205
3	Linear	A	Parents + Uncles > HBLUP	10333	0.975607
3	Linear	A	Hybrids + Parents + Uncles > HBLUP	13173	0.965723
3	Linear	A+D	Hybrids > GBLUP	1842	0.988729
3	Linear	A+D	Parents > GBLUP	18	0.99368
3	Linear	A+D	Uncles > GBLUP	214	0.990883
3	Linear	A+D	Hybrids + Parents > GBLUP	1860	0.977214
3	Linear	A+D	Hybrids + Uncles > GBLUP	2056	0.989202
3	Linear	A+D	Parents + Uncles > GBLUP	232	0.952706
3	Linear	A+D	Hybrids + Parents + Uncles > GBLUP	2074	0.981059
3	Gompertz curve	A	Hybrids > GBLUP	1842	0.986828
3	Gompertz curve	A	Parents > GBLUP	18	0.996543
3	Gompertz curve	A	Uncles > GBLUP	214	0.991104
3	Gompertz curve	A	Hybrids + Parents > GBLUP	1860	0.975883
3	Gompertz curve	A	Hybrids + Uncles > GBLUP	2056	0.988044
3	Gompertz curve	A	Parents + Uncles > GBLUP	232	0.950578
3	Gompertz curve	A	Hybrids + Parents + Uncles > GBLUP	2074	0.98012
3	Gompertz curve	A	Hybrids > HBLUP	2840	0.970932
3	Gompertz curve	A	Parents > HBLUP	18	0.996543
3	Gompertz curve	A	Uncles > HBLUP	10315	0.976646
3	Gompertz curve	A	Hybrids + Parents > HBLUP	2858	0.962551
3	Gompertz curve	A	Hybrids + Uncles > HBLUP	13155	0.967757
3	Gompertz curve	A	Parents + Uncles > HBLUP	10333	0.976145
3	Gompertz curve	A	Hybrids + Parents + Uncles > HBLUP	13173	0.967327
3	Gompertz curve	A+D	Hybrids > GBLUP	1842	0.988197
3	Gompertz curve	A+D	Parents > GBLUP	18	0.99533
3	Gompertz curve	A+D	Uncles > GBLUP	214	0.99256
3	Gompertz curve	A+D	Hybrids + Parents > GBLUP	1860	0.97781
3	Gompertz curve	A+D	Hybrids + Uncles > GBLUP	2056	0.989259
3	Gompertz curve	A+D	Parents + Uncles > GBLUP	232	0.95376
3	Gompertz curve	A+D	Hybrids + Parents + Uncles > GBLUP	2074	0.981657
6	Unadjusted	A	Hybrids > GBLUP	1842	0.979784
6	Unadjusted	A	Parents > GBLUP	18	0.993077
6	Unadjusted	A	Uncles > GBLUP	214	0.963785
6	Unadjusted	A	Hybrids + Parents > GBLUP	1860	0.967387
6	Unadjusted	A	Hybrids + Uncles > GBLUP	2056	0.976503
6	Unadjusted	A	Parents + Uncles > GBLUP	232	0.930115
6	Unadjusted	A	Hybrids + Parents + Uncles > GBLUP	2074	0.967691
6	Unadjusted	A	Hybrids > HBLUP	2840	0.972366
6	Unadjusted	A	Parents > HBLUP	18	0.993077
6	Unadjusted	A	Uncles > HBLUP	10315	0.974932
6	Unadjusted	A	Hybrids + Parents > HBLUP	2858	0.962865
6	Unadjusted	A	Hybrids + Uncles > HBLUP	13155	0.959243
6	Unadjusted	A	Parents + Uncles > HBLUP	10333	0.974514
6	Unadjusted	A	Hybrids + Parents + Uncles > HBLUP	13173	0.958835
6	Unadjusted	A+D	Hybrids > GBLUP	1842	0.980735
6	Unadjusted	A+D	Parents > GBLUP	18	0.991688
6	Unadjusted	A+D	Uncles > GBLUP	214	0.965897
6	Unadjusted	A+D	Hybrids + Parents > GBLUP	1860	0.968709
6	Unadjusted	A+D	Hybrids + Uncles > GBLUP	2056	0.977664
6	Unadjusted	A+D	Parents + Uncles > GBLUP	232	0.932597
6	Unadjusted	A+D	Hybrids + Parents + Uncles > GBLUP	2074	0.969046
6	Logistic 2 Sigmoid	A	Hybrids > GBLUP	1842	0.988321
6	Logistic 2 Sigmoid	A	Parents > GBLUP	18	0.995348
6	Logistic 2 Sigmoid	A	Uncles > GBLUP	214	0.98843
6	Logistic 2 Sigmoid	A	Hybrids + Parents > GBLUP	1860	0.976518
6	Logistic 2 Sigmoid	A	Hybrids + Uncles > GBLUP	2056	0.988151
6	Logistic 2 Sigmoid	A	Parents + Uncles > GBLUP	232	0.949935
6	Logistic 2 Sigmoid	A	Hybrids + Parents + Uncles > GBLUP	2074	0.979791
6	Logistic 2 Sigmoid	A	Hybrids > HBLUP	2840	0.975024
6	Logistic 2 Sigmoid	A	Parents > HBLUP	18	0.995348
6	Logistic 2 Sigmoid	A	Uncles > HBLUP	10315	0.97644
6	Logistic 2 Sigmoid	A	Hybrids + Parents > HBLUP	2858	0.966052
6	Logistic 2 Sigmoid	A	Hybrids + Uncles > HBLUP	13155	0.966204
6	Logistic 2 Sigmoid	A	Parents + Uncles > HBLUP	10333	0.975933
6	Logistic 2 Sigmoid	A	Hybrids + Parents + Uncles > HBLUP	13173	0.965752
6	Logistic 2 Sigmoid	A+D	Hybrids > GBLUP	1842	0.989173
6	Logistic 2 Sigmoid	A+D	Parents > GBLUP	18	0.994152
6	Logistic 2 Sigmoid	A+D	Uncles > GBLUP	214	0.989862
6	Logistic 2 Sigmoid	A+D	Hybrids + Parents > GBLUP	1860	0.977841
6	Logistic 2 Sigmoid	A+D	Hybrids + Uncles > GBLUP	2056	0.989035
6	Logistic 2 Sigmoid	A+D	Parents + Uncles > GBLUP	232	0.952593
6	Logistic 2 Sigmoid	A+D	Hybrids + Parents + Uncles > GBLUP	2074	0.980928
6	Logistic 1	A	Hybrids > GBLUP	1842	0.987923
6	Logistic 1	A	Parents > GBLUP	18	0.994749
6	Logistic 1	A	Uncles > GBLUP	214	0.988445
6	Logistic 1	A	Hybrids + Parents > GBLUP	1860	0.975924
6	Logistic 1	A	Hybrids + Uncles > GBLUP	2056	0.988123
6	Logistic 1	A	Parents + Uncles > GBLUP	232	0.947886
6	Logistic 1	A	Hybrids + Parents + Uncles > GBLUP	2074	0.979645
6	Logistic 1	A	Hybrids > HBLUP	2840	0.974267
6	Logistic 1	A	Parents > HBLUP	18	0.994749
6	Logistic 1	A	Uncles > HBLUP	10315	0.976398
6	Logistic 1	A	Hybrids + Parents > HBLUP	2858	0.965132
6	Logistic 1	A	Hybrids + Uncles > HBLUP	13155	0.966104
6	Logistic 1	A	Parents + Uncles > HBLUP	10333	0.975866
6	Logistic 1	A	Hybrids + Parents + Uncles > HBLUP	13173	0.965626
6	Logistic 1	A+D	Hybrids > GBLUP	1842	0.98888
6	Logistic 1	A+D	Parents > GBLUP	18	0.993424
6	Logistic 1	A+D	Uncles > GBLUP	214	0.990016
6	Logistic 1	A+D	Hybrids + Parents > GBLUP	1860	0.977384
6	Logistic 1	A+D	Hybrids + Uncles > GBLUP	2056	0.989094
6	Logistic 1	A+D	Parents + Uncles > GBLUP	232	0.950703
6	Logistic 1	A+D	Hybrids + Parents + Uncles > GBLUP	2074	0.980876
6	Linear	A	Hybrids > GBLUP	1842	0.988251
6	Linear	A	Parents > GBLUP	18	0.994138
6	Linear	A	Uncles > GBLUP	214	0.988336
6	Linear	A	Hybrids + Parents > GBLUP	1860	0.976037
6	Linear	A	Hybrids + Uncles > GBLUP	2056	0.988229
6	Linear	A	Parents + Uncles > GBLUP	232	0.949724
6	Linear	A	Hybrids + Parents + Uncles > GBLUP	2074	0.979763
6	Linear	A	Hybrids > HBLUP	2840	0.975006
6	Linear	A	Parents > HBLUP	18	0.994138
6	Linear	A	Uncles > HBLUP	10315	0.97587
6	Linear	A	Hybrids + Parents > HBLUP	2858	0.965767
6	Linear	A	Hybrids + Uncles > HBLUP	13155	0.965296
6	Linear	A	Parents + Uncles > HBLUP	10333	0.975324
6	Linear	A	Hybrids + Parents + Uncles > HBLUP	13173	0.964801
6	Linear	A+D	Hybrids > GBLUP	1842	0.989123
6	Linear	A+D	Parents > GBLUP	18	0.992772
6	Linear	A+D	Uncles > GBLUP	214	0.98986
6	Linear	A+D	Hybrids + Parents > GBLUP	1860	0.977401
6	Linear	A+D	Hybrids + Uncles > GBLUP	2056	0.98914
6	Linear	A+D	Parents + Uncles > GBLUP	232	0.952347
6	Linear	A+D	Hybrids + Parents + Uncles > GBLUP	2074	0.980911
6	Gompertz curve	A	Hybrids > GBLUP	1842	0.988405
6	Gompertz curve	A	Parents > GBLUP	18	0.994324
6	Gompertz curve	A	Uncles > GBLUP	214	0.98776
6	Gompertz curve	A	Hybrids + Parents > GBLUP	1860	0.976269
6	Gompertz curve	A	Hybrids + Uncles > GBLUP	2056	0.988215
6	Gompertz curve	A	Parents + Uncles > GBLUP	232	0.948547
6	Gompertz curve	A	Hybrids + Parents + Uncles > GBLUP	2074	0.979742
6	Gompertz curve	A	Hybrids > HBLUP	2840	0.975425
6	Gompertz curve	A	Parents > HBLUP	18	0.994324
6	Gompertz curve	A	Uncles > HBLUP	10315	0.975944
6	Gompertz curve	A	Hybrids + Parents > HBLUP	2858	0.966232
6	Gompertz curve	A	Hybrids + Uncles > HBLUP	13155	0.965253
6	Gompertz curve	A	Parents + Uncles > HBLUP	10333	0.975401
6	Gompertz curve	A	Hybrids + Parents + Uncles > HBLUP	13173	0.964757
6	Gompertz curve	A+D	Hybrids > GBLUP	1842	0.989264
6	Gompertz curve	A+D	Parents > GBLUP	18	0.992982
6	Gompertz curve	A+D	Uncles > GBLUP	214	0.989377
6	Gompertz curve	A+D	Hybrids + Parents > GBLUP	1860	0.97762
6	Gompertz curve	A+D	Hybrids + Uncles > GBLUP	2056	0.989139
6	Gompertz curve	A+D	Parents + Uncles > GBLUP	232	0.951303
6	Gompertz curve	A+D	Hybrids + Parents + Uncles > GBLUP	2074	0.98091
