# Supplementary material for: Realized genomic selection across generations in a reciprocal recurrent selection breeding program of Eucalyptus hybrids
Source: Front Plant Sci. 2023 Oct 27;14:1252504. doi: 10.3389/fpls.2023.1252504 (PMC10641691; doi:10.3389/fpls.2023.1252504)
Supplement: Supplementary Table 5 — Realized predictive abilities (RPAs) in the G2 generation (HPT267) for mean annual increment (MAI) in tree volume and corresponding estimates of bias at the two measurement ages estimated with the different combinations of age adjustment, genetic and genomic models, using different G1 generation training sets. [file Table_5.xlsx]

## Sheet: Table S5
Supplementary Table S5. Realized predictive abilities (RPAs) in the G2 generation (HPT267) for mean annual increment (MAI) in tree volume and corresponding estimates of bias at the two measurement ages estimated with the different combinations of age adjustment, genetic and genomic models, using different G1 generation training sets.
Age	Age adjustment	Genetic model	Genomic model	# SNPs	Training set	# Individuals in the training population	# Individuals predicted in TPH267	RPA Additive	RPA Dominant	RPA Add.+Dom.	Bias RPA Add.	Bias RPA Dom.	Bias RPA Add+Dom.
3	Unadjusted	A	GBLUP_G	16833	Hybrids	1842	197	0.45151	NA	NA	-1.50046	NA	NA
3	Unadjusted	A	GBLUP_G	16018	Parents	18	197	0.505497	NA	NA	-8.97031	NA	NA
3	Unadjusted	A	GBLUP_G	16714	Uncles	214	197	-0.164853	NA	NA	1.94523	NA	NA
3	Unadjusted	A	GBLUP_G	16823	Hybrids + Parents	1860	197	0.848651	NA	NA	-1.39332	NA	NA
3	Unadjusted	A	GBLUP_G	16856	Hybrids + Uncles	2056	197	0.134954	NA	NA	0.253022	NA	NA
3	Unadjusted	A	GBLUP_G	16729	Parents + Uncles	232	197	0.822458	NA	NA	-2.15209	NA	NA
3	Unadjusted	A	GBLUP_G	16861	Hybrids + Parents + Uncles	2074	197	0.759582	NA	NA	-1.65318	NA	NA
3	Unadjusted	A	GBLUP_G+D	16833	Hybrids	1842	197	0.4232	0.666377	0.569195	-1.73139	-9.03527	-1.95012
3	Unadjusted	A	GBLUP_G+D	16018	Parents	18	197	0.435024	-0.811767	-0.77987	-7.08334	2.85994	2.83811
3	Unadjusted	A	GBLUP_G+D	16714	Uncles	214	197	NA	NA	NA	NA	NA	NA
3	Unadjusted	A	GBLUP_G+D	16823	Hybrids + Parents	1860	197	0.844513	-0.184179	0.824721	-1.62833	5.8623	-1.57271
3	Unadjusted	A	GBLUP_G+D	16856	Hybrids + Uncles	2056	197	0.195131	0.298926	0.262617	-0.232119	-4.71875	-0.482282
3	Unadjusted	A	GBLUP_G+D	16729	Parents + Uncles	232	197	0.821938	NA	NA	-2.16411	NA	-2.16411
3	Unadjusted	A	GBLUP_G+D	16861	Hybrids + Parents + Uncles	2074	197	0.759263	-0.343029	0.703569	-1.9812	7.2721	-1.83492
3	Unadjusted	A	HBLUP_1203	16833	Hybrids	2840	1203	0.562469	NA	NA	0.91933	NA	NA
3	Unadjusted	A	HBLUP_1203	16018	Parents	18	1203	0.815781	NA	NA	0.953769	NA	NA
3	Unadjusted	A	HBLUP_1203	16714	Uncles	10315	1203	-0.698492	NA	NA	1.25465	NA	NA
3	Unadjusted	A	HBLUP_1203	16823	Hybrids + Parents	2858	1203	0.901378	NA	NA	0.757568	NA	NA
3	Unadjusted	A	HBLUP_1203	16856	Hybrids + Uncles	13155	1203	0.102547	NA	NA	0.959172	NA	NA
3	Unadjusted	A	HBLUP_1203	16729	Parents + Uncles	10333	1203	0.966849	NA	NA	0.0451459	NA	NA
3	Unadjusted	A	HBLUP_1203	16861	Hybrids + Parents + Uncles	13173	1203	0.966848	NA	NA	0.0451361	NA	NA
3	Unadjusted	A	HBLUP_1400	16833	Hybrids	2840	1400	0.536546	NA	NA	-2.82145	NA	NA
3	Unadjusted	A	HBLUP_1400	16018	Parents	18	1400	0.754192	NA	NA	-12.8291	NA	NA
3	Unadjusted	A	HBLUP_1400	16714	Uncles	10315	1400	-0.683365	NA	NA	2.962	NA	NA
3	Unadjusted	A	HBLUP_1400	16823	Hybrids + Parents	2858	1400	0.873488	NA	NA	-2.4544	NA	NA
3	Unadjusted	A	HBLUP_1400	16856	Hybrids + Uncles	13155	1400	0.0855933	NA	NA	0.788386	NA	NA
3	Unadjusted	A	HBLUP_1400	16729	Parents + Uncles	10333	1400	0.901598	NA	NA	0.00527934	NA	NA
3	Unadjusted	A	HBLUP_1400	16861	Hybrids + Parents + Uncles	13173	1400	0.906377	NA	NA	-0.00645001	NA	NA
3	Unadjusted	A	HBLUP_197	16833	Hybrids	2840	197	0.462423	NA	NA	0.933948	NA	NA
3	Unadjusted	A	HBLUP_197	16018	Parents	18	197	0.505493	NA	NA	0.974372	NA	NA
3	Unadjusted	A	HBLUP_197	16714	Uncles	10315	197	-0.633616	NA	NA	1.20071	NA	NA
3	Unadjusted	A	HBLUP_197	16823	Hybrids + Parents	2858	197	0.801156	NA	NA	0.83074	NA	NA
3	Unadjusted	A	HBLUP_197	16856	Hybrids + Uncles	13155	197	-0.0323569	NA	NA	1.01479	NA	NA
3	Unadjusted	A	HBLUP_197	16729	Parents + Uncles	10333	197	0.841227	NA	NA	0.462491	NA	NA
3	Unadjusted	A	HBLUP_197	16861	Hybrids + Parents + Uncles	13173	197	0.732382	NA	NA	0.554263	NA	NA
3	Unadjusted	A+D	GBLUP_G	16833	Hybrids	1842	197	0.451239	NA	NA	-1.36853	NA	NA
3	Unadjusted	A+D	GBLUP_G	16018	Parents	18	197	0.567852	NA	NA	-5.06135	NA	NA
3	Unadjusted	A+D	GBLUP_G	16714	Uncles	214	197	-0.112476	NA	NA	1.53191	NA	NA
3	Unadjusted	A+D	GBLUP_G	16823	Hybrids + Parents	1860	197	0.838872	NA	NA	-1.33787	NA	NA
3	Unadjusted	A+D	GBLUP_G	16856	Hybrids + Uncles	2056	197	0.18784	NA	NA	0.0379663	NA	NA
3	Unadjusted	A+D	GBLUP_G	16729	Parents + Uncles	232	197	0.843073	NA	NA	-1.45664	NA	NA
3	Unadjusted	A+D	GBLUP_G	16861	Hybrids + Parents + Uncles	2074	197	0.754897	NA	NA	-1.49397	NA	NA
3	Unadjusted	A+D	GBLUP_G+D	16833	Hybrids	1842	197	0.427936	0.651724	0.561026	-1.58325	-8.86097	-1.76183
3	Unadjusted	A+D	GBLUP_G+D	16018	Parents	18	197	0.477388	-0.805602	-0.741558	-5.12076	3.10041	3.02358
3	Unadjusted	A+D	GBLUP_G+D	16714	Uncles	214	197	NA	NA	NA	NA	NA	NA
3	Unadjusted	A+D	GBLUP_G+D	16823	Hybrids + Parents	1860	197	0.834395	-0.207828	0.812353	-1.53516	6.26269	-1.47701
3	Unadjusted	A+D	GBLUP_G+D	16856	Hybrids + Uncles	2056	197	0.240947	0.276781	0.296694	-0.407075	-3.77956	-0.536582
3	Unadjusted	A+D	GBLUP_G+D	16729	Parents + Uncles	232	197	0.829585	NA	NA	-1.71528	NA	-1.71528
3	Unadjusted	A+D	GBLUP_G+D	16861	Hybrids + Parents + Uncles	2074	197	0.752724	-0.34046	0.691954	-1.7844	6.60006	-1.6194
3	Unadjusted	A+D	HBLUP_1203	16833	Hybrids	2840	1203	0.591022	NA	NA	0.911886	NA	NA
3	Unadjusted	A+D	HBLUP_1203	16018	Parents	18	1203	0.846071	NA	NA	0.912385	NA	NA
3	Unadjusted	A+D	HBLUP_1203	16714	Uncles	10315	1203	-0.635362	NA	NA	1.2349	NA	NA
3	Unadjusted	A+D	HBLUP_1203	16823	Hybrids + Parents	2858	1203	0.898727	NA	NA	0.751363	NA	NA
3	Unadjusted	A+D	HBLUP_1203	16856	Hybrids + Uncles	13155	1203	0.1364	NA	NA	0.942849	NA	NA
3	Unadjusted	A+D	HBLUP_1203	16729	Parents + Uncles	10333	1203	0.962336	NA	NA	0.0623514	NA	NA
3	Unadjusted	A+D	HBLUP_1203	16861	Hybrids + Parents + Uncles	13173	1203	0.962337	NA	NA	0.0623419	NA	NA
3	Unadjusted	A+D	HBLUP_1400	16833	Hybrids	2840	1400	0.560367	NA	NA	-2.81055	NA	NA
3	Unadjusted	A+D	HBLUP_1400	16018	Parents	18	1400	0.793034	NA	NA	-6.92707	NA	NA
3	Unadjusted	A+D	HBLUP_1400	16714	Uncles	10315	1400	-0.625868	NA	NA	2.76046	NA	NA
3	Unadjusted	A+D	HBLUP_1400	16823	Hybrids + Parents	2858	1400	0.872053	NA	NA	-2.33002	NA	NA
3	Unadjusted	A+D	HBLUP_1400	16856	Hybrids + Uncles	13155	1400	0.113912	NA	NA	0.732504	NA	NA
3	Unadjusted	A+D	HBLUP_1400	16729	Parents + Uncles	10333	1400	0.896674	NA	NA	0.00322132	NA	NA
3	Unadjusted	A+D	HBLUP_1400	16861	Hybrids + Parents + Uncles	13173	1400	0.900912	NA	NA	-0.00815324	NA	NA
3	Unadjusted	A+D	HBLUP_197	16833	Hybrids	2840	197	0.465355	NA	NA	0.928501	NA	NA
3	Unadjusted	A+D	HBLUP_197	16018	Parents	18	197	0.567848	NA	NA	0.946802	NA	NA
3	Unadjusted	A+D	HBLUP_197	16714	Uncles	10315	197	-0.590921	NA	NA	1.1957	NA	NA
3	Unadjusted	A+D	HBLUP_197	16823	Hybrids + Parents	2858	197	0.79256	NA	NA	0.822691	NA	NA
3	Unadjusted	A+D	HBLUP_197	16856	Hybrids + Uncles	13155	197	-0.0236844	NA	NA	1.01148	NA	NA
3	Unadjusted	A+D	HBLUP_197	16729	Parents + Uncles	10333	197	0.843669	NA	NA	0.460899	NA	NA
3	Unadjusted	A+D	HBLUP_197	16861	Hybrids + Parents + Uncles	13173	197	0.721935	NA	NA	0.555616	NA	NA
3	Logistic 2 Sigmoid	A	GBLUP_G	16833	Hybrids	1842	197	0.506432	NA	NA	-1.05761	NA	NA
3	Logistic 2 Sigmoid	A	GBLUP_G	16018	Parents	18	197	0.872586	NA	NA	-0.154545	NA	NA
3	Logistic 2 Sigmoid	A	GBLUP_G	16714	Uncles	214	197	-0.123101	NA	NA	1.53939	NA	NA
3	Logistic 2 Sigmoid	A	GBLUP_G	16823	Hybrids + Parents	1860	197	0.817498	NA	NA	-1.04149	NA	NA
3	Logistic 2 Sigmoid	A	GBLUP_G	16856	Hybrids + Uncles	2056	197	0.199205	NA	NA	0.227933	NA	NA
3	Logistic 2 Sigmoid	A	GBLUP_G	16729	Parents + Uncles	232	197	0.786425	NA	NA	-1.45765	NA	NA
3	Logistic 2 Sigmoid	A	GBLUP_G	16861	Hybrids + Parents + Uncles	2074	197	0.714377	NA	NA	-0.999594	NA	NA
3	Logistic 2 Sigmoid	A	GBLUP_G+D	16833	Hybrids	1842	197	0.486605	0.667121	0.599535	-1.25772	-7.52032	-1.28781
3	Logistic 2 Sigmoid	A	GBLUP_G+D	16018	Parents	18	197	0.593726	-0.805788	-0.57226	-2.17431	3.117	2.67378
3	Logistic 2 Sigmoid	A	GBLUP_G+D	16714	Uncles	214	197	-0.0768439	NA	NA	1.63489	NA	1.63489
3	Logistic 2 Sigmoid	A	GBLUP_G+D	16823	Hybrids + Parents	1860	197	0.813901	-0.312714	0.781906	-1.20638	6.93486	-1.15457
3	Logistic 2 Sigmoid	A	GBLUP_G+D	16856	Hybrids + Uncles	2056	197	0.264297	0.189888	0.290133	-0.16231	-1.58784	-0.137044
3	Logistic 2 Sigmoid	A	GBLUP_G+D	16729	Parents + Uncles	232	197	0.780942	0.538285	0.792041	-1.52041	-35.9985	-1.51129
3	Logistic 2 Sigmoid	A	GBLUP_G+D	16861	Hybrids + Parents + Uncles	2074	197	0.710443	-0.367493	0.630473	-1.20918	5.56027	-0.998928
3	Logistic 2 Sigmoid	A	HBLUP_1203	16833	Hybrids	2840	1203	0.630758	NA	NA	0.872187	NA	NA
3	Logistic 2 Sigmoid	A	HBLUP_1203	16018	Parents	18	1203	0.936011	NA	NA	0.128089	NA	NA
3	Logistic 2 Sigmoid	A	HBLUP_1203	16714	Uncles	10315	1203	-0.722753	NA	NA	1.36877	NA	NA
3	Logistic 2 Sigmoid	A	HBLUP_1203	16823	Hybrids + Parents	2858	1203	0.885127	NA	NA	0.708609	NA	NA
3	Logistic 2 Sigmoid	A	HBLUP_1203	16856	Hybrids + Uncles	13155	1203	0.138039	NA	NA	0.937184	NA	NA
3	Logistic 2 Sigmoid	A	HBLUP_1203	16729	Parents + Uncles	10333	1203	0.956724	NA	NA	0.0720158	NA	NA
3	Logistic 2 Sigmoid	A	HBLUP_1203	16861	Hybrids + Parents + Uncles	13173	1203	0.956723	NA	NA	0.0720028	NA	NA
3	Logistic 2 Sigmoid	A	HBLUP_1400	16833	Hybrids	2840	1400	0.605912	NA	NA	-2.01132	NA	NA
3	Logistic 2 Sigmoid	A	HBLUP_1400	16018	Parents	18	1400	0.92008	NA	NA	-0.0331451	NA	NA
3	Logistic 2 Sigmoid	A	HBLUP_1400	16714	Uncles	10315	1400	-0.706264	NA	NA	2.42524	NA	NA
3	Logistic 2 Sigmoid	A	HBLUP_1400	16823	Hybrids + Parents	2858	1400	0.860493	NA	NA	-1.72707	NA	NA
3	Logistic 2 Sigmoid	A	HBLUP_1400	16856	Hybrids + Uncles	13155	1400	0.126479	NA	NA	0.731422	NA	NA
3	Logistic 2 Sigmoid	A	HBLUP_1400	16729	Parents + Uncles	10333	1400	0.882244	NA	NA	0.0360091	NA	NA
3	Logistic 2 Sigmoid	A	HBLUP_1400	16861	Hybrids + Parents + Uncles	13173	1400	0.900109	NA	NA	0.0093728	NA	NA
3	Logistic 2 Sigmoid	A	HBLUP_197	16833	Hybrids	2840	197	0.521827	NA	NA	0.890914	NA	NA
3	Logistic 2 Sigmoid	A	HBLUP_197	16018	Parents	18	197	0.871274	NA	NA	0.339928	NA	NA
3	Logistic 2 Sigmoid	A	HBLUP_197	16714	Uncles	10315	197	-0.624537	NA	NA	1.2869	NA	NA
3	Logistic 2 Sigmoid	A	HBLUP_197	16823	Hybrids + Parents	2858	197	0.777252	NA	NA	0.785501	NA	NA
3	Logistic 2 Sigmoid	A	HBLUP_197	16856	Hybrids + Uncles	13155	197	0.0287579	NA	NA	0.984135	NA	NA
3	Logistic 2 Sigmoid	A	HBLUP_197	16729	Parents + Uncles	10333	197	0.811125	NA	NA	0.460076	NA	NA
3	Logistic 2 Sigmoid	A	HBLUP_197	16861	Hybrids + Parents + Uncles	13173	197	0.686908	NA	NA	0.529989	NA	NA
3	Logistic 2 Sigmoid	A+D	GBLUP_G	16833	Hybrids	1842	197	0.499226	NA	NA	-0.889994	NA	NA
3	Logistic 2 Sigmoid	A+D	GBLUP_G	16018	Parents	18	197	0.864706	NA	NA	-0.164726	NA	NA
3	Logistic 2 Sigmoid	A+D	GBLUP_G	16714	Uncles	214	197	-0.082214	NA	NA	1.30158	NA	NA
3	Logistic 2 Sigmoid	A+D	GBLUP_G	16823	Hybrids + Parents	1860	197	0.792997	NA	NA	-0.92262	NA	NA
3	Logistic 2 Sigmoid	A+D	GBLUP_G	16856	Hybrids + Uncles	2056	197	0.236874	NA	NA	0.169684	NA	NA
3	Logistic 2 Sigmoid	A+D	GBLUP_G	16729	Parents + Uncles	232	197	0.789478	NA	NA	-1.01223	NA	NA
3	Logistic 2 Sigmoid	A+D	GBLUP_G	16861	Hybrids + Parents + Uncles	2074	197	0.692884	NA	NA	-0.766578	NA	NA
3	Logistic 2 Sigmoid	A+D	GBLUP_G+D	16833	Hybrids	1842	197	0.48566	0.630426	0.576363	-1.09254	-7.07368	-1.05129
3	Logistic 2 Sigmoid	A+D	GBLUP_G+D	16018	Parents	18	197	0.618721	-0.81102	-0.521921	-2.06313	3.26429	2.64579
3	Logistic 2 Sigmoid	A+D	GBLUP_G+D	16714	Uncles	214	197	NA	NA	NA	NA	NA	NA
3	Logistic 2 Sigmoid	A+D	GBLUP_G+D	16823	Hybrids + Parents	1860	197	0.790311	-0.441503	0.73819	-1.057	7.89798	-0.978789
3	Logistic 2 Sigmoid	A+D	GBLUP_G+D	16856	Hybrids + Uncles	2056	197	0.298607	0.153203	0.306507	-0.194736	-0.845291	-0.0754967
3	Logistic 2 Sigmoid	A+D	GBLUP_G+D	16729	Parents + Uncles	232	197	0.786814	0.511014	0.794622	-1.04435	-39.6027	-1.04176
3	Logistic 2 Sigmoid	A+D	GBLUP_G+D	16861	Hybrids + Parents + Uncles	2074	197	0.691468	-0.423272	0.591458	-0.938375	5.4405	-0.695552
3	Logistic 2 Sigmoid	A+D	HBLUP_1203	16833	Hybrids	2840	1203	0.648115	NA	NA	0.865917	NA	NA
3	Logistic 2 Sigmoid	A+D	HBLUP_1203	16018	Parents	18	1203	0.931622	NA	NA	0.17498	NA	NA
3	Logistic 2 Sigmoid	A+D	HBLUP_1203	16714	Uncles	10315	1203	-0.688869	NA	NA	1.33874	NA	NA
3	Logistic 2 Sigmoid	A+D	HBLUP_1203	16823	Hybrids + Parents	2858	1203	0.873531	NA	NA	0.706849	NA	NA
3	Logistic 2 Sigmoid	A+D	HBLUP_1203	16856	Hybrids + Uncles	13155	1203	0.245518	NA	NA	0.883866	NA	NA
3	Logistic 2 Sigmoid	A+D	HBLUP_1203	16729	Parents + Uncles	10333	1203	0.954662	NA	NA	0.0570243	NA	NA
3	Logistic 2 Sigmoid	A+D	HBLUP_1203	16861	Hybrids + Parents + Uncles	13173	1203	0.954661	NA	NA	0.057008	NA	NA
3	Logistic 2 Sigmoid	A+D	HBLUP_1400	16833	Hybrids	2840	1400	0.619473	NA	NA	-1.99363	NA	NA
3	Logistic 2 Sigmoid	A+D	HBLUP_1400	16018	Parents	18	1400	0.916726	NA	NA	-0.0755916	NA	NA
3	Logistic 2 Sigmoid	A+D	HBLUP_1400	16714	Uncles	10315	1400	-0.676216	NA	NA	2.40629	NA	NA
3	Logistic 2 Sigmoid	A+D	HBLUP_1400	16823	Hybrids + Parents	2858	1400	0.848781	NA	NA	-1.62328	NA	NA
3	Logistic 2 Sigmoid	A+D	HBLUP_1400	16856	Hybrids + Uncles	13155	1400	0.221256	NA	NA	0.5518	NA	NA
3	Logistic 2 Sigmoid	A+D	HBLUP_1400	16729	Parents + Uncles	10333	1400	0.881471	NA	NA	0.0606183	NA	NA
3	Logistic 2 Sigmoid	A+D	HBLUP_1400	16861	Hybrids + Parents + Uncles	13173	1400	0.896709	NA	NA	0.0392173	NA	NA
3	Logistic 2 Sigmoid	A+D	HBLUP_197	16833	Hybrids	2840	197	0.520277	NA	NA	0.884444	NA	NA
3	Logistic 2 Sigmoid	A+D	HBLUP_197	16018	Parents	18	197	0.863424	NA	NA	0.355728	NA	NA
3	Logistic 2 Sigmoid	A+D	HBLUP_197	16714	Uncles	10315	197	-0.603589	NA	NA	1.27737	NA	NA
3	Logistic 2 Sigmoid	A+D	HBLUP_197	16823	Hybrids + Parents	2858	197	0.755221	NA	NA	0.780667	NA	NA
3	Logistic 2 Sigmoid	A+D	HBLUP_197	16856	Hybrids + Uncles	13155	197	0.0932565	NA	NA	0.944059	NA	NA
3	Logistic 2 Sigmoid	A+D	HBLUP_197	16729	Parents + Uncles	10333	197	0.816294	NA	NA	0.426012	NA	NA
3	Logistic 2 Sigmoid	A+D	HBLUP_197	16861	Hybrids + Parents + Uncles	13173	197	0.67172	NA	NA	0.503579	NA	NA
3	Logistic 1	A	GBLUP_G	16833	Hybrids	1842	197	0.503735	NA	NA	-1.00831	NA	NA
3	Logistic 1	A	GBLUP_G	16018	Parents	18	197	0.873278	NA	NA	-0.157742	NA	NA
3	Logistic 1	A	GBLUP_G	16714	Uncles	214	197	-0.131942	NA	NA	1.57951	NA	NA
3	Logistic 1	A	GBLUP_G	16823	Hybrids + Parents	1860	197	0.815549	NA	NA	-1.02958	NA	NA
3	Logistic 1	A	GBLUP_G	16856	Hybrids + Uncles	2056	197	0.19242	NA	NA	0.256465	NA	NA
3	Logistic 1	A	GBLUP_G	16729	Parents + Uncles	232	197	0.784708	NA	NA	-1.468	NA	NA
3	Logistic 1	A	GBLUP_G	16861	Hybrids + Parents + Uncles	2074	197	0.712381	NA	NA	-0.986914	NA	NA
3	Logistic 1	A	GBLUP_G+D	16833	Hybrids	1842	197	0.483752	0.66616	0.597721	-1.2037	-7.3011	-1.23782
3	Logistic 1	A	GBLUP_G+D	16018	Parents	18	197	0.586549	-0.804665	-0.58934	-2.27057	3.08914	2.69643
3	Logistic 1	A	GBLUP_G+D	16714	Uncles	214	197	-0.103196	NA	NA	1.75411	NA	1.75411
3	Logistic 1	A	GBLUP_G+D	16823	Hybrids + Parents	1860	197	0.811982	-0.324299	0.778238	-1.19384	7.00128	-1.14009
3	Logistic 1	A	GBLUP_G+D	16856	Hybrids + Uncles	2056	197	0.257655	0.184176	0.282781	-0.125322	-1.45756	-0.0984845
3	Logistic 1	A	GBLUP_G+D	16729	Parents + Uncles	232	197	0.780201	0.480348	0.801794	-1.53052	-13.1695	-1.50309
3	Logistic 1	A	GBLUP_G+D	16861	Hybrids + Parents + Uncles	2074	197	0.708068	-0.372766	0.62465	-1.19238	5.51737	-0.971408
3	Logistic 1	A	HBLUP_1203	16833	Hybrids	2840	1203	0.621139	NA	NA	0.873599	NA	NA
3	Logistic 1	A	HBLUP_1203	16018	Parents	18	1203	0.933675	NA	NA	0.131204	NA	NA
3	Logistic 1	A	HBLUP_1203	16714	Uncles	10315	1203	-0.744039	NA	NA	1.39279	NA	NA
3	Logistic 1	A	HBLUP_1203	16823	Hybrids + Parents	2858	1203	0.878374	NA	NA	0.721358	NA	NA
3	Logistic 1	A	HBLUP_1203	16856	Hybrids + Uncles	13155	1203	0.124061	NA	NA	0.944121	NA	NA
3	Logistic 1	A	HBLUP_1203	16729	Parents + Uncles	10333	1203	0.955224	NA	NA	0.0744355	NA	NA
3	Logistic 1	A	HBLUP_1203	16861	Hybrids + Parents + Uncles	13173	1203	0.955224	NA	NA	0.0744364	NA	NA
3	Logistic 1	A	HBLUP_1400	16833	Hybrids	2840	1400	0.596734	NA	NA	-1.95706	NA	NA
3	Logistic 1	A	HBLUP_1400	16018	Parents	18	1400	0.918044	NA	NA	-0.0334695	NA	NA
3	Logistic 1	A	HBLUP_1400	16714	Uncles	10315	1400	-0.726856	NA	NA	2.42094	NA	NA
3	Logistic 1	A	HBLUP_1400	16823	Hybrids + Parents	2858	1400	0.853181	NA	NA	-1.81028	NA	NA
3	Logistic 1	A	HBLUP_1400	16856	Hybrids + Uncles	13155	1400	0.114689	NA	NA	0.755184	NA	NA
3	Logistic 1	A	HBLUP_1400	16729	Parents + Uncles	10333	1400	0.876716	NA	NA	0.0408028	NA	NA
3	Logistic 1	A	HBLUP_1400	16861	Hybrids + Parents + Uncles	13173	1400	0.896799	NA	NA	0.0108623	NA	NA
3	Logistic 1	A	HBLUP_197	16833	Hybrids	2840	197	0.515632	NA	NA	0.89214	NA	NA
3	Logistic 1	A	HBLUP_197	16018	Parents	18	197	0.873279	NA	NA	0.341284	NA	NA
3	Logistic 1	A	HBLUP_197	16714	Uncles	10315	197	-0.642	NA	NA	1.30144	NA	NA
3	Logistic 1	A	HBLUP_197	16823	Hybrids + Parents	2858	197	0.771556	NA	NA	0.795422	NA	NA
3	Logistic 1	A	HBLUP_197	16856	Hybrids + Uncles	13155	197	0.0257904	NA	NA	0.985641	NA	NA
3	Logistic 1	A	HBLUP_197	16729	Parents + Uncles	10333	197	0.807156	NA	NA	0.464018	NA	NA
3	Logistic 1	A	HBLUP_197	16861	Hybrids + Parents + Uncles	13173	197	0.681147	NA	NA	0.533983	NA	NA
3	Logistic 1	A+D	GBLUP_G	16833	Hybrids	1842	197	0.495016	NA	NA	-0.835211	NA	NA
3	Logistic 1	A+D	GBLUP_G	16018	Parents	18	197	0.865595	NA	NA	-0.162931	NA	NA
3	Logistic 1	A+D	GBLUP_G	16714	Uncles	214	197	-0.0794077	NA	NA	1.34124	NA	NA
3	Logistic 1	A+D	GBLUP_G	16823	Hybrids + Parents	1860	197	0.790224	NA	NA	-0.908828	NA	NA
3	Logistic 1	A+D	GBLUP_G	16856	Hybrids + Uncles	2056	197	0.228047	NA	NA	0.204825	NA	NA
3	Logistic 1	A+D	GBLUP_G	16729	Parents + Uncles	232	197	0.789064	NA	NA	-1.00632	NA	NA
3	Logistic 1	A+D	GBLUP_G	16861	Hybrids + Parents + Uncles	2074	197	0.689759	NA	NA	-0.754838	NA	NA
3	Logistic 1	A+D	GBLUP_G+D	16833	Hybrids	1842	197	0.481365	0.628794	0.572862	-1.03168	-6.86212	-0.996914
3	Logistic 1	A+D	GBLUP_G+D	16018	Parents	18	197	0.609416	-0.80954	-0.547033	-2.15137	3.21827	2.68508
3	Logistic 1	A+D	GBLUP_G+D	16714	Uncles	214	197	NA	NA	NA	NA	NA	NA
3	Logistic 1	A+D	GBLUP_G+D	16823	Hybrids + Parents	1860	197	0.787451	-0.449597	0.732692	-1.04113	7.83514	-0.957702
3	Logistic 1	A+D	GBLUP_G+D	16856	Hybrids + Uncles	2056	197	0.290132	0.146859	0.297119	-0.150358	-0.731553	-0.0309474
3	Logistic 1	A+D	GBLUP_G+D	16729	Parents + Uncles	232	197	0.784323	0.471323	0.799983	-1.0672	-15.73	-1.05871
3	Logistic 1	A+D	GBLUP_G+D	16861	Hybrids + Parents + Uncles	2074	197	0.687837	-0.427375	0.583796	-0.920647	5.37935	-0.665561
3	Logistic 1	A+D	HBLUP_1203	16833	Hybrids	2840	1203	0.636837	NA	NA	0.86716	NA	NA
3	Logistic 1	A+D	HBLUP_1203	16018	Parents	18	1203	0.928718	NA	NA	0.177293	NA	NA
3	Logistic 1	A+D	HBLUP_1203	16714	Uncles	10315	1203	-0.717175	NA	NA	1.36534	NA	NA
3	Logistic 1	A+D	HBLUP_1203	16823	Hybrids + Parents	2858	1203	0.869227	NA	NA	0.710814	NA	NA
3	Logistic 1	A+D	HBLUP_1203	16856	Hybrids + Uncles	13155	1203	0.230234	NA	NA	0.892163	NA	NA
3	Logistic 1	A+D	HBLUP_1203	16729	Parents + Uncles	10333	1203	0.952736	NA	NA	0.0617276	NA	NA
3	Logistic 1	A+D	HBLUP_1203	16861	Hybrids + Parents + Uncles	13173	1203	0.952737	NA	NA	0.0617314	NA	NA
3	Logistic 1	A+D	HBLUP_1400	16833	Hybrids	2840	1400	0.608546	NA	NA	-1.92032	NA	NA
3	Logistic 1	A+D	HBLUP_1400	16018	Parents	18	1400	0.914237	NA	NA	-0.0737569	NA	NA
3	Logistic 1	A+D	HBLUP_1400	16714	Uncles	10315	1400	-0.703371	NA	NA	2.41492	NA	NA
3	Logistic 1	A+D	HBLUP_1400	16823	Hybrids + Parents	2858	1400	0.843883	NA	NA	-1.63384	NA	NA
3	Logistic 1	A+D	HBLUP_1400	16856	Hybrids + Uncles	13155	1400	0.207602	NA	NA	0.5776	NA	NA
3	Logistic 1	A+D	HBLUP_1400	16729	Parents + Uncles	10333	1400	0.875354	NA	NA	0.0643339	NA	NA
3	Logistic 1	A+D	HBLUP_1400	16861	Hybrids + Parents + Uncles	13173	1400	0.892657	NA	NA	0.0399884	NA	NA
3	Logistic 1	A+D	HBLUP_197	16833	Hybrids	2840	197	0.511958	NA	NA	0.885748	NA	NA
3	Logistic 1	A+D	HBLUP_197	16018	Parents	18	197	0.865595	NA	NA	0.355712	NA	NA
3	Logistic 1	A+D	HBLUP_197	16714	Uncles	10315	197	-0.62506	NA	NA	1.29407	NA	NA
3	Logistic 1	A+D	HBLUP_197	16823	Hybrids + Parents	2858	197	0.751698	NA	NA	0.783778	NA	NA
3	Logistic 1	A+D	HBLUP_197	16856	Hybrids + Uncles	13155	197	0.0882218	NA	NA	0.946505	NA	NA
3	Logistic 1	A+D	HBLUP_197	16729	Parents + Uncles	10333	197	0.812247	NA	NA	0.431532	NA	NA
3	Logistic 1	A+D	HBLUP_197	16861	Hybrids + Parents + Uncles	13173	197	0.663868	NA	NA	0.509368	NA	NA
3	Linear	A	GBLUP_G	16833	Hybrids	1842	197	0.546672	NA	NA	-1.06086	NA	NA
3	Linear	A	GBLUP_G	16018	Parents	18	197	0.862999	NA	NA	-0.12839	NA	NA
3	Linear	A	GBLUP_G	16714	Uncles	214	197	-0.102724	NA	NA	1.34424	NA	NA
3	Linear	A	GBLUP_G	16823	Hybrids + Parents	1860	197	0.808767	NA	NA	-0.911789	NA	NA
3	Linear	A	GBLUP_G	16856	Hybrids + Uncles	2056	197	0.232347	NA	NA	0.213974	NA	NA
3	Linear	A	GBLUP_G	16729	Parents + Uncles	232	197	0.781174	NA	NA	-1.04556	NA	NA
3	Linear	A	GBLUP_G	16861	Hybrids + Parents + Uncles	2074	197	0.705063	NA	NA	-0.754854	NA	NA
3	Linear	A	GBLUP_G+D	16833	Hybrids	1842	197	0.534057	0.635939	0.615059	-1.24851	-7.96588	-1.2
3	Linear	A	GBLUP_G+D	16018	Parents	18	197	0.685058	-0.807533	-0.175492	-1.28445	3.52298	1.58071
3	Linear	A	GBLUP_G+D	16714	Uncles	214	197	NA	NA	NA	NA	NA	NA
3	Linear	A	GBLUP_G+D	16823	Hybrids + Parents	1860	197	0.807715	-0.518886	0.754602	-1.05147	8.23891	-1.02769
3	Linear	A	GBLUP_G+D	16856	Hybrids + Uncles	2056	197	0.299127	0.0701347	0.289459	-0.170716	0.184492	-0.0160742
3	Linear	A	GBLUP_G+D	16729	Parents + Uncles	232	197	0.774025	0.509811	0.789778	-1.1041	-20.0176	-1.09944
3	Linear	A	GBLUP_G+D	16861	Hybrids + Parents + Uncles	2074	197	0.700468	-0.465201	0.58932	-0.949414	5.43539	-0.711657
3	Linear	A	HBLUP_1203	16833	Hybrids	2840	1203	0.688125	NA	NA	0.853075	NA	NA
3	Linear	A	HBLUP_1203	16018	Parents	18	1203	0.943286	NA	NA	0.145047	NA	NA
3	Linear	A	HBLUP_1203	16714	Uncles	10315	1203	-0.707966	NA	NA	1.40833	NA	NA
3	Linear	A	HBLUP_1203	16823	Hybrids + Parents	2858	1203	0.894721	NA	NA	0.690047	NA	NA
3	Linear	A	HBLUP_1203	16856	Hybrids + Uncles	13155	1203	0.113525	NA	NA	0.945276	NA	NA
3	Linear	A	HBLUP_1203	16729	Parents + Uncles	10333	1203	0.963179	NA	NA	0.0623018	NA	NA
3	Linear	A	HBLUP_1203	16861	Hybrids + Parents + Uncles	13173	1203	0.96318	NA	NA	0.0623072	NA	NA
3	Linear	A	HBLUP_1400	16833	Hybrids	2840	1400	0.661278	NA	NA	-2.08448	NA	NA
3	Linear	A	HBLUP_1400	16018	Parents	18	1400	0.927318	NA	NA	-0.059233	NA	NA
3	Linear	A	HBLUP_1400	16714	Uncles	10315	1400	-0.690589	NA	NA	2.2223	NA	NA
3	Linear	A	HBLUP_1400	16823	Hybrids + Parents	2858	1400	0.871648	NA	NA	-1.59719	NA	NA
3	Linear	A	HBLUP_1400	16856	Hybrids + Uncles	13155	1400	0.107483	NA	NA	0.786163	NA	NA
3	Linear	A	HBLUP_1400	16729	Parents + Uncles	10333	1400	0.884291	NA	NA	0.0551558	NA	NA
3	Linear	A	HBLUP_1400	16861	Hybrids + Parents + Uncles	13173	1400	0.906619	NA	NA	0.0190809	NA	NA
3	Linear	A	HBLUP_197	16833	Hybrids	2840	197	0.560485	NA	NA	0.871486	NA	NA
3	Linear	A	HBLUP_197	16018	Parents	18	197	0.862998	NA	NA	0.339967	NA	NA
3	Linear	A	HBLUP_197	16714	Uncles	10315	197	-0.594076	NA	NA	1.3165	NA	NA
3	Linear	A	HBLUP_197	16823	Hybrids + Parents	2858	197	0.779635	NA	NA	0.764446	NA	NA
3	Linear	A	HBLUP_197	16856	Hybrids + Uncles	13155	197	0.0289141	NA	NA	0.982682	NA	NA
3	Linear	A	HBLUP_197	16729	Parents + Uncles	10333	197	0.80478	NA	NA	0.432094	NA	NA
3	Linear	A	HBLUP_197	16861	Hybrids + Parents + Uncles	13173	197	0.674294	NA	NA	0.506474	NA	NA
3	Linear	A+D	GBLUP_G	16833	Hybrids	1842	197	0.543937	NA	NA	-0.945732	NA	NA
3	Linear	A+D	GBLUP_G	16018	Parents	18	197	0.851483	NA	NA	-0.152464	NA	NA
3	Linear	A+D	GBLUP_G	16714	Uncles	214	197	-0.0656965	NA	NA	1.1941	NA	NA
3	Linear	A+D	GBLUP_G	16823	Hybrids + Parents	1860	197	0.78853	NA	NA	-0.809402	NA	NA
3	Linear	A+D	GBLUP_G	16856	Hybrids + Uncles	2056	197	0.269122	NA	NA	0.156955	NA	NA
3	Linear	A+D	GBLUP_G	16729	Parents + Uncles	232	197	0.783707	NA	NA	-0.765346	NA	NA
3	Linear	A+D	GBLUP_G	16861	Hybrids + Parents + Uncles	2074	197	0.692207	NA	NA	-0.584218	NA	NA
3	Linear	A+D	GBLUP_G+D	16833	Hybrids	1842	197	0.536474	0.588739	0.598317	-1.14594	-7.1253	-1.02509
3	Linear	A+D	GBLUP_G+D	16018	Parents	18	197	0.721485	-0.811244	0.0924487	-1.08779	3.96363	0.686493
3	Linear	A+D	GBLUP_G+D	16714	Uncles	214	197	NA	NA	NA	NA	NA	NA
3	Linear	A+D	GBLUP_G+D	16823	Hybrids + Parents	1860	197	0.788895	-0.570321	0.714062	-0.928331	7.68237	-0.860433
3	Linear	A+D	GBLUP_G+D	16856	Hybrids + Uncles	2056	197	0.330664	0.0615101	0.311065	-0.203311	0.360127	0.000168275
3	Linear	A+D	GBLUP_G+D	16729	Parents + Uncles	232	197	0.776905	0.530273	0.780396	-0.812049	-94.9611	-0.812425
3	Linear	A+D	GBLUP_G+D	16861	Hybrids + Parents + Uncles	2074	197	0.690136	-0.492823	0.564327	-0.75247	5.13665	-0.494663
3	Linear	A+D	HBLUP_1203	16833	Hybrids	2840	1203	0.702021	NA	NA	0.8493	NA	NA
3	Linear	A+D	HBLUP_1203	16018	Parents	18	1203	0.937997	NA	NA	0.206821	NA	NA
3	Linear	A+D	HBLUP_1203	16714	Uncles	10315	1203	-0.679231	NA	NA	1.37906	NA	NA
3	Linear	A+D	HBLUP_1203	16823	Hybrids + Parents	2858	1203	0.884177	NA	NA	0.690317	NA	NA
3	Linear	A+D	HBLUP_1203	16856	Hybrids + Uncles	13155	1203	0.214558	NA	NA	0.893777	NA	NA
3	Linear	A+D	HBLUP_1203	16729	Parents + Uncles	10333	1203	0.96099	NA	NA	0.0389325	NA	NA
3	Linear	A+D	HBLUP_1203	16861	Hybrids + Parents + Uncles	13173	1203	0.960991	NA	NA	0.0389398	NA	NA
3	Linear	A+D	HBLUP_1400	16833	Hybrids	2840	1400	0.672349	NA	NA	-2.09973	NA	NA
3	Linear	A+D	HBLUP_1400	16018	Parents	18	1400	0.922253	NA	NA	-0.122443	NA	NA
3	Linear	A+D	HBLUP_1400	16714	Uncles	10315	1400	-0.664287	NA	NA	2.20804	NA	NA
3	Linear	A+D	HBLUP_1400	16823	Hybrids + Parents	2858	1400	0.860883	NA	NA	-1.525	NA	NA
3	Linear	A+D	HBLUP_1400	16856	Hybrids + Uncles	13155	1400	0.198299	NA	NA	0.618555	NA	NA
3	Linear	A+D	HBLUP_1400	16729	Parents + Uncles	10333	1400	0.883909	NA	NA	0.0856144	NA	NA
3	Linear	A+D	HBLUP_1400	16861	Hybrids + Parents + Uncles	13173	1400	0.90365	NA	NA	0.0551716	NA	NA
3	Linear	A+D	HBLUP_197	16833	Hybrids	2840	197	0.560662	NA	NA	0.865893	NA	NA
3	Linear	A+D	HBLUP_197	16018	Parents	18	197	0.851483	NA	NA	0.370888	NA	NA
3	Linear	A+D	HBLUP_197	16714	Uncles	10315	197	-0.572799	NA	NA	1.30571	NA	NA
3	Linear	A+D	HBLUP_197	16823	Hybrids + Parents	2858	197	0.760574	NA	NA	0.761048	NA	NA
3	Linear	A+D	HBLUP_197	16856	Hybrids + Uncles	13155	197	0.0927659	NA	NA	0.940585	NA	NA
3	Linear	A+D	HBLUP_197	16729	Parents + Uncles	10333	197	0.810476	NA	NA	0.391862	NA	NA
3	Linear	A+D	HBLUP_197	16861	Hybrids + Parents + Uncles	13173	197	0.665304	NA	NA	0.474032	NA	NA
3	Gompertz curve	A	GBLUP_G	16833	Hybrids	1842	197	0.491619	NA	NA	-1.11535	NA	NA
3	Gompertz curve	A	GBLUP_G	16018	Parents	18	197	0.704376	NA	NA	-2.12806	NA	NA
3	Gompertz curve	A	GBLUP_G	16714	Uncles	214	197	-0.145616	NA	NA	1.68126	NA	NA
3	Gompertz curve	A	GBLUP_G	16823	Hybrids + Parents	1860	197	0.824067	NA	NA	-1.11873	NA	NA
3	Gompertz curve	A	GBLUP_G	16856	Hybrids + Uncles	2056	197	0.166992	NA	NA	0.308607	NA	NA
3	Gompertz curve	A	GBLUP_G	16729	Parents + Uncles	232	197	0.794277	NA	NA	-1.56672	NA	NA
3	Gompertz curve	A	GBLUP_G	16861	Hybrids + Parents + Uncles	2074	197	0.720659	NA	NA	-1.10485	NA	NA
3	Gompertz curve	A	GBLUP_G+D	16833	Hybrids	1842	197	0.469699	0.668543	0.591432	-1.31705	-7.76319	-1.39226
3	Gompertz curve	A	GBLUP_G+D	16018	Parents	18	197	0.561724	-0.809092	-0.64484	-2.63934	3.05467	2.79306
3	Gompertz curve	A	GBLUP_G+D	16714	Uncles	214	197	-0.0208406	NA	NA	1.5724	NA	1.5724
3	Gompertz curve	A	GBLUP_G+D	16823	Hybrids + Parents	1860	197	0.81988	-0.326261	0.788053	-1.2985	7.48656	-1.24975
3	Gompertz curve	A	GBLUP_G+D	16856	Hybrids + Uncles	2056	197	0.231231	0.191925	0.262775	-0.086263	-1.73381	-0.101366
3	Gompertz curve	A	GBLUP_G+D	16729	Parents + Uncles	232	197	0.786198	0.535186	0.801101	-1.67177	-26.5357	-1.65466
3	Gompertz curve	A	GBLUP_G+D	16861	Hybrids + Parents + Uncles	2074	197	0.716082	-0.383961	0.634427	-1.3352	5.94363	-1.12106
3	Gompertz curve	A	HBLUP_1203	16833	Hybrids	2840	1203	0.605477	NA	NA	0.885179	NA	NA
3	Gompertz curve	A	HBLUP_1203	16018	Parents	18	1203	0.909265	NA	NA	0.75826	NA	NA
3	Gompertz curve	A	HBLUP_1203	16714	Uncles	10315	1203	-0.74297	NA	NA	1.37218	NA	NA
3	Gompertz curve	A	HBLUP_1203	16823	Hybrids + Parents	2858	1203	0.882849	NA	NA	0.726781	NA	NA
3	Gompertz curve	A	HBLUP_1203	16856	Hybrids + Uncles	13155	1203	0.10793	NA	NA	0.952889	NA	NA
3	Gompertz curve	A	HBLUP_1203	16729	Parents + Uncles	10333	1203	0.957611	NA	NA	0.0671492	NA	NA
3	Gompertz curve	A	HBLUP_1203	16861	Hybrids + Parents + Uncles	13173	1203	0.957611	NA	NA	0.0671367	NA	NA
3	Gompertz curve	A	HBLUP_1400	16833	Hybrids	2840	1400	0.580578	NA	NA	-2.10151	NA	NA
3	Gompertz curve	A	HBLUP_1400	16018	Parents	18	1400	0.869641	NA	NA	-2.41156	NA	NA
3	Gompertz curve	A	HBLUP_1400	16714	Uncles	10315	1400	-0.725197	NA	NA	2.50071	NA	NA
3	Gompertz curve	A	HBLUP_1400	16823	Hybrids + Parents	2858	1400	0.856785	NA	NA	-1.90934	NA	NA
3	Gompertz curve	A	HBLUP_1400	16856	Hybrids + Uncles	13155	1400	0.0967346	NA	NA	0.78577	NA	NA
3	Gompertz curve	A	HBLUP_1400	16729	Parents + Uncles	10333	1400	0.880321	NA	NA	0.0342451	NA	NA
3	Gompertz curve	A	HBLUP_1400	16861	Hybrids + Parents + Uncles	13173	1400	0.897573	NA	NA	0.00755469	NA	NA
3	Gompertz curve	A	HBLUP_197	16833	Hybrids	2840	197	0.502896	NA	NA	0.90318	NA	NA
3	Gompertz curve	A	HBLUP_197	16018	Parents	18	197	0.704375	NA	NA	0.841387	NA	NA
3	Gompertz curve	A	HBLUP_197	16714	Uncles	10315	197	-0.645214	NA	NA	1.285	NA	NA
3	Gompertz curve	A	HBLUP_197	16823	Hybrids + Parents	2858	197	0.779146	NA	NA	0.802445	NA	NA
3	Gompertz curve	A	HBLUP_197	16856	Hybrids + Uncles	13155	197	-0.000783313	NA	NA	1.00042	NA	NA
3	Gompertz curve	A	HBLUP_197	16729	Parents + Uncles	10333	197	0.816324	NA	NA	0.46538	NA	NA
3	Gompertz curve	A	HBLUP_197	16861	Hybrids + Parents + Uncles	13173	197	0.690689	NA	NA	0.543466	NA	NA
3	Gompertz curve	A+D	GBLUP_G	16833	Hybrids	1842	197	0.479927	NA	NA	-0.920639	NA	NA
3	Gompertz curve	A+D	GBLUP_G	16018	Parents	18	197	0.866487	NA	NA	-0.293451	NA	NA
3	Gompertz curve	A+D	GBLUP_G	16714	Uncles	214	197	-0.105436	NA	NA	1.41081	NA	NA
3	Gompertz curve	A+D	GBLUP_G	16823	Hybrids + Parents	1860	197	0.798181	NA	NA	-1.00936	NA	NA
3	Gompertz curve	A+D	GBLUP_G	16856	Hybrids + Uncles	2056	197	0.203544	NA	NA	0.241465	NA	NA
3	Gompertz curve	A+D	GBLUP_G	16729	Parents + Uncles	232	197	0.795985	NA	NA	-1.09913	NA	NA
3	Gompertz curve	A+D	GBLUP_G	16861	Hybrids + Parents + Uncles	2074	197	0.695715	NA	NA	-0.862416	NA	NA
3	Gompertz curve	A+D	GBLUP_G+D	16833	Hybrids	1842	197	0.4643	0.631051	0.563038	-1.12213	-7.3277	-1.12185
3	Gompertz curve	A+D	GBLUP_G+D	16018	Parents	18	197	0.582373	-0.812805	-0.616062	-2.57561	3.20184	2.84965
3	Gompertz curve	A+D	GBLUP_G+D	16714	Uncles	214	197	NA	NA	NA	NA	NA	NA
3	Gompertz curve	A+D	GBLUP_G+D	16823	Hybrids + Parents	1860	197	0.794561	-0.454557	0.74159	-1.15616	8.40149	-1.0762
3	Gompertz curve	A+D	GBLUP_G+D	16856	Hybrids + Uncles	2056	197	0.263938	0.147654	0.27523	-0.123009	-0.851738	-0.0263588
3	Gompertz curve	A+D	GBLUP_G+D	16729	Parents + Uncles	232	197	0.791334	0.496647	0.80417	-1.16123	-22.4218	-1.15363
3	Gompertz curve	A+D	GBLUP_G+D	16861	Hybrids + Parents + Uncles	2074	197	0.692809	-0.437721	0.588426	-1.04684	5.7362	-0.784343
3	Gompertz curve	A+D	HBLUP_1203	16833	Hybrids	2840	1203	0.620796	NA	NA	0.879173	NA	NA
3	Gompertz curve	A+D	HBLUP_1203	16018	Parents	18	1203	0.931485	NA	NA	0.247588	NA	NA
3	Gompertz curve	A+D	HBLUP_1203	16714	Uncles	10315	1203	-0.713263	NA	NA	1.34585	NA	NA
3	Gompertz curve	A+D	HBLUP_1203	16823	Hybrids + Parents	2858	1203	0.871622	NA	NA	0.720867	NA	NA
3	Gompertz curve	A+D	HBLUP_1203	16856	Hybrids + Uncles	13155	1203	0.21131	NA	NA	0.903851	NA	NA
3	Gompertz curve	A+D	HBLUP_1203	16729	Parents + Uncles	10333	1203	0.955415	NA	NA	0.0609351	NA	NA
3	Gompertz curve	A+D	HBLUP_1203	16861	Hybrids + Parents + Uncles	13173	1203	0.955414	NA	NA	0.0609188	NA	NA
3	Gompertz curve	A+D	HBLUP_1400	16833	Hybrids	2840	1400	0.591547	NA	NA	-2.0564	NA	NA
3	Gompertz curve	A+D	HBLUP_1400	16018	Parents	18	1400	0.915878	NA	NA	-0.184666	NA	NA
3	Gompertz curve	A+D	HBLUP_1400	16714	Uncles	10315	1400	-0.69945	NA	NA	2.48529	NA	NA
3	Gompertz curve	A+D	HBLUP_1400	16823	Hybrids + Parents	2858	1400	0.8454	NA	NA	-1.75755	NA	NA
3	Gompertz curve	A+D	HBLUP_1400	16856	Hybrids + Uncles	13155	1400	0.187193	NA	NA	0.605511	NA	NA
3	Gompertz curve	A+D	HBLUP_1400	16729	Parents + Uncles	10333	1400	0.878918	NA	NA	0.0511478	NA	NA
3	Gompertz curve	A+D	HBLUP_1400	16861	Hybrids + Parents + Uncles	13173	1400	0.893568	NA	NA	0.029387	NA	NA
3	Gompertz curve	A+D	HBLUP_197	16833	Hybrids	2840	197	0.49659	NA	NA	0.898012	NA	NA
3	Gompertz curve	A+D	HBLUP_197	16018	Parents	18	197	0.866488	NA	NA	0.419514	NA	NA
3	Gompertz curve	A+D	HBLUP_197	16714	Uncles	10315	197	-0.627977	NA	NA	1.27799	NA	NA
3	Gompertz curve	A+D	HBLUP_197	16823	Hybrids + Parents	2858	197	0.756285	NA	NA	0.795372	NA	NA
3	Gompertz curve	A+D	HBLUP_197	16856	Hybrids + Uncles	13155	197	0.0606001	NA	NA	0.965012	NA	NA
3	Gompertz curve	A+D	HBLUP_197	16729	Parents + Uncles	10333	197	0.820598	NA	NA	0.438098	NA	NA
3	Gompertz curve	A+D	HBLUP_197	16861	Hybrids + Parents + Uncles	13173	197	0.671411	NA	NA	0.524609	NA	NA
6	Unadjusted	A	GBLUP_G	16833	Hybrids	1842	197	0.582117	NA	NA	-1.10698	NA	NA
6	Unadjusted	A	GBLUP_G	16018	Parents	18	197	0.809573	NA	NA	-0.00386699	NA	NA
6	Unadjusted	A	GBLUP_G	16714	Uncles	214	197	0.0967797	NA	NA	0.702702	NA	NA
6	Unadjusted	A	GBLUP_G	16823	Hybrids + Parents	1860	197	0.771629	NA	NA	-0.698043	NA	NA
6	Unadjusted	A	GBLUP_G	16856	Hybrids + Uncles	2056	197	0.376053	NA	NA	-0.0254225	NA	NA
6	Unadjusted	A	GBLUP_G	16729	Parents + Uncles	232	197	0.713894	NA	NA	-0.581623	NA	NA
6	Unadjusted	A	GBLUP_G	16861	Hybrids + Parents + Uncles	2074	197	0.686749	NA	NA	-0.407356	NA	NA
6	Unadjusted	A	GBLUP_G+D	16833	Hybrids	1842	197	0.574988	0.550275	0.618797	-1.27548	-8.27667	-1.15197
6	Unadjusted	A	GBLUP_G+D	16018	Parents	18	197	0.799037	-0.781217	0.783105	-0.0521958	21.3155	-0.0632988
6	Unadjusted	A	GBLUP_G+D	16714	Uncles	214	197	0.0997144	NA	NA	0.682966	NA	NA
6	Unadjusted	A	GBLUP_G+D	16823	Hybrids + Parents	1860	197	0.775233	-0.553715	0.70163	-0.798428	7.40348	-0.719516
6	Unadjusted	A	GBLUP_G+D	16856	Hybrids + Uncles	2056	197	0.423391	0.0782139	0.408698	-0.327992	0.12617	-0.176411
6	Unadjusted	A	GBLUP_G+D	16729	Parents + Uncles	232	197	0.713061	NA	NA	-0.584004	NA	NA
6	Unadjusted	A	GBLUP_G+D	16861	Hybrids + Parents + Uncles	2074	197	0.684751	-0.44826	0.584232	-0.562303	4.89273	-0.373524
6	Unadjusted	A	HBLUP_1203	16833	Hybrids	2840	1203	0.704364	NA	NA	0.838935	NA	NA
6	Unadjusted	A	HBLUP_1203	16018	Parents	18	1203	0.953545	NA	NA	0.142602	NA	NA
6	Unadjusted	A	HBLUP_1203	16714	Uncles	10315	1203	-0.482205	NA	NA	1.25099	NA	NA
6	Unadjusted	A	HBLUP_1203	16823	Hybrids + Parents	2858	1203	0.897368	NA	NA	0.650981	NA	NA
6	Unadjusted	A	HBLUP_1203	16856	Hybrids + Uncles	13155	1203	0.253393	NA	NA	0.879434	NA	NA
6	Unadjusted	A	HBLUP_1203	16729	Parents + Uncles	10333	1203	0.975621	NA	NA	0.0378784	NA	NA
6	Unadjusted	A	HBLUP_1203	16861	Hybrids + Parents + Uncles	13173	1203	0.975621	NA	NA	0.0378592	NA	NA
6	Unadjusted	A	HBLUP_1400	16833	Hybrids	2840	1400	0.68026	NA	NA	-1.92968	NA	NA
6	Unadjusted	A	HBLUP_1400	16018	Parents	18	1400	0.930922	NA	NA	-0.0561596	NA	NA
6	Unadjusted	A	HBLUP_1400	16714	Uncles	10315	1400	-0.466191	NA	NA	1.89779	NA	NA
6	Unadjusted	A	HBLUP_1400	16823	Hybrids + Parents	2858	1400	0.873553	NA	NA	-1.28824	NA	NA
6	Unadjusted	A	HBLUP_1400	16856	Hybrids + Uncles	13155	1400	0.231182	NA	NA	0.545883	NA	NA
6	Unadjusted	A	HBLUP_1400	16729	Parents + Uncles	10333	1400	0.914231	NA	NA	0.0494929	NA	NA
6	Unadjusted	A	HBLUP_1400	16861	Hybrids + Parents + Uncles	13173	1400	0.920456	NA	NA	0.0395642	NA	NA
6	Unadjusted	A	HBLUP_197	16833	Hybrids	2840	197	0.585407	NA	NA	0.849682	NA	NA
6	Unadjusted	A	HBLUP_197	16018	Parents	18	197	0.809568	NA	NA	0.347119	NA	NA
6	Unadjusted	A	HBLUP_197	16714	Uncles	10315	197	-0.36449	NA	NA	1.19151	NA	NA
6	Unadjusted	A	HBLUP_197	16823	Hybrids + Parents	2858	197	0.749009	NA	NA	0.733892	NA	NA
6	Unadjusted	A	HBLUP_197	16856	Hybrids + Uncles	13155	197	0.12646	NA	NA	0.916967	NA	NA
6	Unadjusted	A	HBLUP_197	16729	Parents + Uncles	10333	197	0.804984	NA	NA	0.362791	NA	NA
6	Unadjusted	A	HBLUP_197	16861	Hybrids + Parents + Uncles	13173	197	0.658243	NA	NA	0.44152	NA	NA
6	Unadjusted	A+D	GBLUP_G	16833	Hybrids	1842	197	0.594475	NA	NA	-1.14447	NA	NA
6	Unadjusted	A+D	GBLUP_G	16018	Parents	18	197	0.802784	NA	NA	-0.00583516	NA	NA
6	Unadjusted	A+D	GBLUP_G	16714	Uncles	214	197	0.132547	NA	NA	0.641379	NA	NA
6	Unadjusted	A+D	GBLUP_G	16823	Hybrids + Parents	1860	197	0.770176	NA	NA	-0.664942	NA	NA
6	Unadjusted	A+D	GBLUP_G	16856	Hybrids + Uncles	2056	197	0.398159	NA	NA	-0.0445361	NA	NA
6	Unadjusted	A+D	GBLUP_G	16729	Parents + Uncles	232	197	0.72164	NA	NA	-0.503388	NA	NA
6	Unadjusted	A+D	GBLUP_G	16861	Hybrids + Parents + Uncles	2074	197	0.689197	NA	NA	-0.36078	NA	NA
6	Unadjusted	A+D	GBLUP_G+D	16833	Hybrids	1842	197	0.588692	0.520529	0.626852	-1.31631	-7.6778	-1.17288
6	Unadjusted	A+D	GBLUP_G+D	16018	Parents	18	197	0.802786	NA	NA	-0.00582399	NA	NA
6	Unadjusted	A+D	GBLUP_G+D	16714	Uncles	214	197	0.150718	NA	NA	0.501306	NA	NA
6	Unadjusted	A+D	GBLUP_G+D	16823	Hybrids + Parents	1860	197	0.775112	-0.571324	0.693801	-0.767919	7.19128	-0.676553
6	Unadjusted	A+D	GBLUP_G+D	16856	Hybrids + Uncles	2056	197	0.443865	0.0644957	0.426779	-0.346457	0.309278	-0.195582
6	Unadjusted	A+D	GBLUP_G+D	16729	Parents + Uncles	232	197	0.723321	0.458904	0.724153	-0.498993	-370.523	-0.500005
6	Unadjusted	A+D	GBLUP_G+D	16861	Hybrids + Parents + Uncles	2074	197	0.687786	-0.459537	0.58419	-0.516979	4.80976	-0.331002
6	Unadjusted	A+D	HBLUP_1203	16833	Hybrids	2840	1203	0.716603	NA	NA	0.840096	NA	NA
6	Unadjusted	A+D	HBLUP_1203	16018	Parents	18	1203	0.949284	NA	NA	0.1839	NA	NA
6	Unadjusted	A+D	HBLUP_1203	16714	Uncles	10315	1203	-0.414931	NA	NA	1.2153	NA	NA
6	Unadjusted	A+D	HBLUP_1203	16823	Hybrids + Parents	2858	1203	0.895263	NA	NA	0.654862	NA	NA
6	Unadjusted	A+D	HBLUP_1203	16856	Hybrids + Uncles	13155	1203	0.293069	NA	NA	0.856479	NA	NA
6	Unadjusted	A+D	HBLUP_1203	16729	Parents + Uncles	10333	1203	0.973354	NA	NA	0.0328963	NA	NA
6	Unadjusted	A+D	HBLUP_1203	16861	Hybrids + Parents + Uncles	13173	1203	0.973356	NA	NA	0.0328777	NA	NA
6	Unadjusted	A+D	HBLUP_1400	16833	Hybrids	2840	1400	0.692337	NA	NA	-2.04008	NA	NA
6	Unadjusted	A+D	HBLUP_1400	16018	Parents	18	1400	0.926841	NA	NA	-0.0941049	NA	NA
6	Unadjusted	A+D	HBLUP_1400	16714	Uncles	10315	1400	-0.402637	NA	NA	1.77391	NA	NA
6	Unadjusted	A+D	HBLUP_1400	16823	Hybrids + Parents	2858	1400	0.87234	NA	NA	-1.29511	NA	NA
6	Unadjusted	A+D	HBLUP_1400	16856	Hybrids + Uncles	13155	1400	0.266818	NA	NA	0.490803	NA	NA
6	Unadjusted	A+D	HBLUP_1400	16729	Parents + Uncles	10333	1400	0.9122	NA	NA	0.0621196	NA	NA
6	Unadjusted	A+D	HBLUP_1400	16861	Hybrids + Parents + Uncles	13173	1400	0.919075	NA	NA	0.0509481	NA	NA
6	Unadjusted	A+D	HBLUP_197	16833	Hybrids	2840	197	0.598401	NA	NA	0.84548	NA	NA
6	Unadjusted	A+D	HBLUP_197	16018	Parents	18	197	0.802779	NA	NA	0.359278	NA	NA
6	Unadjusted	A+D	HBLUP_197	16714	Uncles	10315	197	-0.317144	NA	NA	1.17171	NA	NA
6	Unadjusted	A+D	HBLUP_197	16823	Hybrids + Parents	2858	197	0.748796	NA	NA	0.728706	NA	NA
6	Unadjusted	A+D	HBLUP_197	16856	Hybrids + Uncles	13155	197	0.145486	NA	NA	0.900798	NA	NA
6	Unadjusted	A+D	HBLUP_197	16729	Parents + Uncles	10333	197	0.806519	NA	NA	0.343728	NA	NA
6	Unadjusted	A+D	HBLUP_197	16861	Hybrids + Parents + Uncles	13173	197	0.662786	NA	NA	0.42351	NA	NA
6	Logistic 2 Sigmoid	A	GBLUP_G	16833	Hybrids	1842	197	0.545512	NA	NA	-1.0455	NA	NA
6	Logistic 2 Sigmoid	A	GBLUP_G	16018	Parents	18	197	0.854874	NA	NA	-0.12852	NA	NA
6	Logistic 2 Sigmoid	A	GBLUP_G	16714	Uncles	214	197	-0.0681046	NA	NA	1.21964	NA	NA
6	Logistic 2 Sigmoid	A	GBLUP_G	16823	Hybrids + Parents	1860	197	0.803925	NA	NA	-0.884763	NA	NA
6	Logistic 2 Sigmoid	A	GBLUP_G	16856	Hybrids + Uncles	2056	197	0.255402	NA	NA	0.158554	NA	NA
6	Logistic 2 Sigmoid	A	GBLUP_G	16729	Parents + Uncles	232	197	0.777566	NA	NA	-0.976521	NA	NA
6	Logistic 2 Sigmoid	A	GBLUP_G	16861	Hybrids + Parents + Uncles	2074	197	0.702266	NA	NA	-0.721028	NA	NA
6	Logistic 2 Sigmoid	A	GBLUP_G+D	16833	Hybrids	1842	197	0.532569	0.628465	0.609378	-1.22337	-8.05051	-1.16895
6	Logistic 2 Sigmoid	A	GBLUP_G+D	16018	Parents	18	197	0.698409	-0.801312	-0.0411538	-1.12581	3.6532	1.13488
6	Logistic 2 Sigmoid	A	GBLUP_G+D	16714	Uncles	214	197	NA	NA	NA	NA	NA	NA
6	Logistic 2 Sigmoid	A	GBLUP_G+D	16823	Hybrids + Parents	1860	197	0.802871	-0.504402	0.751415	-1.01505	8.24431	-0.982716
6	Logistic 2 Sigmoid	A	GBLUP_G+D	16856	Hybrids + Uncles	2056	197	0.318029	0.0813691	0.310196	-0.206313	0.0362946	-0.0607034
6	Logistic 2 Sigmoid	A	GBLUP_G+D	16729	Parents + Uncles	232	197	0.777325	0.476664	0.789233	-0.983353	-23.0284	-0.983037
6	Logistic 2 Sigmoid	A	GBLUP_G+D	16861	Hybrids + Parents + Uncles	2074	197	0.697927	-0.454689	0.59306	-0.90693	5.44365	-0.683578
6	Logistic 2 Sigmoid	A	HBLUP_1203	16833	Hybrids	2840	1203	0.684911	NA	NA	0.85249	NA	NA
6	Logistic 2 Sigmoid	A	HBLUP_1203	16018	Parents	18	1203	0.945258	NA	NA	0.155554	NA	NA
6	Logistic 2 Sigmoid	A	HBLUP_1203	16714	Uncles	10315	1203	-0.66589	NA	NA	1.36421	NA	NA
6	Logistic 2 Sigmoid	A	HBLUP_1203	16823	Hybrids + Parents	2858	1203	0.895227	NA	NA	0.684198	NA	NA
6	Logistic 2 Sigmoid	A	HBLUP_1203	16856	Hybrids + Uncles	13155	1203	0.149952	NA	NA	0.926756	NA	NA
6	Logistic 2 Sigmoid	A	HBLUP_1203	16729	Parents + Uncles	10333	1203	0.966011	NA	NA	0.0566151	NA	NA
6	Logistic 2 Sigmoid	A	HBLUP_1203	16861	Hybrids + Parents + Uncles	13173	1203	0.96601	NA	NA	0.0565985	NA	NA
6	Logistic 2 Sigmoid	A	HBLUP_1400	16833	Hybrids	2840	1400	0.657763	NA	NA	-2.04155	NA	NA
6	Logistic 2 Sigmoid	A	HBLUP_1400	16018	Parents	18	1400	0.92815	NA	NA	-0.0745223	NA	NA
6	Logistic 2 Sigmoid	A	HBLUP_1400	16714	Uncles	10315	1400	-0.649692	NA	NA	2.21153	NA	NA
6	Logistic 2 Sigmoid	A	HBLUP_1400	16823	Hybrids + Parents	2858	1400	0.871736	NA	NA	-1.55068	NA	NA
6	Logistic 2 Sigmoid	A	HBLUP_1400	16856	Hybrids + Uncles	13155	1400	0.139208	NA	NA	0.726114	NA	NA
6	Logistic 2 Sigmoid	A	HBLUP_1400	16729	Parents + Uncles	10333	1400	0.891752	NA	NA	0.0476378	NA	NA
6	Logistic 2 Sigmoid	A	HBLUP_1400	16861	Hybrids + Parents + Uncles	13173	1400	0.909911	NA	NA	0.018462	NA	NA
6	Logistic 2 Sigmoid	A	HBLUP_197	16833	Hybrids	2840	197	0.555649	NA	NA	0.871563	NA	NA
6	Logistic 2 Sigmoid	A	HBLUP_197	16018	Parents	18	197	0.855702	NA	NA	0.352494	NA	NA
6	Logistic 2 Sigmoid	A	HBLUP_197	16714	Uncles	10315	197	-0.558847	NA	NA	1.28432	NA	NA
6	Logistic 2 Sigmoid	A	HBLUP_197	16823	Hybrids + Parents	2858	197	0.774759	NA	NA	0.762275	NA	NA
6	Logistic 2 Sigmoid	A	HBLUP_197	16856	Hybrids + Uncles	13155	197	0.0470645	NA	NA	0.97167	NA	NA
6	Logistic 2 Sigmoid	A	HBLUP_197	16729	Parents + Uncles	10333	197	0.808289	NA	NA	0.430937	NA	NA
6	Logistic 2 Sigmoid	A	HBLUP_197	16861	Hybrids + Parents + Uncles	13173	197	0.67597	NA	NA	0.505773	NA	NA
6	Logistic 2 Sigmoid	A+D	GBLUP_G	16833	Hybrids	1842	197	0.544258	NA	NA	-0.949236	NA	NA
6	Logistic 2 Sigmoid	A+D	GBLUP_G	16018	Parents	18	197	0.844283	NA	NA	-0.146958	NA	NA
6	Logistic 2 Sigmoid	A+D	GBLUP_G	16714	Uncles	214	197	-0.0345702	NA	NA	1.09915	NA	NA
6	Logistic 2 Sigmoid	A+D	GBLUP_G	16823	Hybrids + Parents	1860	197	0.786829	NA	NA	-0.789404	NA	NA
6	Logistic 2 Sigmoid	A+D	GBLUP_G	16856	Hybrids + Uncles	2056	197	0.287764	NA	NA	0.113231	NA	NA
6	Logistic 2 Sigmoid	A+D	GBLUP_G	16729	Parents + Uncles	232	197	0.780441	NA	NA	-0.73184	NA	NA
6	Logistic 2 Sigmoid	A+D	GBLUP_G	16861	Hybrids + Parents + Uncles	2074	197	0.692376	NA	NA	-0.56716	NA	NA
6	Logistic 2 Sigmoid	A+D	GBLUP_G+D	16833	Hybrids	1842	197	0.536154	0.584261	0.595708	-1.14379	-7.2264	-1.02105
6	Logistic 2 Sigmoid	A+D	GBLUP_G+D	16018	Parents	18	197	0.730703	-0.80518	0.219927	-0.942745	4.14244	0.29412
6	Logistic 2 Sigmoid	A+D	GBLUP_G+D	16714	Uncles	214	197	NA	NA	NA	NA	NA	NA
6	Logistic 2 Sigmoid	A+D	GBLUP_G+D	16823	Hybrids + Parents	1860	197	0.787216	-0.558203	0.716341	-0.904945	7.75504	-0.837979
6	Logistic 2 Sigmoid	A+D	GBLUP_G+D	16856	Hybrids + Uncles	2056	197	0.346235	0.069755	0.328708	-0.234553	0.253494	-0.0427286
6	Logistic 2 Sigmoid	A+D	GBLUP_G+D	16729	Parents + Uncles	232	197	0.77328	NA	NA	-0.77616	NA	NA
6	Logistic 2 Sigmoid	A+D	GBLUP_G+D	16861	Hybrids + Parents + Uncles	2074	197	0.690499	-0.48469	0.572114	-0.732705	5.18932	-0.493949
6	Logistic 2 Sigmoid	A+D	HBLUP_1203	16833	Hybrids	2840	1203	0.698999	NA	NA	0.849248	NA	NA
6	Logistic 2 Sigmoid	A+D	HBLUP_1203	16018	Parents	18	1203	0.940859	NA	NA	0.210642	NA	NA
6	Logistic 2 Sigmoid	A+D	HBLUP_1203	16714	Uncles	10315	1203	-0.633339	NA	NA	1.33551	NA	NA
6	Logistic 2 Sigmoid	A+D	HBLUP_1203	16823	Hybrids + Parents	2858	1203	0.885893	NA	NA	0.683991	NA	NA
6	Logistic 2 Sigmoid	A+D	HBLUP_1203	16856	Hybrids + Uncles	13155	1203	0.243198	NA	NA	0.878729	NA	NA
6	Logistic 2 Sigmoid	A+D	HBLUP_1203	16729	Parents + Uncles	10333	1203	0.964331	NA	NA	0.0338902	NA	NA
6	Logistic 2 Sigmoid	A+D	HBLUP_1203	16861	Hybrids + Parents + Uncles	13173	1203	0.96433	NA	NA	0.0338714	NA	NA
6	Logistic 2 Sigmoid	A+D	HBLUP_1400	16833	Hybrids	2840	1400	0.669279	NA	NA	-2.07213	NA	NA
6	Logistic 2 Sigmoid	A+D	HBLUP_1400	16018	Parents	18	1400	0.923886	NA	NA	-0.13265	NA	NA
6	Logistic 2 Sigmoid	A+D	HBLUP_1400	16714	Uncles	10315	1400	-0.61976	NA	NA	2.18657	NA	NA
6	Logistic 2 Sigmoid	A+D	HBLUP_1400	16823	Hybrids + Parents	2858	1400	0.862429	NA	NA	-1.48438	NA	NA
6	Logistic 2 Sigmoid	A+D	HBLUP_1400	16856	Hybrids + Uncles	13155	1400	0.223312	NA	NA	0.572369	NA	NA
6	Logistic 2 Sigmoid	A+D	HBLUP_1400	16729	Parents + Uncles	10333	1400	0.891728	NA	NA	0.0765561	NA	NA
6	Logistic 2 Sigmoid	A+D	HBLUP_1400	16861	Hybrids + Parents + Uncles	13173	1400	0.907973	NA	NA	0.0516254	NA	NA
6	Logistic 2 Sigmoid	A+D	HBLUP_197	16833	Hybrids	2840	197	0.55741	NA	NA	0.866339	NA	NA
6	Logistic 2 Sigmoid	A+D	HBLUP_197	16018	Parents	18	197	0.845087	NA	NA	0.379597	NA	NA
6	Logistic 2 Sigmoid	A+D	HBLUP_197	16714	Uncles	10315	197	-0.535375	NA	NA	1.27289	NA	NA
6	Logistic 2 Sigmoid	A+D	HBLUP_197	16823	Hybrids + Parents	2858	197	0.758789	NA	NA	0.758268	NA	NA
6	Logistic 2 Sigmoid	A+D	HBLUP_197	16856	Hybrids + Uncles	13155	197	0.10587	NA	NA	0.932455	NA	NA
6	Logistic 2 Sigmoid	A+D	HBLUP_197	16729	Parents + Uncles	10333	197	0.81324	NA	NA	0.391947	NA	NA
6	Logistic 2 Sigmoid	A+D	HBLUP_197	16861	Hybrids + Parents + Uncles	13173	197	0.670181	NA	NA	0.47352	NA	NA
6	Logistic 1	A	GBLUP_G	16833	Hybrids	1842	197	0.539151	NA	NA	-0.987557	NA	NA
6	Logistic 1	A	GBLUP_G	16018	Parents	18	197	0.857042	NA	NA	-0.125844	NA	NA
6	Logistic 1	A	GBLUP_G	16714	Uncles	214	197	-0.0807373	NA	NA	1.27358	NA	NA
6	Logistic 1	A	GBLUP_G	16823	Hybrids + Parents	1860	197	0.801188	NA	NA	-0.876996	NA	NA
6	Logistic 1	A	GBLUP_G	16856	Hybrids + Uncles	2056	197	0.241349	NA	NA	0.198887	NA	NA
6	Logistic 1	A	GBLUP_G	16729	Parents + Uncles	232	197	0.774995	NA	NA	-1.00764	NA	NA
6	Logistic 1	A	GBLUP_G	16861	Hybrids + Parents + Uncles	2074	197	0.700319	NA	NA	-0.72266	NA	NA
6	Logistic 1	A	GBLUP_G+D	16833	Hybrids	1842	197	0.526057	0.625991	0.603977	-1.15939	-7.82528	-1.11402
6	Logistic 1	A	GBLUP_G+D	16018	Parents	18	197	0.683741	-0.800061	-0.142969	-1.22174	3.51681	1.46553
6	Logistic 1	A	GBLUP_G+D	16714	Uncles	214	197	NA	NA	NA	NA	NA	NA
6	Logistic 1	A	GBLUP_G+D	16823	Hybrids + Parents	1860	197	0.80009	-0.520353	0.743954	-1.00843	8.10751	-0.972223
6	Logistic 1	A	GBLUP_G+D	16856	Hybrids + Uncles	2056	197	0.304852	0.0659795	0.293404	-0.160182	0.237888	-0.00314761
6	Logistic 1	A	GBLUP_G+D	16729	Parents + Uncles	232	197	0.769951	0.42797	0.790606	-1.05298	-10.3482	-1.05002
6	Logistic 1	A	GBLUP_G+D	16861	Hybrids + Parents + Uncles	2074	197	0.694665	-0.467433	0.581474	-0.904411	5.40426	-0.659193
6	Logistic 1	A	HBLUP_1203	16833	Hybrids	2840	1203	0.679606	NA	NA	0.850377	NA	NA
6	Logistic 1	A	HBLUP_1203	16018	Parents	18	1203	0.943045	NA	NA	0.151359	NA	NA
6	Logistic 1	A	HBLUP_1203	16714	Uncles	10315	1203	-0.701052	NA	NA	1.40558	NA	NA
6	Logistic 1	A	HBLUP_1203	16823	Hybrids + Parents	2858	1203	0.891512	NA	NA	0.68532	NA	NA
6	Logistic 1	A	HBLUP_1203	16856	Hybrids + Uncles	13155	1203	0.12346	NA	NA	0.941283	NA	NA
6	Logistic 1	A	HBLUP_1203	16729	Parents + Uncles	10333	1203	0.964594	NA	NA	0.0595882	NA	NA
6	Logistic 1	A	HBLUP_1203	16861	Hybrids + Parents + Uncles	13173	1203	0.964594	NA	NA	0.0595935	NA	NA
6	Logistic 1	A	HBLUP_1400	16833	Hybrids	2840	1400	0.65274	NA	NA	-1.95236	NA	NA
6	Logistic 1	A	HBLUP_1400	16018	Parents	18	1400	0.926303	NA	NA	-0.0651089	NA	NA
6	Logistic 1	A	HBLUP_1400	16714	Uncles	10315	1400	-0.683428	NA	NA	2.20624	NA	NA
6	Logistic 1	A	HBLUP_1400	16823	Hybrids + Parents	2858	1400	0.86755	NA	NA	-1.53647	NA	NA
6	Logistic 1	A	HBLUP_1400	16856	Hybrids + Uncles	13155	1400	0.116289	NA	NA	0.76664	NA	NA
6	Logistic 1	A	HBLUP_1400	16729	Parents + Uncles	10333	1400	0.884582	NA	NA	0.0567322	NA	NA
6	Logistic 1	A	HBLUP_1400	16861	Hybrids + Parents + Uncles	13173	1400	0.906704	NA	NA	0.021398	NA	NA
6	Logistic 1	A	HBLUP_197	16833	Hybrids	2840	197	0.551526	NA	NA	0.869625	NA	NA
6	Logistic 1	A	HBLUP_197	16018	Parents	18	197	0.857041	NA	NA	0.347576	NA	NA
6	Logistic 1	A	HBLUP_197	16714	Uncles	10315	197	-0.583394	NA	NA	1.31047	NA	NA
6	Logistic 1	A	HBLUP_197	16823	Hybrids + Parents	2858	197	0.770779	NA	NA	0.762534	NA	NA
6	Logistic 1	A	HBLUP_197	16856	Hybrids + Uncles	13155	197	0.0382903	NA	NA	0.976945	NA	NA
6	Logistic 1	A	HBLUP_197	16729	Parents + Uncles	10333	197	0.801304	NA	NA	0.433631	NA	NA
6	Logistic 1	A	HBLUP_197	16861	Hybrids + Parents + Uncles	13173	197	0.667716	NA	NA	0.506642	NA	NA
6	Logistic 1	A+D	GBLUP_G	16833	Hybrids	1842	197	0.535826	NA	NA	-0.876209	NA	NA
6	Logistic 1	A+D	GBLUP_G	16018	Parents	18	197	0.846267	NA	NA	-0.145244	NA	NA
6	Logistic 1	A+D	GBLUP_G	16714	Uncles	214	197	-0.044882	NA	NA	1.13494	NA	NA
6	Logistic 1	A+D	GBLUP_G	16823	Hybrids + Parents	1860	197	0.782159	NA	NA	-0.775693	NA	NA
6	Logistic 1	A+D	GBLUP_G	16856	Hybrids + Uncles	2056	197	0.272715	NA	NA	0.158429	NA	NA
6	Logistic 1	A+D	GBLUP_G	16729	Parents + Uncles	232	197	0.780185	NA	NA	-0.731257	NA	NA
6	Logistic 1	A+D	GBLUP_G	16861	Hybrids + Parents + Uncles	2074	197	0.688114	NA	NA	-0.560941	NA	NA
6	Logistic 1	A+D	GBLUP_G+D	16833	Hybrids	1842	197	0.527935	0.578095	0.587512	-1.06438	-6.94998	-0.949573
6	Logistic 1	A+D	GBLUP_G+D	16018	Parents	18	197	0.717675	-0.803392	0.106589	-1.03808	3.92804	0.648075
6	Logistic 1	A+D	GBLUP_G+D	16714	Uncles	214	197	NA	NA	NA	NA	NA	NA
6	Logistic 1	A+D	GBLUP_G+D	16823	Hybrids + Parents	1860	197	0.782441	-0.569453	0.70471	-0.88965	7.52126	-0.810769
6	Logistic 1	A+D	GBLUP_G+D	16856	Hybrids + Uncles	2056	197	0.331972	0.0543025	0.310472	-0.180426	0.43646	0.0223178
6	Logistic 1	A+D	GBLUP_G+D	16729	Parents + Uncles	232	197	0.77541	0.445053	0.79028	-0.773897	-14.494	-0.775615
6	Logistic 1	A+D	GBLUP_G+D	16861	Hybrids + Parents + Uncles	2074	197	0.685001	-0.49529	0.557165	-0.718987	5.11	-0.455515
6	Logistic 1	A+D	HBLUP_1203	16833	Hybrids	2840	1203	0.692039	NA	NA	0.847154	NA	NA
6	Logistic 1	A+D	HBLUP_1203	16018	Parents	18	1203	0.937661	NA	NA	0.209297	NA	NA
6	Logistic 1	A+D	HBLUP_1203	16714	Uncles	10315	1203	-0.676663	NA	NA	1.3791	NA	NA
6	Logistic 1	A+D	HBLUP_1203	16823	Hybrids + Parents	2858	1203	0.880966	NA	NA	0.685952	NA	NA
6	Logistic 1	A+D	HBLUP_1203	16856	Hybrids + Uncles	13155	1203	0.219655	NA	NA	0.893252	NA	NA
6	Logistic 1	A+D	HBLUP_1203	16729	Parents + Uncles	10333	1203	0.962284	NA	NA	0.0369728	NA	NA
6	Logistic 1	A+D	HBLUP_1203	16861	Hybrids + Parents + Uncles	13173	1203	0.962286	NA	NA	0.03698	NA	NA
6	Logistic 1	A+D	HBLUP_1400	16833	Hybrids	2840	1400	0.66261	NA	NA	-1.96912	NA	NA
6	Logistic 1	A+D	HBLUP_1400	16018	Parents	18	1400	0.921247	NA	NA	-0.12372	NA	NA
6	Logistic 1	A+D	HBLUP_1400	16714	Uncles	10315	1400	-0.661065	NA	NA	2.19761	NA	NA
6	Logistic 1	A+D	HBLUP_1400	16823	Hybrids + Parents	2858	1400	0.85693	NA	NA	-1.46883	NA	NA
6	Logistic 1	A+D	HBLUP_1400	16856	Hybrids + Uncles	13155	1400	0.202128	NA	NA	0.606032	NA	NA
6	Logistic 1	A+D	HBLUP_1400	16729	Parents + Uncles	10333	1400	0.884007	NA	NA	0.0866292	NA	NA
6	Logistic 1	A+D	HBLUP_1400	16861	Hybrids + Parents + Uncles	13173	1400	0.903913	NA	NA	0.0563737	NA	NA
6	Logistic 1	A+D	HBLUP_197	16833	Hybrids	2840	197	0.551698	NA	NA	0.864297	NA	NA
6	Logistic 1	A+D	HBLUP_197	16018	Parents	18	197	0.846267	NA	NA	0.374654	NA	NA
6	Logistic 1	A+D	HBLUP_197	16714	Uncles	10315	197	-0.564049	NA	NA	1.30126	NA	NA
6	Logistic 1	A+D	HBLUP_197	16823	Hybrids + Parents	2858	197	0.752864	NA	NA	0.758908	NA	NA
6	Logistic 1	A+D	HBLUP_197	16856	Hybrids + Uncles	13155	197	0.0972709	NA	NA	0.937573	NA	NA
6	Logistic 1	A+D	HBLUP_197	16729	Parents + Uncles	10333	197	0.806518	NA	NA	0.39414	NA	NA
6	Logistic 1	A+D	HBLUP_197	16861	Hybrids + Parents + Uncles	13173	197	0.660333	NA	NA	0.474109	NA	NA
6	Linear	A	GBLUP_G	16833	Hybrids	1842	197	0.566298	NA	NA	-0.977112	NA	NA
6	Linear	A	GBLUP_G	16018	Parents	18	197	0.850362	NA	NA	-0.0997324	NA	NA
6	Linear	A	GBLUP_G	16714	Uncles	214	197	-0.0774623	NA	NA	1.22906	NA	NA
6	Linear	A	GBLUP_G	16823	Hybrids + Parents	1860	197	0.795824	NA	NA	-0.79847	NA	NA
6	Linear	A	GBLUP_G	16856	Hybrids + Uncles	2056	197	0.261905	NA	NA	0.200445	NA	NA
6	Linear	A	GBLUP_G	16729	Parents + Uncles	232	197	0.767375	NA	NA	-0.85691	NA	NA
6	Linear	A	GBLUP_G	16861	Hybrids + Parents + Uncles	2074	197	0.694024	NA	NA	-0.59768	NA	NA
6	Linear	A	GBLUP_G+D	16833	Hybrids	1842	197	0.558021	0.608463	0.622901	-1.15777	-7.57243	-1.06939
6	Linear	A	GBLUP_G+D	16018	Parents	18	197	0.741519	-0.800019	0.289495	-0.816176	4.10408	0.132083
6	Linear	A	GBLUP_G+D	16714	Uncles	214	197	NA	NA	NA	NA	NA	NA
6	Linear	A	GBLUP_G+D	16823	Hybrids + Parents	1860	197	0.797515	-0.540522	0.734641	-0.92376	7.51115	-0.888727
6	Linear	A	GBLUP_G+D	16856	Hybrids + Uncles	2056	197	0.33052	0.0459345	0.310928	-0.173996	0.520855	0.00800789
6	Linear	A	GBLUP_G+D	16729	Parents + Uncles	232	197	0.762264	0.500393	0.777313	-0.892896	-19.8447	-0.89425
6	Linear	A	GBLUP_G+D	16861	Hybrids + Parents + Uncles	2074	197	0.69145	-0.466745	0.572702	-0.775528	4.95563	-0.531221
6	Linear	A	HBLUP_1203	16833	Hybrids	2840	1203	0.713973	NA	NA	0.83649	NA	NA
6	Linear	A	HBLUP_1203	16018	Parents	18	1203	0.94619	NA	NA	0.159482	NA	NA
6	Linear	A	HBLUP_1203	16714	Uncles	10315	1203	-0.682838	NA	NA	1.41493	NA	NA
6	Linear	A	HBLUP_1203	16823	Hybrids + Parents	2858	1203	0.89431	NA	NA	0.674549	NA	NA
6	Linear	A	HBLUP_1203	16856	Hybrids + Uncles	13155	1203	0.119288	NA	NA	0.939931	NA	NA
6	Linear	A	HBLUP_1203	16729	Parents + Uncles	10333	1203	0.965411	NA	NA	0.0611424	NA	NA
6	Linear	A	HBLUP_1203	16861	Hybrids + Parents + Uncles	13173	1203	0.965412	NA	NA	0.0611497	NA	NA
6	Linear	A	HBLUP_1400	16833	Hybrids	2840	1400	0.687126	NA	NA	-1.96471	NA	NA
6	Linear	A	HBLUP_1400	16018	Parents	18	1400	0.929497	NA	NA	-0.074806	NA	NA
6	Linear	A	HBLUP_1400	16714	Uncles	10315	1400	-0.665393	NA	NA	2.10945	NA	NA
6	Linear	A	HBLUP_1400	16823	Hybrids + Parents	2858	1400	0.872089	NA	NA	-1.4538	NA	NA
6	Linear	A	HBLUP_1400	16856	Hybrids + Uncles	13155	1400	0.114193	NA	NA	0.784011	NA	NA
6	Linear	A	HBLUP_1400	16729	Parents + Uncles	10333	1400	0.886735	NA	NA	0.063895	NA	NA
6	Linear	A	HBLUP_1400	16861	Hybrids + Parents + Uncles	13173	1400	0.909492	NA	NA	0.026534	NA	NA
6	Linear	A	HBLUP_197	16833	Hybrids	2840	197	0.579501	NA	NA	0.853146	NA	NA
6	Linear	A	HBLUP_197	16018	Parents	18	197	0.850362	NA	NA	0.342456	NA	NA
6	Linear	A	HBLUP_197	16714	Uncles	10315	197	-0.561785	NA	NA	1.32441	NA	NA
6	Linear	A	HBLUP_197	16823	Hybrids + Parents	2858	197	0.771485	NA	NA	0.747335	NA	NA
6	Linear	A	HBLUP_197	16856	Hybrids + Uncles	13155	197	0.0443324	NA	NA	0.971526	NA	NA
6	Linear	A	HBLUP_197	16729	Parents + Uncles	10333	197	0.795099	NA	NA	0.414777	NA	NA
6	Linear	A	HBLUP_197	16861	Hybrids + Parents + Uncles	13173	197	0.660155	NA	NA	0.486286	NA	NA
6	Linear	A+D	GBLUP_G	16833	Hybrids	1842	197	0.567019	NA	NA	-0.894214	NA	NA
6	Linear	A+D	GBLUP_G	16018	Parents	18	197	0.839516	NA	NA	-0.106049	NA	NA
6	Linear	A+D	GBLUP_G	16714	Uncles	214	197	-0.0435043	NA	NA	1.11484	NA	NA
6	Linear	A+D	GBLUP_G	16823	Hybrids + Parents	1860	197	0.778742	NA	NA	-0.702058	NA	NA
6	Linear	A+D	GBLUP_G	16856	Hybrids + Uncles	2056	197	0.29692	NA	NA	0.150168	NA	NA
6	Linear	A+D	GBLUP_G	16729	Parents + Uncles	232	197	0.773864	NA	NA	-0.623366	NA	NA
6	Linear	A+D	GBLUP_G	16861	Hybrids + Parents + Uncles	2074	197	0.686508	NA	NA	-0.458031	NA	NA
6	Linear	A+D	GBLUP_G+D	16833	Hybrids	1842	197	0.563384	0.55952	0.611157	-1.08961	-6.60801	-0.934856
6	Linear	A+D	GBLUP_G+D	16018	Parents	18	197	0.772456	-0.802985	0.548709	-0.593974	5.10475	-0.385829
6	Linear	A+D	GBLUP_G+D	16714	Uncles	214	197	NA	NA	NA	NA	NA	NA
6	Linear	A+D	GBLUP_G+D	16823	Hybrids + Parents	1860	197	0.782272	-0.57909	0.698873	-0.811581	6.96476	-0.734597
6	Linear	A+D	GBLUP_G+D	16856	Hybrids + Uncles	2056	197	0.360679	0.047047	0.334245	-0.207039	0.554289	0.0090602
6	Linear	A+D	GBLUP_G+D	16729	Parents + Uncles	232	197	0.764592	NA	NA	-0.673448	NA	NA
6	Linear	A+D	GBLUP_G+D	16861	Hybrids + Parents + Uncles	2074	197	0.686554	-0.490658	0.556625	-0.61869	4.72921	-0.367068
6	Linear	A+D	HBLUP_1203	16833	Hybrids	2840	1203	0.727658	NA	NA	0.834089	NA	NA
6	Linear	A+D	HBLUP_1203	16018	Parents	18	1203	0.940658	NA	NA	0.208164	NA	NA
6	Linear	A+D	HBLUP_1203	16714	Uncles	10315	1203	-0.654372	NA	NA	1.38441	NA	NA
6	Linear	A+D	HBLUP_1203	16823	Hybrids + Parents	2858	1203	0.885203	NA	NA	0.675239	NA	NA
6	Linear	A+D	HBLUP_1203	16856	Hybrids + Uncles	13155	1203	0.217686	NA	NA	0.888282	NA	NA
6	Linear	A+D	HBLUP_1203	16729	Parents + Uncles	10333	1203	0.9632	NA	NA	0.0306513	NA	NA
6	Linear	A+D	HBLUP_1203	16861	Hybrids + Parents + Uncles	13173	1203	0.963201	NA	NA	0.0306603	NA	NA
6	Linear	A+D	HBLUP_1400	16833	Hybrids	2840	1400	0.698554	NA	NA	-2.01012	NA	NA
6	Linear	A+D	HBLUP_1400	16018	Parents	18	1400	0.924104	NA	NA	-0.121367	NA	NA
6	Linear	A+D	HBLUP_1400	16714	Uncles	10315	1400	-0.638881	NA	NA	2.09586	NA	NA
6	Linear	A+D	HBLUP_1400	16823	Hybrids + Parents	2858	1400	0.862824	NA	NA	-1.39785	NA	NA
6	Linear	A+D	HBLUP_1400	16856	Hybrids + Uncles	13155	1400	0.203182	NA	NA	0.625356	NA	NA
6	Linear	A+D	HBLUP_1400	16729	Parents + Uncles	10333	1400	0.886951	NA	NA	0.0990903	NA	NA
6	Linear	A+D	HBLUP_1400	16861	Hybrids + Parents + Uncles	13173	1400	0.90718	NA	NA	0.0676255	NA	NA
6	Linear	A+D	HBLUP_197	16833	Hybrids	2840	197	0.582656	NA	NA	0.847687	NA	NA
6	Linear	A+D	HBLUP_197	16018	Parents	18	197	0.839515	NA	NA	0.362785	NA	NA
6	Linear	A+D	HBLUP_197	16714	Uncles	10315	197	-0.539363	NA	NA	1.31172	NA	NA
6	Linear	A+D	HBLUP_197	16823	Hybrids + Parents	2858	197	0.755612	NA	NA	0.743677	NA	NA
6	Linear	A+D	HBLUP_197	16856	Hybrids + Uncles	13155	197	0.106577	NA	NA	0.927458	NA	NA
6	Linear	A+D	HBLUP_197	16729	Parents + Uncles	10333	197	0.802152	NA	NA	0.368597	NA	NA
6	Linear	A+D	HBLUP_197	16861	Hybrids + Parents + Uncles	13173	197	0.656829	NA	NA	0.447471	NA	NA
6	Gompertz curve	A	GBLUP_G	16833	Hybrids	1842	197	0.558496	NA	NA	-0.969295	NA	NA
6	Gompertz curve	A	GBLUP_G	16018	Parents	18	197	0.849863	NA	NA	-0.0978412	NA	NA
6	Gompertz curve	A	GBLUP_G	16714	Uncles	214	197	-0.0613895	NA	NA	1.18877	NA	NA
6	Gompertz curve	A	GBLUP_G	16823	Hybrids + Parents	1860	197	0.795183	NA	NA	-0.803592	NA	NA
6	Gompertz curve	A	GBLUP_G	16856	Hybrids + Uncles	2056	197	0.268059	NA	NA	0.172685	NA	NA
6	Gompertz curve	A	GBLUP_G	16729	Parents + Uncles	232	197	0.766376	NA	NA	-0.873155	NA	NA
6	Gompertz curve	A	GBLUP_G	16861	Hybrids + Parents + Uncles	2074	197	0.695669	NA	NA	-0.611167	NA	NA
6	Gompertz curve	A	GBLUP_G+D	16833	Hybrids	1842	197	0.548943	0.608615	0.615162	-1.14355	-7.70108	-1.06619
6	Gompertz curve	A	GBLUP_G+D	16018	Parents	18	197	0.730137	-0.797686	0.214836	-0.853379	3.93584	0.349029
6	Gompertz curve	A	GBLUP_G+D	16714	Uncles	214	197	NA	NA	NA	NA	NA	NA
6	Gompertz curve	A	GBLUP_G+D	16823	Hybrids + Parents	1860	197	0.795993	-0.538732	0.734109	-0.926369	7.69448	-0.88724
6	Gompertz curve	A	GBLUP_G+D	16856	Hybrids + Uncles	2056	197	0.33153	0.0427129	0.311329	-0.184616	0.539511	-0.00187455
6	Gompertz curve	A	GBLUP_G+D	16729	Parents + Uncles	232	197	0.763035	0.46697	0.778108	-0.899171	-17.7623	-0.902805
6	Gompertz curve	A	GBLUP_G+D	16861	Hybrids + Parents + Uncles	2074	197	0.691191	-0.470524	0.574234	-0.787058	5.10403	-0.545261
6	Gompertz curve	A	HBLUP_1203	16833	Hybrids	2840	1203	0.704074	NA	NA	0.838937	NA	NA
6	Gompertz curve	A	HBLUP_1203	16018	Parents	18	1203	0.946466	NA	NA	0.152908	NA	NA
6	Gompertz curve	A	HBLUP_1203	16714	Uncles	10315	1203	-0.679773	NA	NA	1.40515	NA	NA
6	Gompertz curve	A	HBLUP_1203	16823	Hybrids + Parents	2858	1203	0.894168	NA	NA	0.672613	NA	NA
6	Gompertz curve	A	HBLUP_1203	16856	Hybrids + Uncles	13155	1203	0.133317	NA	NA	0.93415	NA	NA
6	Gompertz curve	A	HBLUP_1203	16729	Parents + Uncles	10333	1203	0.966607	NA	NA	0.057857	NA	NA
6	Gompertz curve	A	HBLUP_1203	16861	Hybrids + Parents + Uncles	13173	1203	0.966606	NA	NA	0.0578394	NA	NA
6	Gompertz curve	A	HBLUP_1400	16833	Hybrids	2840	1400	0.677185	NA	NA	-1.93008	NA	NA
6	Gompertz curve	A	HBLUP_1400	16018	Parents	18	1400	0.929368	NA	NA	-0.0682801	NA	NA
6	Gompertz curve	A	HBLUP_1400	16714	Uncles	10315	1400	-0.662306	NA	NA	2.12785	NA	NA
6	Gompertz curve	A	HBLUP_1400	16823	Hybrids + Parents	2858	1400	0.871343	NA	NA	-1.44154	NA	NA
6	Gompertz curve	A	HBLUP_1400	16856	Hybrids + Uncles	13155	1400	0.126047	NA	NA	0.757081	NA	NA
6	Gompertz curve	A	HBLUP_1400	16729	Parents + Uncles	10333	1400	0.88853	NA	NA	0.0604475	NA	NA
6	Gompertz curve	A	HBLUP_1400	16861	Hybrids + Parents + Uncles	13173	1400	0.910216	NA	NA	0.0255023	NA	NA
6	Gompertz curve	A	HBLUP_197	16833	Hybrids	2840	197	0.570933	NA	NA	0.856436	NA	NA
6	Gompertz curve	A	HBLUP_197	16018	Parents	18	197	0.849861	NA	NA	0.342103	NA	NA
6	Gompertz curve	A	HBLUP_197	16714	Uncles	10315	197	-0.558776	NA	NA	1.31413	NA	NA
6	Gompertz curve	A	HBLUP_197	16823	Hybrids + Parents	2858	197	0.769552	NA	NA	0.748592	NA	NA
6	Gompertz curve	A	HBLUP_197	16856	Hybrids + Uncles	13155	197	0.0496203	NA	NA	0.968659	NA	NA
6	Gompertz curve	A	HBLUP_197	16729	Parents + Uncles	10333	197	0.797684	NA	NA	0.418821	NA	NA
6	Gompertz curve	A	HBLUP_197	16861	Hybrids + Parents + Uncles	13173	197	0.661532	NA	NA	0.490483	NA	NA
6	Gompertz curve	A+D	GBLUP_G	16833	Hybrids	1842	197	0.557217	NA	NA	-0.879576	NA	NA
6	Gompertz curve	A+D	GBLUP_G	16018	Parents	18	197	0.839358	NA	NA	-0.100942	NA	NA
6	Gompertz curve	A+D	GBLUP_G	16714	Uncles	214	197	-0.0249313	NA	NA	1.06831	NA	NA
6	Gompertz curve	A+D	GBLUP_G	16823	Hybrids + Parents	1860	197	0.777542	NA	NA	-0.706558	NA	NA
6	Gompertz curve	A+D	GBLUP_G	16856	Hybrids + Uncles	2056	197	0.300197	NA	NA	0.131916	NA	NA
6	Gompertz curve	A+D	GBLUP_G	16729	Parents + Uncles	232	197	0.774768	NA	NA	-0.625803	NA	NA
6	Gompertz curve	A+D	GBLUP_G	16861	Hybrids + Parents + Uncles	2074	197	0.686954	NA	NA	-0.469033	NA	NA
6	Gompertz curve	A+D	GBLUP_G+D	16833	Hybrids	1842	197	0.552317	0.55694	0.601098	-1.06936	-6.68736	-0.924321
6	Gompertz curve	A+D	GBLUP_G+D	16018	Parents	18	197	0.760638	-0.800627	0.472958	-0.648462	4.69416	-0.260523
6	Gompertz curve	A+D	GBLUP_G+D	16714	Uncles	214	197	NA	NA	NA	NA	NA	NA
6	Gompertz curve	A+D	GBLUP_G+D	16823	Hybrids + Parents	1860	197	0.780039	-0.579649	0.696969	-0.814807	7.1002	-0.733658
6	Gompertz curve	A+D	GBLUP_G+D	16856	Hybrids + Uncles	2056	197	0.358891	0.0386336	0.330771	-0.207571	0.623823	0.0110364
6	Gompertz curve	A+D	GBLUP_G+D	16729	Parents + Uncles	232	197	0.773814	0.44883	0.784743	-0.639266	-20.2335	-0.643218
6	Gompertz curve	A+D	GBLUP_G+D	16861	Hybrids + Parents + Uncles	2074	197	0.685163	-0.496162	0.555759	-0.625942	4.8487	-0.374215
6	Gompertz curve	A+D	HBLUP_1203	16833	Hybrids	2840	1203	0.716302	NA	NA	0.837184	NA	NA
6	Gompertz curve	A+D	HBLUP_1203	16018	Parents	18	1203	0.940858	NA	NA	0.199643	NA	NA
6	Gompertz curve	A+D	HBLUP_1203	16714	Uncles	10315	1203	-0.652077	NA	NA	1.37594	NA	NA
6	Gompertz curve	A+D	HBLUP_1203	16823	Hybrids + Parents	2858	1203	0.883957	NA	NA	0.674497	NA	NA
6	Gompertz curve	A+D	HBLUP_1203	16856	Hybrids + Uncles	13155	1203	0.230191	NA	NA	0.884247	NA	NA
6	Gompertz curve	A+D	HBLUP_1203	16729	Parents + Uncles	10333	1203	0.96413	NA	NA	0.0297753	NA	NA
6	Gompertz curve	A+D	HBLUP_1203	16861	Hybrids + Parents + Uncles	13173	1203	0.964128	NA	NA	0.0297559	NA	NA
6	Gompertz curve	A+D	HBLUP_1400	16833	Hybrids	2840	1400	0.687164	NA	NA	-1.97482	NA	NA
6	Gompertz curve	A+D	HBLUP_1400	16018	Parents	18	1400	0.924025	NA	NA	-0.111141	NA	NA
6	Gompertz curve	A+D	HBLUP_1400	16714	Uncles	10315	1400	-0.636499	NA	NA	2.11419	NA	NA
6	Gompertz curve	A+D	HBLUP_1400	16823	Hybrids + Parents	2858	1400	0.861092	NA	NA	-1.38847	NA	NA
6	Gompertz curve	A+D	HBLUP_1400	16856	Hybrids + Uncles	13155	1400	0.213239	NA	NA	0.599207	NA	NA
6	Gompertz curve	A+D	HBLUP_1400	16729	Parents + Uncles	10333	1400	0.888269	NA	NA	0.0944945	NA	NA
6	Gompertz curve	A+D	HBLUP_1400	16861	Hybrids + Parents + Uncles	13173	1400	0.907608	NA	NA	0.0650196	NA	NA
6	Gompertz curve	A+D	HBLUP_197	16833	Hybrids	2840	197	0.572658	NA	NA	0.851644	NA	NA
6	Gompertz curve	A+D	HBLUP_197	16018	Parents	18	197	0.839355	NA	NA	0.360074	NA	NA
6	Gompertz curve	A+D	HBLUP_197	16714	Uncles	10315	197	-0.536306	NA	NA	1.30216	NA	NA
6	Gompertz curve	A+D	HBLUP_197	16823	Hybrids + Parents	2858	197	0.752874	NA	NA	0.745686	NA	NA
6	Gompertz curve	A+D	HBLUP_197	16856	Hybrids + Uncles	13155	197	0.110127	NA	NA	0.926182	NA	NA
6	Gompertz curve	A+D	HBLUP_197	16729	Parents + Uncles	10333	197	0.803823	NA	NA	0.374356	NA	NA
6	Gompertz curve	A+D	HBLUP_197	16861	Hybrids + Parents + Uncles	13173	197	0.657059	NA	NA	0.453167	NA	NA
