# Supplementary material for: Realized genomic selection across generations in a reciprocal recurrent selection breeding program of Eucalyptus hybrids
Source: Front Plant Sci. 2023 Oct 27;14:1252504. doi: 10.3389/fpls.2023.1252504 (PMC10641691; doi:10.3389/fpls.2023.1252504)
Supplement: Supplementary Table 6 — Comparison of genomic predictive abilities (RPAs) using the HBLUP model with EBVs estimated under a homogeneous or heterogeneous variances model for the cases of unadjusted and Logistic 1 age adjusted and all training sets. Shown are the correlations of GEBVs and the respective RPAs and their differences at age six years. [file Table_6.xlsx]

## Sheet: Table S6
Supplementary Table S6. Comparsion of genomic predictive abilities (RPAs) using the HBLUP model with EBVs estimated under a homogeneous or heterogeneous variances model for the cases of unadjusted and logistic 1 age adjusted and all training sets. Shown are the correlations of GEBVs and the respective RPAs and their differences at age six years
Age adjustment	Genetic model	Training set	Correlation of GEBVs (Homo x Hetero variances)	RPA		DIFFERENCE IN RPA (Homo - hetero variances)
				Homo variances	Hetero variances
Logistic 1	A	Hybrids	0.978043	0.65274	0.632196	0.0205442
Logistic 1	A	Hybrids + Parents	0.97678	0.86755	0.850536	0.0170138
Logistic 1	A	Hybrids + Parents + Uncles	0.992918	0.906704	0.894479	0.0122249
Logistic 1	A	Hybrids + Uncles	0.947468	0.116289	0.257044	-0.140755
Logistic 1	A	Parents	0.996948	0.926303	0.915042	0.0112609
Logistic 1	A	Parents + Uncles	0.993053	0.884582	0.892354	-0.00777111
Logistic 1	A	Uncles	0.902552	-0.683428	-0.460697	-0.222731
Unadjusted	A	Hybrids	0.957336	0.68026	0.61251	0.06775
Unadjusted	A	Hybrids + Parents	0.965076	0.873553	0.821956	0.0515967
Unadjusted	A	Hybrids + Parents + Uncles	0.988136	0.920456	0.897417	0.0230397
Unadjusted	A	Hybrids + Uncles	0.928805	0.231182	0.323502	-0.0923205
Unadjusted	A	Parents	0.994084	0.930922	0.914369	0.016553
Unadjusted	A	Parents + Uncles	0.992682	0.914231	0.902138	0.0120933
Unadjusted	A	Uncles	0.932592	-0.466191	-0.301354	-0.164837
Unadjusted	A+D	Hybrids	0.951279	0.692337	0.612511	0.0798262
Unadjusted	A+D	Hybrids + Parents	0.960239	0.87234	0.821957	0.0503832
Unadjusted	A+D	Hybrids + Parents + Uncles	0.981422	0.919075	0.897416	0.021659
Unadjusted	A+D	Hybrids + Uncles	0.924011	0.266818	0.323499	-0.0566812
Unadjusted	A+D	Parents	0.986549	0.926841	0.914369	0.012472
Unadjusted	A+D	Parents + Uncles	0.986314	0.9122	0.902134	0.0100659
Unadjusted	A+D	Uncles	0.943033	-0.402637	-0.301366	-0.101271
