# Supplementary material for: Realized genomic selection across generations in a reciprocal recurrent selection breeding program of Eucalyptus hybrids
Source: Front Plant Sci. 2023 Oct 27;14:1252504. doi: 10.3389/fpls.2023.1252504 (PMC10641691; doi:10.3389/fpls.2023.1252504)
Supplement: Supplementary Table 7 — Comparison between the realized predictive abilities (RPA) estimated using Logistic 1 age adjusted data, additive model at age 6, EBVs and de-regressed dEBVs with HBLUP model for the different training sets. [file Table_7.xlsx]

## Sheet: Table S7
Supplementary Table S7. Comparison between the realized predictive abilities (RPA) estimated using logistic 1 age adjusted data, additive model at age 6, EBVs and de-regressed dEBVs with HBLUP model, for the different training sets
Training set	RPA_EBV	RPA_dEBV	RPA (EBV-dEBV)
Hybrids	0.65274	0.641108	0.0116327
Hybrids + Parents	0.86755	0.804359	0.0631908
Hybrids + Parents + Uncles	0.906704	0.79223	0.114474
Hybrids + Uncles	0.116289	0.137835	-0.021546
Parents	0.926303	0.918718	0.00758429
Parents + Uncles	0.884582	0.802481	0.0821014
Uncles	-0.683428	-0.700726	0.0172982
