# Supplementary material for: Realized genomic selection across generations in a reciprocal recurrent selection breeding program of Eucalyptus hybrids
Source: Front Plant Sci. 2023 Oct 27;14:1252504. doi: 10.3389/fpls.2023.1252504 (PMC10641691; doi:10.3389/fpls.2023.1252504)
Supplement: Supplementary Table 8 — EBVs (Estimated Breeding Values), EGVs (Estimated Genotypic Values), GEBV (Genomic Estimated Breeding Values) and GEGV (Genomic Estimated Genotypic Values) for mean annual increment (MAI) in tree volume of the 1400 individual trees of HPT267 out of which 197 were genotyped. Estimates were obtained using different combinations of age adjustment, genetic model and genomic models and training sets. [file Table_8.xlsx]

## Sheet: Table S8
Supplementary Table S8. EBVs (Estimated Breeding Values), EGVs (Estimated Genotypic Values), GEBV (Genomic Estimated Breeding Values) and GEGV (Genomic Estimated Genotypic Values) for mean annual increment (MAI) in tree volume for 1400 individual trees of HPT267 out of which 197 were genotyped. Estimates were obtained using different combinations of age adjustment, genetic model, and in the case …
Family	Individual tree	SNP Genotyped	Age	Age adjustment	Genetc model	EBV	EGV	Genomic model	Training set	# Individuals in the training set	# SNPs	GEBV	GEGV
201200225 x 201200015	G201640767	Yes	3	Unadjusted	A	18.38	-	GBLUP_G	Hybrids	1842	16833	3.9	-
201200225 x 201200015	G201640784	Yes	3	Unadjusted	A	25.56	-	GBLUP_G	Hybrids	1842	16833	3.68	-
201200225 x 201200015	G201640789	Yes	3	Unadjusted	A	26.37	-	GBLUP_G	Hybrids	1842	16833	2.01	-
201200225 x 201200015	G201640803	Yes	3	Unadjusted	A	26.16	-	GBLUP_G	Hybrids	1842	16833	3.4	-
201200229 x 201200245	G201640817	Yes	3	Unadjusted	A	30.28	-	GBLUP_G	Hybrids	1842	16833	2.49	-
201200229 x 201200245	G201640822	Yes	3	Unadjusted	A	28.82	-	GBLUP_G	Hybrids	1842	16833	0.93	-
201200003 x 200962642	G201640851	Yes	3	Unadjusted	A	15.05	-	GBLUP_G	Hybrids	1842	16833	1.34	-
201200003 x 200962642	G201640854	Yes	3	Unadjusted	A	25.49	-	GBLUP_G	Hybrids	1842	16833	2.05	-
201200003 x 200962642	G201640855	Yes	3	Unadjusted	A	23.07	-	GBLUP_G	Hybrids	1842	16833	2.44	-
201200003 x 200962642	G201640865	Yes	3	Unadjusted	A	25.84	-	GBLUP_G	Hybrids	1842	16833	1.53	-
201200003 x 200962642	G201640866	Yes	3	Unadjusted	A	26.68	-	GBLUP_G	Hybrids	1842	16833	2.02	-
201200003 x 200962642	G201640867	Yes	3	Unadjusted	A	22.03	-	GBLUP_G	Hybrids	1842	16833	2.47	-
201200003 x 200962642	G201640868	Yes	3	Unadjusted	A	15.29	-	GBLUP_G	Hybrids	1842	16833	0.92	-
201200003 x 200962642	G201640869	Yes	3	Unadjusted	A	23.55	-	GBLUP_G	Hybrids	1842	16833	1.92	-
201200003 x 200962642	G201640874	Yes	3	Unadjusted	A	24.68	-	GBLUP_G	Hybrids	1842	16833	-0.7	-
201200003 x 200962642	G201640880	Yes	3	Unadjusted	A	24.14	-	GBLUP_G	Hybrids	1842	16833	0.33	-
201200225 x 200961972	G201640889	Yes	3	Unadjusted	A	20.64	-	GBLUP_G	Hybrids	1842	16833	5.77	-
201200225 x 200961972	G201640891	Yes	3	Unadjusted	A	23.09	-	GBLUP_G	Hybrids	1842	16833	-0.44	-
201200225 x 200961972	G201640892	Yes	3	Unadjusted	A	24.12	-	GBLUP_G	Hybrids	1842	16833	5.54	-
201200225 x 200961972	G201640894	Yes	3	Unadjusted	A	22.28	-	GBLUP_G	Hybrids	1842	16833	-2.48	-
201200225 x 200961972	G201640899	Yes	3	Unadjusted	A	24.09	-	GBLUP_G	Hybrids	1842	16833	2.74	-
201200225 x 200961972	G201640904	Yes	3	Unadjusted	A	25.28	-	GBLUP_G	Hybrids	1842	16833	3.04	-
201200225 x 200961972	G201640915	Yes	3	Unadjusted	A	21.05	-	GBLUP_G	Hybrids	1842	16833	5.61	-
201200225 x 200961972	G201640916	Yes	3	Unadjusted	A	13.9	-	GBLUP_G	Hybrids	1842	16833	5.4	-
201200225 x 200961972	G201640918	Yes	3	Unadjusted	A	22.35	-	GBLUP_G	Hybrids	1842	16833	5.01	-
201200225 x 200961972	G201640919	Yes	3	Unadjusted	A	22.62	-	GBLUP_G	Hybrids	1842	16833	3.37	-
201200225 x 200961972	G201640924	Yes	3	Unadjusted	A	21.11	-	GBLUP_G	Hybrids	1842	16833	5.11	-
201200225 x 200961972	G201640925	Yes	3	Unadjusted	A	21.74	-	GBLUP_G	Hybrids	1842	16833	6.39	-
201200225 x 201200245	G201640928	Yes	3	Unadjusted	A	30.97	-	GBLUP_G	Hybrids	1842	16833	3.3	-
201200225 x 201200245	G201640937	Yes	3	Unadjusted	A	31.48	-	GBLUP_G	Hybrids	1842	16833	3.34	-
201200225 x 201200245	G201640939	Yes	3	Unadjusted	A	34.91	-	GBLUP_G	Hybrids	1842	16833	4.29	-
201200225 x 201200245	G201640944	Yes	3	Unadjusted	A	30.23	-	GBLUP_G	Hybrids	1842	16833	5.85	-
201200239 x 201200245	G201640976	Yes	3	Unadjusted	A	20.21	-	GBLUP_G	Hybrids	1842	16833	2.82	-
201200239 x 201200245	G201640981	Yes	3	Unadjusted	A	20.26	-	GBLUP_G	Hybrids	1842	16833	0.52	-
201200239 x 201200245	G201640982	Yes	3	Unadjusted	A	20.82	-	GBLUP_G	Hybrids	1842	16833	1.22	-
201200239 x 201200245	G201641001	Yes	3	Unadjusted	A	20.66	-	GBLUP_G	Hybrids	1842	16833	2.51	-
201200239 x 201200020	G201641007	Yes	3	Unadjusted	A	20.4	-	GBLUP_G	Hybrids	1842	16833	0.26	-
201200239 x 201200020	G201641012	Yes	3	Unadjusted	A	23.55	-	GBLUP_G	Hybrids	1842	16833	0.11	-
201200239 x 201200020	G201641028	Yes	3	Unadjusted	A	21.05	-	GBLUP_G	Hybrids	1842	16833	1.05	-
201200239 x 201200020	G201641038	Yes	3	Unadjusted	A	20.57	-	GBLUP_G	Hybrids	1842	16833	1.42	-
201200239 x 201200020	G201641045	Yes	3	Unadjusted	A	14.27	-	GBLUP_G	Hybrids	1842	16833	0.08	-
201200239 x 201200014	G201641059	Yes	3	Unadjusted	A	10	-	GBLUP_G	Hybrids	1842	16833	0.26	-
201200239 x 201200014	G201641061	Yes	3	Unadjusted	A	9.7	-	GBLUP_G	Hybrids	1842	16833	-1.31	-
201200239 x 201200014	G201641077	Yes	3	Unadjusted	A	9.9	-	GBLUP_G	Hybrids	1842	16833	-2.97	-
201200006 x 200961972	G201641098	Yes	3	Unadjusted	A	7.76	-	GBLUP_G	Hybrids	1842	16833	0.97	-
201200006 x 200961972	G201641099	Yes	3	Unadjusted	A	7.96	-	GBLUP_G	Hybrids	1842	16833	0.03	-
201200006 x 200961972	G201641104	Yes	3	Unadjusted	A	1.85	-	GBLUP_G	Hybrids	1842	16833	1.07	-
201200006 x 200961972	G201641121	Yes	3	Unadjusted	A	8.19	-	GBLUP_G	Hybrids	1842	16833	-0.91	-
201200006 x 200961972	G201641123	Yes	3	Unadjusted	A	8.68	-	GBLUP_G	Hybrids	1842	16833	0.27	-
201200239 x 201200015	G201641132	Yes	3	Unadjusted	A	13.97	-	GBLUP_G	Hybrids	1842	16833	-0.52	-
201200239 x 201200015	G201641149	Yes	3	Unadjusted	A	14.3	-	GBLUP_G	Hybrids	1842	16833	-2.74	-
201200239 x 201200015	G201641152	Yes	3	Unadjusted	A	21.83	-	GBLUP_G	Hybrids	1842	16833	-2.06	-
201200239 x 201200015	G201641155	Yes	3	Unadjusted	A	14.19	-	GBLUP_G	Hybrids	1842	16833	0.16	-
201200008 x 201200015	G201641168	Yes	3	Unadjusted	A	0.79	-	GBLUP_G	Hybrids	1842	16833	0.46	-
201200008 x 201200015	G201641171	Yes	3	Unadjusted	A	0.26	-	GBLUP_G	Hybrids	1842	16833	0.94	-
201200008 x 201200015	G201641181	Yes	3	Unadjusted	A	0.39	-	GBLUP_G	Hybrids	1842	16833	-0.76	-
201200008 x 201200015	G201641183	Yes	3	Unadjusted	A	0.79	-	GBLUP_G	Hybrids	1842	16833	-0.18	-
201200008 x 201200015	G201641185	Yes	3	Unadjusted	A	0.98	-	GBLUP_G	Hybrids	1842	16833	-0.64	-
201200008 x 201200015	G201641186	Yes	3	Unadjusted	A	0.45	-	GBLUP_G	Hybrids	1842	16833	-0.65	-
201200008 x 201200015	G201641189	Yes	3	Unadjusted	A	1	-	GBLUP_G	Hybrids	1842	16833	-0.29	-
201200008 x 201200015	G201641192	Yes	3	Unadjusted	A	0.61	-	GBLUP_G	Hybrids	1842	16833	0.11	-
201200008 x 201200015	G201641196	Yes	3	Unadjusted	A	0.42	-	GBLUP_G	Hybrids	1842	16833	0.36	-
201200008 x 201200015	G201641203	Yes	3	Unadjusted	A	1.55	-	GBLUP_G	Hybrids	1842	16833	-0.61	-
201200008 x 201200014	G201641209	Yes	3	Unadjusted	A	-3.78	-	GBLUP_G	Hybrids	1842	16833	0.43	-
201200008 x 201200014	G201641223	Yes	3	Unadjusted	A	-3.75	-	GBLUP_G	Hybrids	1842	16833	0.17	-
201200003 x 201200244	G201641247	Yes	3	Unadjusted	A	34.37	-	GBLUP_G	Hybrids	1842	16833	-0.27	-
201200003 x 201200244	G201641251	Yes	3	Unadjusted	A	34.97	-	GBLUP_G	Hybrids	1842	16833	0.03	-
201200003 x 201200244	G201641253	Yes	3	Unadjusted	A	31.08	-	GBLUP_G	Hybrids	1842	16833	-1.21	-
201200003 x 201200244	G201641257	Yes	3	Unadjusted	A	32.75	-	GBLUP_G	Hybrids	1842	16833	-1.81	-
201200003 x 201200244	G201641261	Yes	3	Unadjusted	A	33	-	GBLUP_G	Hybrids	1842	16833	-0.2	-
201200003 x 201200244	G201641266	Yes	3	Unadjusted	A	32	-	GBLUP_G	Hybrids	1842	16833	-0.63	-
201200003 x 201200244	G201641273	Yes	3	Unadjusted	A	31.45	-	GBLUP_G	Hybrids	1842	16833	-0.45	-
201200003 x 201200244	G201641274	Yes	3	Unadjusted	A	31.88	-	GBLUP_G	Hybrids	1842	16833	-0.28	-
201200003 x 201200244	G201641276	Yes	3	Unadjusted	A	36.83	-	GBLUP_G	Hybrids	1842	16833	-0.2	-
201200003 x 201200244	G201641277	Yes	3	Unadjusted	A	33.93	-	GBLUP_G	Hybrids	1842	16833	-0.74	-
201200003 x 201200244	G201641279	Yes	3	Unadjusted	A	32.07	-	GBLUP_G	Hybrids	1842	16833	-0.37	-
201200003 x 201200244	G201641280	Yes	3	Unadjusted	A	30.49	-	GBLUP_G	Hybrids	1842	16833	-1.35	-
201200003 x 201200244	G201641284	Yes	3	Unadjusted	A	31.44	-	GBLUP_G	Hybrids	1842	16833	-0.78	-
201200003 x 201200244	G201641285	Yes	3	Unadjusted	A	34.21	-	GBLUP_G	Hybrids	1842	16833	-0.71	-
201200003 x 201200244	G201641286	Yes	3	Unadjusted	A	31.38	-	GBLUP_G	Hybrids	1842	16833	1.13	-
201200225 x 200962453	G201641298	Yes	3	Unadjusted	A	7.23	-	GBLUP_G	Hybrids	1842	16833	1.94	-
201200225 x 201200244	G201641338	Yes	3	Unadjusted	A	34	-	GBLUP_G	Hybrids	1842	16833	2.18	-
201200225 x 201200244	G201641342	Yes	3	Unadjusted	A	33.64	-	GBLUP_G	Hybrids	1842	16833	2.85	-
201200225 x 201200244	G201641345	Yes	3	Unadjusted	A	30.6	-	GBLUP_G	Hybrids	1842	16833	2.69	-
201200225 x 201200244	G201641349	Yes	3	Unadjusted	A	32.68	-	GBLUP_G	Hybrids	1842	16833	2.89	-
201200225 x 201200244	G201641351	Yes	3	Unadjusted	A	34.82	-	GBLUP_G	Hybrids	1842	16833	1.88	-
201200225 x 201200244	G201641354	Yes	3	Unadjusted	A	35.09	-	GBLUP_G	Hybrids	1842	16833	2.83	-
201200225 x 201200244	G201641365	Yes	3	Unadjusted	A	33.32	-	GBLUP_G	Hybrids	1842	16833	2.87	-
200961123 x 201200015	G201641367	Yes	3	Unadjusted	A	11.4	-	GBLUP_G	Hybrids	1842	16833	-1.36	-
200961123 x 201200015	G201641371	Yes	3	Unadjusted	A	18.72	-	GBLUP_G	Hybrids	1842	16833	-2.02	-
200961123 x 201200015	G201641381	Yes	3	Unadjusted	A	18.46	-	GBLUP_G	Hybrids	1842	16833	-1.56	-
200961123 x 201200015	G201641394	Yes	3	Unadjusted	A	21.27	-	GBLUP_G	Hybrids	1842	16833	-1.34	-
200961123 x 201200015	G201641395	Yes	3	Unadjusted	A	12.31	-	GBLUP_G	Hybrids	1842	16833	-1.2	-
200961123 x 201200015	G201641403	Yes	3	Unadjusted	A	20.7	-	GBLUP_G	Hybrids	1842	16833	-2.09	-
201200225 x 201200014	G201641433	Yes	3	Unadjusted	A	15.31	-	GBLUP_G	Hybrids	1842	16833	1.9	-
201200003 x 200961972	G201641453	Yes	3	Unadjusted	A	15.8	-	GBLUP_G	Hybrids	1842	16833	1.27	-
201200003 x 200961972	G201641464	Yes	3	Unadjusted	A	16.21	-	GBLUP_G	Hybrids	1842	16833	0.23	-
201200003 x 200961972	G201641465	Yes	3	Unadjusted	A	15.89	-	GBLUP_G	Hybrids	1842	16833	1.52	-
201200003 x 200961972	G201641471	Yes	3	Unadjusted	A	16.58	-	GBLUP_G	Hybrids	1842	16833	0.17	-
201200003 x 200961972	G201641475	Yes	3	Unadjusted	A	23.96	-	GBLUP_G	Hybrids	1842	16833	2.33	-
200961123 x 200961972	G201641488	Yes	3	Unadjusted	A	7.4	-	GBLUP_G	Hybrids	1842	16833	1.19	-
200961123 x 200961972	G201641491	Yes	3	Unadjusted	A	7.45	-	GBLUP_G	Hybrids	1842	16833	-0.13	-
200961123 x 200961972	G201641493	Yes	3	Unadjusted	A	7.46	-	GBLUP_G	Hybrids	1842	16833	0.37	-
200961123 x 200961972	G201641505	Yes	3	Unadjusted	A	13.33	-	GBLUP_G	Hybrids	1842	16833	2.59	-
200961123 x 200961972	G201641506	Yes	3	Unadjusted	A	13.32	-	GBLUP_G	Hybrids	1842	16833	1.33	-
200961123 x 200961972	G201641517	Yes	3	Unadjusted	A	7.36	-	GBLUP_G	Hybrids	1842	16833	1.25	-
201200245 x 201200229	G201641529	Yes	3	Unadjusted	A	34.01	-	GBLUP_G	Hybrids	1842	16833	2.83	-
201200245 x 201200229	G201641530	Yes	3	Unadjusted	A	27.06	-	GBLUP_G	Hybrids	1842	16833	2.84	-
201200245 x 201200229	G201641532	Yes	3	Unadjusted	A	25.98	-	GBLUP_G	Hybrids	1842	16833	2.16	-
201200245 x 201200229	G201641535	Yes	3	Unadjusted	A	28.28	-	GBLUP_G	Hybrids	1842	16833	2.3	-
201200245 x 201200229	G201641540	Yes	3	Unadjusted	A	29.41	-	GBLUP_G	Hybrids	1842	16833	1.69	-
201200245 x 201200229	G201641541	Yes	3	Unadjusted	A	25.3	-	GBLUP_G	Hybrids	1842	16833	0.12	-
201200245 x 201200229	G201641542	Yes	3	Unadjusted	A	26.89	-	GBLUP_G	Hybrids	1842	16833	1.62	-
201200245 x 201200229	G201641546	Yes	3	Unadjusted	A	18.94	-	GBLUP_G	Hybrids	1842	16833	4.21	-
201200245 x 201200229	G201641548	Yes	3	Unadjusted	A	27.01	-	GBLUP_G	Hybrids	1842	16833	3.09	-
201200245 x 201200229	G201641552	Yes	3	Unadjusted	A	26.07	-	GBLUP_G	Hybrids	1842	16833	2.29	-
201200245 x 201200229	G201641553	Yes	3	Unadjusted	A	26.02	-	GBLUP_G	Hybrids	1842	16833	2.01	-
201200245 x 201200229	G201641554	Yes	3	Unadjusted	A	27.19	-	GBLUP_G	Hybrids	1842	16833	1.16	-
201200245 x 201200229	G201641557	Yes	3	Unadjusted	A	29.45	-	GBLUP_G	Hybrids	1842	16833	1.91	-
201200245 x 201200229	G201641559	Yes	3	Unadjusted	A	26.17	-	GBLUP_G	Hybrids	1842	16833	2.82	-
201200245 x 201200229	G201641561	Yes	3	Unadjusted	A	26.64	-	GBLUP_G	Hybrids	1842	16833	3.36	-
201200245 x 201200229	G201641562	Yes	3	Unadjusted	A	28.2	-	GBLUP_G	Hybrids	1842	16833	2.3	-
201200245 x 201200229	G201641564	Yes	3	Unadjusted	A	30.58	-	GBLUP_G	Hybrids	1842	16833	0.79	-
201200245 x 201200229	G201641566	Yes	3	Unadjusted	A	28.08	-	GBLUP_G	Hybrids	1842	16833	2.1	-
201200015 x 201200239	G201641579	Yes	3	Unadjusted	A	14.07	-	GBLUP_G	Hybrids	1842	16833	-0.47	-
201200015 x 201200239	G201641585	Yes	3	Unadjusted	A	13.62	-	GBLUP_G	Hybrids	1842	16833	0.03	-
201200015 x 201200239	G201641590	Yes	3	Unadjusted	A	14.52	-	GBLUP_G	Hybrids	1842	16833	0.54	-
201200015 x 201200239	G201641591	Yes	3	Unadjusted	A	21.93	-	GBLUP_G	Hybrids	1842	16833	-1.63	-
201200015 x 201200239	G201641600	Yes	3	Unadjusted	A	20.88	-	GBLUP_G	Hybrids	1842	16833	0	-
200962642 x 201200234	G201641608	Yes	3	Unadjusted	A	-4.39	-	GBLUP_G	Hybrids	1842	16833	3.51	-
200962642 x 201200234	G201641619	Yes	3	Unadjusted	A	-3.75	-	GBLUP_G	Hybrids	1842	16833	-0.38	-
200962642 x 201200234	G201641630	Yes	3	Unadjusted	A	-4.4	-	GBLUP_G	Hybrids	1842	16833	0.97	-
200962642 x 201200234	G201641631	Yes	3	Unadjusted	A	-4.61	-	GBLUP_G	Hybrids	1842	16833	1.43	-
200962642 x 201200234	G201641633	Yes	3	Unadjusted	A	-3.87	-	GBLUP_G	Hybrids	1842	16833	1.89	-
200962642 x 201200234	G201641642	Yes	3	Unadjusted	A	-4.02	-	GBLUP_G	Hybrids	1842	16833	0.53	-
201200015 x 201200225	G201641665	Yes	3	Unadjusted	A	23.54	-	GBLUP_G	Hybrids	1842	16833	1.05	-
201200015 x 201200225	G201641669	Yes	3	Unadjusted	A	27.87	-	GBLUP_G	Hybrids	1842	16833	2.95	-
201200015 x 201200225	G201641670	Yes	3	Unadjusted	A	30.38	-	GBLUP_G	Hybrids	1842	16833	3.62	-
201200015 x 201200225	G201641676	Yes	3	Unadjusted	A	17.13	-	GBLUP_G	Hybrids	1842	16833	2.94	-
201200015 x 201200225	G201641682	Yes	3	Unadjusted	A	26.24	-	GBLUP_G	Hybrids	1842	16833	4.07	-
200961972 x 200961338	G201641694	Yes	3	Unadjusted	A	0.57	-	GBLUP_G	Hybrids	1842	16833	1.92	-
200961972 x 200961338	G201641718	Yes	3	Unadjusted	A	0.07	-	GBLUP_G	Hybrids	1842	16833	-0.53	-
200961972 x 200961338	G201641721	Yes	3	Unadjusted	A	0.2	-	GBLUP_G	Hybrids	1842	16833	-0.03	-
200961972 x 201200225	G201641751	Yes	3	Unadjusted	A	23.66	-	GBLUP_G	Hybrids	1842	16833	5.33	-
200961972 x 201200225	G201641758	Yes	3	Unadjusted	A	16.33	-	GBLUP_G	Hybrids	1842	16833	6.07	-
200962642 x 201200003	G201641770	Yes	3	Unadjusted	A	17.09	-	GBLUP_G	Hybrids	1842	16833	1.59	-
200962642 x 201200003	G201641789	Yes	3	Unadjusted	A	17.54	-	GBLUP_G	Hybrids	1842	16833	1.16	-
200962642 x 201200003	G201641790	Yes	3	Unadjusted	A	17.69	-	GBLUP_G	Hybrids	1842	16833	0.11	-
200962642 x 201200003	G201641803	Yes	3	Unadjusted	A	11.29	-	GBLUP_G	Hybrids	1842	16833	2.47	-
200962642 x 201200003	G201641804	Yes	3	Unadjusted	A	17.56	-	GBLUP_G	Hybrids	1842	16833	0.66	-
200962642 x 201200239	G201641814	Yes	3	Unadjusted	A	8.27	-	GBLUP_G	Hybrids	1842	16833	0.87	-
200962642 x 201200239	G201641816	Yes	3	Unadjusted	A	14.05	-	GBLUP_G	Hybrids	1842	16833	0.61	-
200962642 x 201200239	G201641829	Yes	3	Unadjusted	A	14.71	-	GBLUP_G	Hybrids	1842	16833	1.4	-
201200019 x 200961338	G201641877	Yes	3	Unadjusted	A	4.58	-	GBLUP_G	Hybrids	1842	16833	-1.08	-
201200014 x 201200239	G201641890	Yes	3	Unadjusted	A	9.5	-	GBLUP_G	Hybrids	1842	16833	-3.19	-
201200014 x 201200239	G201641902	Yes	3	Unadjusted	A	10.03	-	GBLUP_G	Hybrids	1842	16833	-2.31	-
201200014 x 201200239	G201641918	Yes	3	Unadjusted	A	10.15	-	GBLUP_G	Hybrids	1842	16833	-0.09	-
201200014 x 201200239	G201641920	Yes	3	Unadjusted	A	10.47	-	GBLUP_G	Hybrids	1842	16833	-0.66	-
201200014 x 201200239	G201641924	Yes	3	Unadjusted	A	17.29	-	GBLUP_G	Hybrids	1842	16833	-2.6	-
201200015 x 201200234	G201641930	Yes	3	Unadjusted	A	-3.07	-	GBLUP_G	Hybrids	1842	16833	-2.4	-
201200015 x 201200234	G201641932	Yes	3	Unadjusted	A	-2.74	-	GBLUP_G	Hybrids	1842	16833	-3.67	-
201200015 x 201200234	G201641938	Yes	3	Unadjusted	A	-1.82	-	GBLUP_G	Hybrids	1842	16833	-2.24	-
201200015 x 201200234	G201641939	Yes	3	Unadjusted	A	-2.9	-	GBLUP_G	Hybrids	1842	16833	-2.66	-
201200015 x 201200234	G201641948	Yes	3	Unadjusted	A	-2.66	-	GBLUP_G	Hybrids	1842	16833	-2.94	-
201200015 x 201200234	G201641949	Yes	3	Unadjusted	A	-2.37	-	GBLUP_G	Hybrids	1842	16833	-1.41	-
201200015 x 201200234	G201641963	Yes	3	Unadjusted	A	-2.49	-	GBLUP_G	Hybrids	1842	16833	-2.32	-
201200014 x 201200234	G201641969	Yes	3	Unadjusted	A	-7.89	-	GBLUP_G	Hybrids	1842	16833	-3	-
201200014 x 201200234	G201641972	Yes	3	Unadjusted	A	-7.6	-	GBLUP_G	Hybrids	1842	16833	-2.76	-
201200014 x 201200234	G201641973	Yes	3	Unadjusted	A	-7.99	-	GBLUP_G	Hybrids	1842	16833	-2.98	-
201200014 x 201200234	G201641977	Yes	3	Unadjusted	A	-8.3	-	GBLUP_G	Hybrids	1842	16833	-1.45	-
201200014 x 201200234	G201641989	Yes	3	Unadjusted	A	-7.89	-	GBLUP_G	Hybrids	1842	16833	-2.28	-
201200014 x 201200234	G201642006	Yes	3	Unadjusted	A	-7.68	-	GBLUP_G	Hybrids	1842	16833	-1.14	-
201200245 x 201200225	G201642008	Yes	3	Unadjusted	A	28.71	-	GBLUP_G	Hybrids	1842	16833	5.38	-
201200245 x 201200225	G201642012	Yes	3	Unadjusted	A	34.32	-	GBLUP_G	Hybrids	1842	16833	3.39	-
201200245 x 201200225	G201642013	Yes	3	Unadjusted	A	28.55	-	GBLUP_G	Hybrids	1842	16833	-1.38	-
201200245 x 201200225	G201642015	Yes	3	Unadjusted	A	29.7	-	GBLUP_G	Hybrids	1842	16833	6.41	-
201200245 x 201200225	G201642016	Yes	3	Unadjusted	A	30.82	-	GBLUP_G	Hybrids	1842	16833	4.87	-
201200245 x 201200225	G201642019	Yes	3	Unadjusted	A	31.72	-	GBLUP_G	Hybrids	1842	16833	4.36	-
201200245 x 201200225	G201642020	Yes	3	Unadjusted	A	31.65	-	GBLUP_G	Hybrids	1842	16833	3.9	-
201200245 x 201200225	G201642022	Yes	3	Unadjusted	A	31.37	-	GBLUP_G	Hybrids	1842	16833	5.02	-
201200245 x 201200225	G201642023	Yes	3	Unadjusted	A	33.14	-	GBLUP_G	Hybrids	1842	16833	5.4	-
201200245 x 201200225	G201642035	Yes	3	Unadjusted	A	30.6	-	GBLUP_G	Hybrids	1842	16833	5.17	-
201200245 x 201200225	G201642038	Yes	3	Unadjusted	A	28.52	-	GBLUP_G	Hybrids	1842	16833	3.07	-
201200245 x 201200225	G201642039	Yes	3	Unadjusted	A	30.78	-	GBLUP_G	Hybrids	1842	16833	2.82	-
201200245 x 201200225	G201642040	Yes	3	Unadjusted	A	32.44	-	GBLUP_G	Hybrids	1842	16833	5.16	-
201200245 x 201200225	G201642043	Yes	3	Unadjusted	A	30.88	-	GBLUP_G	Hybrids	1842	16833	4.22	-
201200245 x 201200234	G201642048	Yes	3	Unadjusted	A	0.99	-	GBLUP_G	Hybrids	1842	16833	2.43	-
201200245 x 201200234	G201642051	Yes	3	Unadjusted	A	1.65	-	GBLUP_G	Hybrids	1842	16833	3.75	-
201200245 x 201200234	G201642062	Yes	3	Unadjusted	A	7.69	-	GBLUP_G	Hybrids	1842	16833	0.52	-
201200245 x 201200234	G201642066	Yes	3	Unadjusted	A	1.78	-	GBLUP_G	Hybrids	1842	16833	1.04	-
201200245 x 201200234	G201642073	Yes	3	Unadjusted	A	1.66	-	GBLUP_G	Hybrids	1842	16833	2.41	-
201200245 x 201200234	G201642077	Yes	3	Unadjusted	A	0.98	-	GBLUP_G	Hybrids	1842	16833	0.2	-
201200015 x 201200229	G201642088	Yes	3	Unadjusted	A	16.14	-	GBLUP_G	Hybrids	1842	16833	-0.47	-
201200015 x 201200229	G201642100	Yes	3	Unadjusted	A	16.49	-	GBLUP_G	Hybrids	1842	16833	1.03	-
201200015 x 201200229	G201642111	Yes	3	Unadjusted	A	25.8	-	GBLUP_G	Hybrids	1842	16833	1.79	-
201200015 x 201200229	G201642114	Yes	3	Unadjusted	A	17.23	-	GBLUP_G	Hybrids	1842	16833	0.72	-
201200015 x 201200229	G201642120	Yes	3	Unadjusted	A	17.14	-	GBLUP_G	Hybrids	1842	16833	1.47	-
201200225 x 201200015	G201640767	Yes	6	Unadjusted	A	26.15	-	GBLUP_G	Hybrids	1842	16833	5.25	-
201200225 x 201200015	G201640784	Yes	6	Unadjusted	A	29.88	-	GBLUP_G	Hybrids	1842	16833	5.86	-
201200225 x 201200015	G201640789	Yes	6	Unadjusted	A	31.73	-	GBLUP_G	Hybrids	1842	16833	3.28	-
201200225 x 201200015	G201640803	Yes	6	Unadjusted	A	33	-	GBLUP_G	Hybrids	1842	16833	5.62	-
201200229 x 201200245	G201640817	Yes	6	Unadjusted	A	31.91	-	GBLUP_G	Hybrids	1842	16833	1.13	-
201200229 x 201200245	G201640822	Yes	6	Unadjusted	A	26.38	-	GBLUP_G	Hybrids	1842	16833	-0.9	-
201200003 x 200962642	G201640851	Yes	6	Unadjusted	A	13.22	-	GBLUP_G	Hybrids	1842	16833	0.71	-
201200003 x 200962642	G201640854	Yes	6	Unadjusted	A	19.29	-	GBLUP_G	Hybrids	1842	16833	1.9	-
201200003 x 200962642	G201640855	Yes	6	Unadjusted	A	17.72	-	GBLUP_G	Hybrids	1842	16833	2.15	-
201200003 x 200962642	G201640865	Yes	6	Unadjusted	A	12.93	-	GBLUP_G	Hybrids	1842	16833	1.96	-
201200003 x 200962642	G201640866	Yes	6	Unadjusted	A	21.07	-	GBLUP_G	Hybrids	1842	16833	1.36	-
201200003 x 200962642	G201640867	Yes	6	Unadjusted	A	17.51	-	GBLUP_G	Hybrids	1842	16833	2.32	-
201200003 x 200962642	G201640868	Yes	6	Unadjusted	A	13.26	-	GBLUP_G	Hybrids	1842	16833	0.72	-
201200003 x 200962642	G201640869	Yes	6	Unadjusted	A	18.62	-	GBLUP_G	Hybrids	1842	16833	2.2	-
201200003 x 200962642	G201640874	Yes	6	Unadjusted	A	17.61	-	GBLUP_G	Hybrids	1842	16833	-0.98	-
201200003 x 200962642	G201640880	Yes	6	Unadjusted	A	16.51	-	GBLUP_G	Hybrids	1842	16833	-0.47	-
201200225 x 200961972	G201640889	Yes	6	Unadjusted	A	30.79	-	GBLUP_G	Hybrids	1842	16833	6.81	-
201200225 x 200961972	G201640891	Yes	6	Unadjusted	A	34.71	-	GBLUP_G	Hybrids	1842	16833	-2.23	-
201200225 x 200961972	G201640892	Yes	6	Unadjusted	A	26.05	-	GBLUP_G	Hybrids	1842	16833	7.3	-
201200225 x 200961972	G201640894	Yes	6	Unadjusted	A	24.7	-	GBLUP_G	Hybrids	1842	16833	-3.19	-
201200225 x 200961972	G201640899	Yes	6	Unadjusted	A	25.35	-	GBLUP_G	Hybrids	1842	16833	6.26	-
201200225 x 200961972	G201640904	Yes	6	Unadjusted	A	34.32	-	GBLUP_G	Hybrids	1842	16833	4.76	-
201200225 x 200961972	G201640915	Yes	6	Unadjusted	A	28.57	-	GBLUP_G	Hybrids	1842	16833	8.79	-
201200225 x 200961972	G201640916	Yes	6	Unadjusted	A	23.94	-	GBLUP_G	Hybrids	1842	16833	7.65	-
201200225 x 200961972	G201640918	Yes	6	Unadjusted	A	29.04	-	GBLUP_G	Hybrids	1842	16833	6.92	-
201200225 x 200961972	G201640919	Yes	6	Unadjusted	A	25.19	-	GBLUP_G	Hybrids	1842	16833	4.95	-
201200225 x 200961972	G201640924	Yes	6	Unadjusted	A	27.94	-	GBLUP_G	Hybrids	1842	16833	7.94	-
201200225 x 200961972	G201640925	Yes	6	Unadjusted	A	27.11	-	GBLUP_G	Hybrids	1842	16833	7.92	-
201200225 x 201200245	G201640928	Yes	6	Unadjusted	A	32.46	-	GBLUP_G	Hybrids	1842	16833	4.93	-
201200225 x 201200245	G201640937	Yes	6	Unadjusted	A	32.01	-	GBLUP_G	Hybrids	1842	16833	4.74	-
201200225 x 201200245	G201640939	Yes	6	Unadjusted	A	26.41	-	GBLUP_G	Hybrids	1842	16833	5.08	-
201200225 x 201200245	G201640944	Yes	6	Unadjusted	A	32.72	-	GBLUP_G	Hybrids	1842	16833	6.56	-
201200239 x 201200245	G201640976	Yes	6	Unadjusted	A	22.04	-	GBLUP_G	Hybrids	1842	16833	3.07	-
201200239 x 201200245	G201640981	Yes	6	Unadjusted	A	22.73	-	GBLUP_G	Hybrids	1842	16833	-0.04	-
201200239 x 201200245	G201640982	Yes	6	Unadjusted	A	21.1	-	GBLUP_G	Hybrids	1842	16833	0.71	-
201200239 x 201200245	G201641001	Yes	6	Unadjusted	A	21.77	-	GBLUP_G	Hybrids	1842	16833	1.61	-
201200239 x 201200020	G201641007	Yes	6	Unadjusted	A	27.01	-	GBLUP_G	Hybrids	1842	16833	0.38	-
201200239 x 201200020	G201641012	Yes	6	Unadjusted	A	16.01	-	GBLUP_G	Hybrids	1842	16833	0.8	-
201200239 x 201200020	G201641028	Yes	6	Unadjusted	A	19.88	-	GBLUP_G	Hybrids	1842	16833	0.95	-
201200239 x 201200020	G201641038	Yes	6	Unadjusted	A	18.71	-	GBLUP_G	Hybrids	1842	16833	1.01	-
201200239 x 201200020	G201641045	Yes	6	Unadjusted	A	14.91	-	GBLUP_G	Hybrids	1842	16833	1.44	-
201200239 x 201200014	G201641059	Yes	6	Unadjusted	A	16.17	-	GBLUP_G	Hybrids	1842	16833	1.14	-
201200239 x 201200014	G201641061	Yes	6	Unadjusted	A	15.22	-	GBLUP_G	Hybrids	1842	16833	-0.79	-
201200239 x 201200014	G201641077	Yes	6	Unadjusted	A	14.31	-	GBLUP_G	Hybrids	1842	16833	-2.92	-
201200006 x 200961972	G201641098	Yes	6	Unadjusted	A	15.36	-	GBLUP_G	Hybrids	1842	16833	-0.32	-
201200006 x 200961972	G201641099	Yes	6	Unadjusted	A	16.53	-	GBLUP_G	Hybrids	1842	16833	0.2	-
201200006 x 200961972	G201641104	Yes	6	Unadjusted	A	9.72	-	GBLUP_G	Hybrids	1842	16833	1.15	-
201200006 x 200961972	G201641121	Yes	6	Unadjusted	A	15.44	-	GBLUP_G	Hybrids	1842	16833	-0.95	-
201200006 x 200961972	G201641123	Yes	6	Unadjusted	A	15.57	-	GBLUP_G	Hybrids	1842	16833	-0.38	-
201200239 x 201200015	G201641132	Yes	6	Unadjusted	A	21.06	-	GBLUP_G	Hybrids	1842	16833	0.54	-
201200239 x 201200015	G201641149	Yes	6	Unadjusted	A	17.82	-	GBLUP_G	Hybrids	1842	16833	-2.54	-
201200239 x 201200015	G201641152	Yes	6	Unadjusted	A	24.05	-	GBLUP_G	Hybrids	1842	16833	-2.83	-
201200239 x 201200015	G201641155	Yes	6	Unadjusted	A	18.21	-	GBLUP_G	Hybrids	1842	16833	-0.04	-
201200008 x 201200015	G201641168	Yes	6	Unadjusted	A	7.3	-	GBLUP_G	Hybrids	1842	16833	1.71	-
201200008 x 201200015	G201641171	Yes	6	Unadjusted	A	6.82	-	GBLUP_G	Hybrids	1842	16833	1.59	-
201200008 x 201200015	G201641181	Yes	6	Unadjusted	A	7.27	-	GBLUP_G	Hybrids	1842	16833	0.32	-
201200008 x 201200015	G201641183	Yes	6	Unadjusted	A	6.6	-	GBLUP_G	Hybrids	1842	16833	0.43	-
201200008 x 201200015	G201641185	Yes	6	Unadjusted	A	8.02	-	GBLUP_G	Hybrids	1842	16833	-0.3	-
201200008 x 201200015	G201641186	Yes	6	Unadjusted	A	8.07	-	GBLUP_G	Hybrids	1842	16833	-0.56	-
201200008 x 201200015	G201641189	Yes	6	Unadjusted	A	8.6	-	GBLUP_G	Hybrids	1842	16833	1.26	-
201200008 x 201200015	G201641192	Yes	6	Unadjusted	A	7.92	-	GBLUP_G	Hybrids	1842	16833	1.05	-
201200008 x 201200015	G201641196	Yes	6	Unadjusted	A	7.81	-	GBLUP_G	Hybrids	1842	16833	0.3	-
201200008 x 201200015	G201641203	Yes	6	Unadjusted	A	9.02	-	GBLUP_G	Hybrids	1842	16833	0.58	-
201200008 x 201200014	G201641209	Yes	6	Unadjusted	A	1.86	-	GBLUP_G	Hybrids	1842	16833	1.03	-
201200008 x 201200014	G201641223	Yes	6	Unadjusted	A	1.45	-	GBLUP_G	Hybrids	1842	16833	0.03	-
201200003 x 201200244	G201641247	Yes	6	Unadjusted	A	29.46	-	GBLUP_G	Hybrids	1842	16833	2.07	-
201200003 x 201200244	G201641251	Yes	6	Unadjusted	A	33.84	-	GBLUP_G	Hybrids	1842	16833	1.98	-
201200003 x 201200244	G201641253	Yes	6	Unadjusted	A	29.95	-	GBLUP_G	Hybrids	1842	16833	0.59	-
201200003 x 201200244	G201641257	Yes	6	Unadjusted	A	28.48	-	GBLUP_G	Hybrids	1842	16833	0.58	-
201200003 x 201200244	G201641261	Yes	6	Unadjusted	A	20.49	-	GBLUP_G	Hybrids	1842	16833	1.56	-
201200003 x 201200244	G201641266	Yes	6	Unadjusted	A	27.64	-	GBLUP_G	Hybrids	1842	16833	1.58	-
201200003 x 201200244	G201641273	Yes	6	Unadjusted	A	26.67	-	GBLUP_G	Hybrids	1842	16833	1.88	-
201200003 x 201200244	G201641274	Yes	6	Unadjusted	A	25.49	-	GBLUP_G	Hybrids	1842	16833	0.98	-
201200003 x 201200244	G201641276	Yes	6	Unadjusted	A	28.22	-	GBLUP_G	Hybrids	1842	16833	1.71	-
201200003 x 201200244	G201641277	Yes	6	Unadjusted	A	25.66	-	GBLUP_G	Hybrids	1842	16833	0.79	-
201200003 x 201200244	G201641279	Yes	6	Unadjusted	A	27.11	-	GBLUP_G	Hybrids	1842	16833	0.52	-
201200003 x 201200244	G201641280	Yes	6	Unadjusted	A	23.48	-	GBLUP_G	Hybrids	1842	16833	0.81	-
201200003 x 201200244	G201641284	Yes	6	Unadjusted	A	26.68	-	GBLUP_G	Hybrids	1842	16833	-0.04	-
201200003 x 201200244	G201641285	Yes	6	Unadjusted	A	29.33	-	GBLUP_G	Hybrids	1842	16833	1.13	-
201200003 x 201200244	G201641286	Yes	6	Unadjusted	A	25.55	-	GBLUP_G	Hybrids	1842	16833	2.11	-
201200225 x 200962453	G201641298	Yes	6	Unadjusted	A	15.69	-	GBLUP_G	Hybrids	1842	16833	3.61	-
201200225 x 201200244	G201641338	Yes	6	Unadjusted	A	27.17	-	GBLUP_G	Hybrids	1842	16833	4.92	-
201200225 x 201200244	G201641342	Yes	6	Unadjusted	A	35.9	-	GBLUP_G	Hybrids	1842	16833	6.83	-
201200225 x 201200244	G201641345	Yes	6	Unadjusted	A	37.84	-	GBLUP_G	Hybrids	1842	16833	6.24	-
201200225 x 201200244	G201641349	Yes	6	Unadjusted	A	33.84	-	GBLUP_G	Hybrids	1842	16833	5.42	-
201200225 x 201200244	G201641351	Yes	6	Unadjusted	A	35.4	-	GBLUP_G	Hybrids	1842	16833	4.34	-
201200225 x 201200244	G201641354	Yes	6	Unadjusted	A	34.09	-	GBLUP_G	Hybrids	1842	16833	6.2	-
201200225 x 201200244	G201641365	Yes	6	Unadjusted	A	32.34	-	GBLUP_G	Hybrids	1842	16833	5.28	-
200961123 x 201200015	G201641367	Yes	6	Unadjusted	A	13.01	-	GBLUP_G	Hybrids	1842	16833	-0.23	-
200961123 x 201200015	G201641371	Yes	6	Unadjusted	A	20.49	-	GBLUP_G	Hybrids	1842	16833	-2.34	-
200961123 x 201200015	G201641381	Yes	6	Unadjusted	A	10.31	-	GBLUP_G	Hybrids	1842	16833	-0.78	-
200961123 x 201200015	G201641394	Yes	6	Unadjusted	A	16.35	-	GBLUP_G	Hybrids	1842	16833	-1.54	-
200961123 x 201200015	G201641395	Yes	6	Unadjusted	A	11.18	-	GBLUP_G	Hybrids	1842	16833	0.14	-
200961123 x 201200015	G201641403	Yes	6	Unadjusted	A	16.36	-	GBLUP_G	Hybrids	1842	16833	-1.37	-
201200225 x 201200014	G201641433	Yes	6	Unadjusted	A	20.09	-	GBLUP_G	Hybrids	1842	16833	4.68	-
201200003 x 200961972	G201641453	Yes	6	Unadjusted	A	19.74	-	GBLUP_G	Hybrids	1842	16833	2.39	-
201200003 x 200961972	G201641464	Yes	6	Unadjusted	A	16.76	-	GBLUP_G	Hybrids	1842	16833	0.9	-
201200003 x 200961972	G201641465	Yes	6	Unadjusted	A	19.42	-	GBLUP_G	Hybrids	1842	16833	2.93	-
201200003 x 200961972	G201641471	Yes	6	Unadjusted	A	17.88	-	GBLUP_G	Hybrids	1842	16833	1.28	-
201200003 x 200961972	G201641475	Yes	6	Unadjusted	A	23.06	-	GBLUP_G	Hybrids	1842	16833	3	-
200961123 x 200961972	G201641488	Yes	6	Unadjusted	A	12.12	-	GBLUP_G	Hybrids	1842	16833	2.85	-
200961123 x 200961972	G201641491	Yes	6	Unadjusted	A	10.81	-	GBLUP_G	Hybrids	1842	16833	0.39	-
200961123 x 200961972	G201641493	Yes	6	Unadjusted	A	12.52	-	GBLUP_G	Hybrids	1842	16833	1.15	-
200961123 x 200961972	G201641505	Yes	6	Unadjusted	A	18.41	-	GBLUP_G	Hybrids	1842	16833	3.71	-
200961123 x 200961972	G201641506	Yes	6	Unadjusted	A	16.19	-	GBLUP_G	Hybrids	1842	16833	2.59	-
200961123 x 200961972	G201641517	Yes	6	Unadjusted	A	11.7	-	GBLUP_G	Hybrids	1842	16833	2.31	-
201200245 x 201200229	G201641529	Yes	6	Unadjusted	A	29.46	-	GBLUP_G	Hybrids	1842	16833	1.24	-
201200245 x 201200229	G201641530	Yes	6	Unadjusted	A	19.22	-	GBLUP_G	Hybrids	1842	16833	1.37	-
201200245 x 201200229	G201641532	Yes	6	Unadjusted	A	20.36	-	GBLUP_G	Hybrids	1842	16833	1.14	-
201200245 x 201200229	G201641535	Yes	6	Unadjusted	A	25.63	-	GBLUP_G	Hybrids	1842	16833	0.42	-
201200245 x 201200229	G201641540	Yes	6	Unadjusted	A	25.49	-	GBLUP_G	Hybrids	1842	16833	0.25	-
201200245 x 201200229	G201641541	Yes	6	Unadjusted	A	22.6	-	GBLUP_G	Hybrids	1842	16833	-0.36	-
201200245 x 201200229	G201641542	Yes	6	Unadjusted	A	23.63	-	GBLUP_G	Hybrids	1842	16833	0.66	-
201200245 x 201200229	G201641546	Yes	6	Unadjusted	A	18.82	-	GBLUP_G	Hybrids	1842	16833	3.73	-
201200245 x 201200229	G201641548	Yes	6	Unadjusted	A	22.71	-	GBLUP_G	Hybrids	1842	16833	1.83	-
201200245 x 201200229	G201641552	Yes	6	Unadjusted	A	21.44	-	GBLUP_G	Hybrids	1842	16833	1.55	-
201200245 x 201200229	G201641553	Yes	6	Unadjusted	A	20.53	-	GBLUP_G	Hybrids	1842	16833	1.35	-
201200245 x 201200229	G201641554	Yes	6	Unadjusted	A	23.23	-	GBLUP_G	Hybrids	1842	16833	-0.09	-
201200245 x 201200229	G201641557	Yes	6	Unadjusted	A	23.7	-	GBLUP_G	Hybrids	1842	16833	1.63	-
201200245 x 201200229	G201641559	Yes	6	Unadjusted	A	19.99	-	GBLUP_G	Hybrids	1842	16833	0.93	-
201200245 x 201200229	G201641561	Yes	6	Unadjusted	A	23.89	-	GBLUP_G	Hybrids	1842	16833	2.29	-
201200245 x 201200229	G201641562	Yes	6	Unadjusted	A	25.01	-	GBLUP_G	Hybrids	1842	16833	0.4	-
201200245 x 201200229	G201641564	Yes	6	Unadjusted	A	25.32	-	GBLUP_G	Hybrids	1842	16833	-0.56	-
201200245 x 201200229	G201641566	Yes	6	Unadjusted	A	24.42	-	GBLUP_G	Hybrids	1842	16833	0.28	-
201200015 x 201200239	G201641579	Yes	6	Unadjusted	A	20.47	-	GBLUP_G	Hybrids	1842	16833	-0.95	-
201200015 x 201200239	G201641585	Yes	6	Unadjusted	A	20.87	-	GBLUP_G	Hybrids	1842	16833	0.9	-
201200015 x 201200239	G201641590	Yes	6	Unadjusted	A	19.34	-	GBLUP_G	Hybrids	1842	16833	0.63	-
201200015 x 201200239	G201641591	Yes	6	Unadjusted	A	25.66	-	GBLUP_G	Hybrids	1842	16833	-1.95	-
201200015 x 201200239	G201641600	Yes	6	Unadjusted	A	21.19	-	GBLUP_G	Hybrids	1842	16833	-0.14	-
200962642 x 201200234	G201641608	Yes	6	Unadjusted	A	-0.35	-	GBLUP_G	Hybrids	1842	16833	4.03	-
200962642 x 201200234	G201641619	Yes	6	Unadjusted	A	1.01	-	GBLUP_G	Hybrids	1842	16833	-0.77	-
200962642 x 201200234	G201641630	Yes	6	Unadjusted	A	0.06	-	GBLUP_G	Hybrids	1842	16833	0.9	-
200962642 x 201200234	G201641631	Yes	6	Unadjusted	A	0.64	-	GBLUP_G	Hybrids	1842	16833	1.86	-
200962642 x 201200234	G201641633	Yes	6	Unadjusted	A	0.35	-	GBLUP_G	Hybrids	1842	16833	1.89	-
200962642 x 201200234	G201641642	Yes	6	Unadjusted	A	0.34	-	GBLUP_G	Hybrids	1842	16833	-0.14	-
201200015 x 201200225	G201641665	Yes	6	Unadjusted	A	22.23	-	GBLUP_G	Hybrids	1842	16833	2.14	-
201200015 x 201200225	G201641669	Yes	6	Unadjusted	A	30.1	-	GBLUP_G	Hybrids	1842	16833	4.73	-
201200015 x 201200225	G201641670	Yes	6	Unadjusted	A	29.94	-	GBLUP_G	Hybrids	1842	16833	4.67	-
201200015 x 201200225	G201641676	Yes	6	Unadjusted	A	25.24	-	GBLUP_G	Hybrids	1842	16833	5.27	-
201200015 x 201200225	G201641682	Yes	6	Unadjusted	A	31.73	-	GBLUP_G	Hybrids	1842	16833	5.57	-
200961972 x 200961338	G201641694	Yes	6	Unadjusted	A	9.44	-	GBLUP_G	Hybrids	1842	16833	1.88	-
200961972 x 200961338	G201641718	Yes	6	Unadjusted	A	8.48	-	GBLUP_G	Hybrids	1842	16833	-1.03	-
200961972 x 200961338	G201641721	Yes	6	Unadjusted	A	9.06	-	GBLUP_G	Hybrids	1842	16833	-0.95	-
200961972 x 201200225	G201641751	Yes	6	Unadjusted	A	31.86	-	GBLUP_G	Hybrids	1842	16833	7.39	-
200961972 x 201200225	G201641758	Yes	6	Unadjusted	A	26.08	-	GBLUP_G	Hybrids	1842	16833	7.74	-
200962642 x 201200003	G201641770	Yes	6	Unadjusted	A	12.33	-	GBLUP_G	Hybrids	1842	16833	1.28	-
200962642 x 201200003	G201641789	Yes	6	Unadjusted	A	15.91	-	GBLUP_G	Hybrids	1842	16833	0.78	-
200962642 x 201200003	G201641790	Yes	6	Unadjusted	A	15.08	-	GBLUP_G	Hybrids	1842	16833	0.11	-
200962642 x 201200003	G201641803	Yes	6	Unadjusted	A	11.66	-	GBLUP_G	Hybrids	1842	16833	0.63	-
200962642 x 201200003	G201641804	Yes	6	Unadjusted	A	13.79	-	GBLUP_G	Hybrids	1842	16833	0.69	-
200962642 x 201200239	G201641814	Yes	6	Unadjusted	A	14.12	-	GBLUP_G	Hybrids	1842	16833	0.79	-
200962642 x 201200239	G201641816	Yes	6	Unadjusted	A	18.85	-	GBLUP_G	Hybrids	1842	16833	0.75	-
200962642 x 201200239	G201641829	Yes	6	Unadjusted	A	17.91	-	GBLUP_G	Hybrids	1842	16833	1.18	-
201200019 x 200961338	G201641877	Yes	6	Unadjusted	A	9.65	-	GBLUP_G	Hybrids	1842	16833	-1.2	-
201200014 x 201200239	G201641890	Yes	6	Unadjusted	A	15.28	-	GBLUP_G	Hybrids	1842	16833	-3.37	-
201200014 x 201200239	G201641902	Yes	6	Unadjusted	A	14.19	-	GBLUP_G	Hybrids	1842	16833	-1.52	-
201200014 x 201200239	G201641918	Yes	6	Unadjusted	A	14.23	-	GBLUP_G	Hybrids	1842	16833	1.2	-
201200014 x 201200239	G201641920	Yes	6	Unadjusted	A	14.16	-	GBLUP_G	Hybrids	1842	16833	-0.17	-
201200014 x 201200239	G201641924	Yes	6	Unadjusted	A	20.23	-	GBLUP_G	Hybrids	1842	16833	-1.57	-
201200015 x 201200234	G201641930	Yes	6	Unadjusted	A	2.3	-	GBLUP_G	Hybrids	1842	16833	-1.51	-
201200015 x 201200234	G201641932	Yes	6	Unadjusted	A	3.18	-	GBLUP_G	Hybrids	1842	16833	-3.06	-
201200015 x 201200234	G201641938	Yes	6	Unadjusted	A	3.3	-	GBLUP_G	Hybrids	1842	16833	-2.64	-
201200015 x 201200234	G201641939	Yes	6	Unadjusted	A	3.09	-	GBLUP_G	Hybrids	1842	16833	-3.41	-
201200015 x 201200234	G201641948	Yes	6	Unadjusted	A	1.83	-	GBLUP_G	Hybrids	1842	16833	-2.52	-
201200015 x 201200234	G201641949	Yes	6	Unadjusted	A	2.61	-	GBLUP_G	Hybrids	1842	16833	-1.28	-
201200015 x 201200234	G201641963	Yes	6	Unadjusted	A	2.51	-	GBLUP_G	Hybrids	1842	16833	-2.88	-
201200014 x 201200234	G201641969	Yes	6	Unadjusted	A	-4.16	-	GBLUP_G	Hybrids	1842	16833	-2.78	-
201200014 x 201200234	G201641972	Yes	6	Unadjusted	A	-3.51	-	GBLUP_G	Hybrids	1842	16833	-1.42	-
201200014 x 201200234	G201641973	Yes	6	Unadjusted	A	-3.84	-	GBLUP_G	Hybrids	1842	16833	-3.05	-
201200014 x 201200234	G201641977	Yes	6	Unadjusted	A	-4.1	-	GBLUP_G	Hybrids	1842	16833	-1.39	-
201200014 x 201200234	G201641989	Yes	6	Unadjusted	A	-3.96	-	GBLUP_G	Hybrids	1842	16833	-1.14	-
201200014 x 201200234	G201642006	Yes	6	Unadjusted	A	-3.99	-	GBLUP_G	Hybrids	1842	16833	-1.89	-
201200245 x 201200225	G201642008	Yes	6	Unadjusted	A	31.2	-	GBLUP_G	Hybrids	1842	16833	7.02	-
201200245 x 201200225	G201642012	Yes	6	Unadjusted	A	27.1	-	GBLUP_G	Hybrids	1842	16833	4.79	-
201200245 x 201200225	G201642013	Yes	6	Unadjusted	A	27.96	-	GBLUP_G	Hybrids	1842	16833	-1.56	-
201200245 x 201200225	G201642015	Yes	6	Unadjusted	A	32.76	-	GBLUP_G	Hybrids	1842	16833	8.67	-
201200245 x 201200225	G201642016	Yes	6	Unadjusted	A	30.79	-	GBLUP_G	Hybrids	1842	16833	5.89	-
201200245 x 201200225	G201642019	Yes	6	Unadjusted	A	25.79	-	GBLUP_G	Hybrids	1842	16833	5.68	-
201200245 x 201200225	G201642020	Yes	6	Unadjusted	A	30.6	-	GBLUP_G	Hybrids	1842	16833	4.66	-
201200245 x 201200225	G201642022	Yes	6	Unadjusted	A	31.81	-	GBLUP_G	Hybrids	1842	16833	5.82	-
201200245 x 201200225	G201642023	Yes	6	Unadjusted	A	32.93	-	GBLUP_G	Hybrids	1842	16833	7.06	-
201200245 x 201200225	G201642035	Yes	6	Unadjusted	A	29.34	-	GBLUP_G	Hybrids	1842	16833	6.03	-
201200245 x 201200225	G201642038	Yes	6	Unadjusted	A	28.19	-	GBLUP_G	Hybrids	1842	16833	4.24	-
201200245 x 201200225	G201642039	Yes	6	Unadjusted	A	25.72	-	GBLUP_G	Hybrids	1842	16833	3.43	-
201200245 x 201200225	G201642040	Yes	6	Unadjusted	A	28.44	-	GBLUP_G	Hybrids	1842	16833	5.8	-
201200245 x 201200225	G201642043	Yes	6	Unadjusted	A	27.86	-	GBLUP_G	Hybrids	1842	16833	5.86	-
201200245 x 201200234	G201642048	Yes	6	Unadjusted	A	2.93	-	GBLUP_G	Hybrids	1842	16833	1.74	-
201200245 x 201200234	G201642051	Yes	6	Unadjusted	A	2.58	-	GBLUP_G	Hybrids	1842	16833	3.08	-
201200245 x 201200234	G201642062	Yes	6	Unadjusted	A	6.62	-	GBLUP_G	Hybrids	1842	16833	0.23	-
201200245 x 201200234	G201642066	Yes	6	Unadjusted	A	2.94	-	GBLUP_G	Hybrids	1842	16833	-0.33	-
201200245 x 201200234	G201642073	Yes	6	Unadjusted	A	4.08	-	GBLUP_G	Hybrids	1842	16833	1.57	-
201200245 x 201200234	G201642077	Yes	6	Unadjusted	A	3.48	-	GBLUP_G	Hybrids	1842	16833	0.15	-
201200015 x 201200229	G201642088	Yes	6	Unadjusted	A	19.36	-	GBLUP_G	Hybrids	1842	16833	-3.13	-
201200015 x 201200229	G201642100	Yes	6	Unadjusted	A	17.87	-	GBLUP_G	Hybrids	1842	16833	1.4	-
201200015 x 201200229	G201642111	Yes	6	Unadjusted	A	26.11	-	GBLUP_G	Hybrids	1842	16833	2.45	-
201200015 x 201200229	G201642114	Yes	6	Unadjusted	A	21.57	-	GBLUP_G	Hybrids	1842	16833	0.54	-
201200015 x 201200229	G201642120	Yes	6	Unadjusted	A	20.98	-	GBLUP_G	Hybrids	1842	16833	0.98	-
201200225 x 201200015	G201640767	Yes	3	Unadjusted	A+D	-	17.36	GBLUP_G	Hybrids	1842	16833	3.35	-
201200225 x 201200015	G201640784	Yes	3	Unadjusted	A+D	-	21.43	GBLUP_G	Hybrids	1842	16833	3.39	-
201200225 x 201200015	G201640789	Yes	3	Unadjusted	A+D	-	24.98	GBLUP_G	Hybrids	1842	16833	1.72	-
201200225 x 201200015	G201640803	Yes	3	Unadjusted	A+D	-	23.89	GBLUP_G	Hybrids	1842	16833	3.12	-
201200229 x 201200245	G201640817	Yes	3	Unadjusted	A+D	-	27.96	GBLUP_G	Hybrids	1842	16833	2.48	-
201200229 x 201200245	G201640822	Yes	3	Unadjusted	A+D	-	27.19	GBLUP_G	Hybrids	1842	16833	0.78	-
201200003 x 200962642	G201640851	Yes	3	Unadjusted	A+D	-	13.82	GBLUP_G	Hybrids	1842	16833	1.59	-
201200003 x 200962642	G201640854	Yes	3	Unadjusted	A+D	-	21.38	GBLUP_G	Hybrids	1842	16833	1.8	-
201200003 x 200962642	G201640855	Yes	3	Unadjusted	A+D	-	19.42	GBLUP_G	Hybrids	1842	16833	2.51	-
201200003 x 200962642	G201640865	Yes	3	Unadjusted	A+D	-	24.84	GBLUP_G	Hybrids	1842	16833	1.38	-
201200003 x 200962642	G201640866	Yes	3	Unadjusted	A+D	-	25.79	GBLUP_G	Hybrids	1842	16833	1.96	-
201200003 x 200962642	G201640867	Yes	3	Unadjusted	A+D	-	19.68	GBLUP_G	Hybrids	1842	16833	2.55	-
201200003 x 200962642	G201640868	Yes	3	Unadjusted	A+D	-	14.07	GBLUP_G	Hybrids	1842	16833	1.04	-
201200003 x 200962642	G201640869	Yes	3	Unadjusted	A+D	-	22.46	GBLUP_G	Hybrids	1842	16833	1.98	-
201200003 x 200962642	G201640874	Yes	3	Unadjusted	A+D	-	21.97	GBLUP_G	Hybrids	1842	16833	-0.56	-
201200003 x 200962642	G201640880	Yes	3	Unadjusted	A+D	-	22.04	GBLUP_G	Hybrids	1842	16833	0.3	-
201200225 x 200961972	G201640889	Yes	3	Unadjusted	A+D	-	18.35	GBLUP_G	Hybrids	1842	16833	5.68	-
201200225 x 200961972	G201640891	Yes	3	Unadjusted	A+D	-	20.1	GBLUP_G	Hybrids	1842	16833	-0.5	-
201200225 x 200961972	G201640892	Yes	3	Unadjusted	A+D	-	23.79	GBLUP_G	Hybrids	1842	16833	5.25	-
201200225 x 200961972	G201640894	Yes	3	Unadjusted	A+D	-	20.79	GBLUP_G	Hybrids	1842	16833	-2.44	-
201200225 x 200961972	G201640899	Yes	3	Unadjusted	A+D	-	22.21	GBLUP_G	Hybrids	1842	16833	2.83	-
201200225 x 200961972	G201640904	Yes	3	Unadjusted	A+D	-	22.54	GBLUP_G	Hybrids	1842	16833	2.84	-
201200225 x 200961972	G201640915	Yes	3	Unadjusted	A+D	-	19.34	GBLUP_G	Hybrids	1842	16833	5.15	-
201200225 x 200961972	G201640916	Yes	3	Unadjusted	A+D	-	13.28	GBLUP_G	Hybrids	1842	16833	5.05	-
201200225 x 200961972	G201640918	Yes	3	Unadjusted	A+D	-	20.43	GBLUP_G	Hybrids	1842	16833	4.69	-
201200225 x 200961972	G201640919	Yes	3	Unadjusted	A+D	-	20.18	GBLUP_G	Hybrids	1842	16833	3.16	-
201200225 x 200961972	G201640924	Yes	3	Unadjusted	A+D	-	19.32	GBLUP_G	Hybrids	1842	16833	4.8	-
201200225 x 200961972	G201640925	Yes	3	Unadjusted	A+D	-	20.86	GBLUP_G	Hybrids	1842	16833	5.93	-
201200225 x 201200245	G201640928	Yes	3	Unadjusted	A+D	-	26.76	GBLUP_G	Hybrids	1842	16833	3.09	-
201200225 x 201200245	G201640937	Yes	3	Unadjusted	A+D	-	29.57	GBLUP_G	Hybrids	1842	16833	3.07	-
201200225 x 201200245	G201640939	Yes	3	Unadjusted	A+D	-	29.95	GBLUP_G	Hybrids	1842	16833	3.9	-
201200225 x 201200245	G201640944	Yes	3	Unadjusted	A+D	-	27.99	GBLUP_G	Hybrids	1842	16833	5.49	-
201200239 x 201200245	G201640976	Yes	3	Unadjusted	A+D	-	21.04	GBLUP_G	Hybrids	1842	16833	2.94	-
201200239 x 201200245	G201640981	Yes	3	Unadjusted	A+D	-	19.31	GBLUP_G	Hybrids	1842	16833	0.67	-
201200239 x 201200245	G201640982	Yes	3	Unadjusted	A+D	-	19	GBLUP_G	Hybrids	1842	16833	1.16	-
201200239 x 201200245	G201641001	Yes	3	Unadjusted	A+D	-	19.8	GBLUP_G	Hybrids	1842	16833	2.33	-
201200239 x 201200020	G201641007	Yes	3	Unadjusted	A+D	-	17.14	GBLUP_G	Hybrids	1842	16833	0.32	-
201200239 x 201200020	G201641012	Yes	3	Unadjusted	A+D	-	19.11	GBLUP_G	Hybrids	1842	16833	0.4	-
201200239 x 201200020	G201641028	Yes	3	Unadjusted	A+D	-	17.56	GBLUP_G	Hybrids	1842	16833	1.03	-
201200239 x 201200020	G201641038	Yes	3	Unadjusted	A+D	-	16.84	GBLUP_G	Hybrids	1842	16833	1.29	-
201200239 x 201200020	G201641045	Yes	3	Unadjusted	A+D	-	11.51	GBLUP_G	Hybrids	1842	16833	0.37	-
201200239 x 201200014	G201641059	Yes	3	Unadjusted	A+D	-	10.28	GBLUP_G	Hybrids	1842	16833	0.03	-
201200239 x 201200014	G201641061	Yes	3	Unadjusted	A+D	-	9.13	GBLUP_G	Hybrids	1842	16833	-1.35	-
201200239 x 201200014	G201641077	Yes	3	Unadjusted	A+D	-	8.7	GBLUP_G	Hybrids	1842	16833	-2.77	-
201200006 x 200961972	G201641098	Yes	3	Unadjusted	A+D	-	5.81	GBLUP_G	Hybrids	1842	16833	1.06	-
201200006 x 200961972	G201641099	Yes	3	Unadjusted	A+D	-	7.26	GBLUP_G	Hybrids	1842	16833	-0.13	-
201200006 x 200961972	G201641104	Yes	3	Unadjusted	A+D	-	0.44	GBLUP_G	Hybrids	1842	16833	1.01	-
201200006 x 200961972	G201641121	Yes	3	Unadjusted	A+D	-	5.89	GBLUP_G	Hybrids	1842	16833	-0.58	-
201200006 x 200961972	G201641123	Yes	3	Unadjusted	A+D	-	6.73	GBLUP_G	Hybrids	1842	16833	0.13	-
201200239 x 201200015	G201641132	Yes	3	Unadjusted	A+D	-	12.8	GBLUP_G	Hybrids	1842	16833	-0.38	-
201200239 x 201200015	G201641149	Yes	3	Unadjusted	A+D	-	13.61	GBLUP_G	Hybrids	1842	16833	-2.41	-
201200239 x 201200015	G201641152	Yes	3	Unadjusted	A+D	-	19.53	GBLUP_G	Hybrids	1842	16833	-1.91	-
201200239 x 201200015	G201641155	Yes	3	Unadjusted	A+D	-	13.28	GBLUP_G	Hybrids	1842	16833	0.26	-
201200008 x 201200015	G201641168	Yes	3	Unadjusted	A+D	-	1.68	GBLUP_G	Hybrids	1842	16833	0.4	-
201200008 x 201200015	G201641171	Yes	3	Unadjusted	A+D	-	3.17	GBLUP_G	Hybrids	1842	16833	0.91	-
201200008 x 201200015	G201641181	Yes	3	Unadjusted	A+D	-	1.33	GBLUP_G	Hybrids	1842	16833	-0.82	-
201200008 x 201200015	G201641183	Yes	3	Unadjusted	A+D	-	2.8	GBLUP_G	Hybrids	1842	16833	-0.17	-
201200008 x 201200015	G201641185	Yes	3	Unadjusted	A+D	-	1.84	GBLUP_G	Hybrids	1842	16833	-0.4	-
201200008 x 201200015	G201641186	Yes	3	Unadjusted	A+D	-	2.63	GBLUP_G	Hybrids	1842	16833	-0.53	-
201200008 x 201200015	G201641189	Yes	3	Unadjusted	A+D	-	1.74	GBLUP_G	Hybrids	1842	16833	-0.09	-
201200008 x 201200015	G201641192	Yes	3	Unadjusted	A+D	-	1.33	GBLUP_G	Hybrids	1842	16833	0.26	-
201200008 x 201200015	G201641196	Yes	3	Unadjusted	A+D	-	1.34	GBLUP_G	Hybrids	1842	16833	0.38	-
201200008 x 201200015	G201641203	Yes	3	Unadjusted	A+D	-	2.51	GBLUP_G	Hybrids	1842	16833	-0.52	-
201200008 x 201200014	G201641209	Yes	3	Unadjusted	A+D	-	-3.77	GBLUP_G	Hybrids	1842	16833	0.48	-
201200008 x 201200014	G201641223	Yes	3	Unadjusted	A+D	-	-3.95	GBLUP_G	Hybrids	1842	16833	0.07	-
201200003 x 201200244	G201641247	Yes	3	Unadjusted	A+D	-	31.33	GBLUP_G	Hybrids	1842	16833	-0.27	-
201200003 x 201200244	G201641251	Yes	3	Unadjusted	A+D	-	30.72	GBLUP_G	Hybrids	1842	16833	0.01	-
201200003 x 201200244	G201641253	Yes	3	Unadjusted	A+D	-	28.91	GBLUP_G	Hybrids	1842	16833	-0.98	-
201200003 x 201200244	G201641257	Yes	3	Unadjusted	A+D	-	30.44	GBLUP_G	Hybrids	1842	16833	-1.42	-
201200003 x 201200244	G201641261	Yes	3	Unadjusted	A+D	-	31.61	GBLUP_G	Hybrids	1842	16833	-0.12	-
201200003 x 201200244	G201641266	Yes	3	Unadjusted	A+D	-	29.33	GBLUP_G	Hybrids	1842	16833	-0.43	-
201200003 x 201200244	G201641273	Yes	3	Unadjusted	A+D	-	28.83	GBLUP_G	Hybrids	1842	16833	-0.24	-
201200003 x 201200244	G201641274	Yes	3	Unadjusted	A+D	-	29.54	GBLUP_G	Hybrids	1842	16833	0.03	-
201200003 x 201200244	G201641276	Yes	3	Unadjusted	A+D	-	33.71	GBLUP_G	Hybrids	1842	16833	-0.21	-
201200003 x 201200244	G201641277	Yes	3	Unadjusted	A+D	-	31.35	GBLUP_G	Hybrids	1842	16833	-0.36	-
201200003 x 201200244	G201641279	Yes	3	Unadjusted	A+D	-	29.07	GBLUP_G	Hybrids	1842	16833	-0.52	-
201200003 x 201200244	G201641280	Yes	3	Unadjusted	A+D	-	26.68	GBLUP_G	Hybrids	1842	16833	-0.91	-
201200003 x 201200244	G201641284	Yes	3	Unadjusted	A+D	-	27.78	GBLUP_G	Hybrids	1842	16833	-0.52	-
201200003 x 201200244	G201641285	Yes	3	Unadjusted	A+D	-	31.63	GBLUP_G	Hybrids	1842	16833	-0.55	-
201200003 x 201200244	G201641286	Yes	3	Unadjusted	A+D	-	28.69	GBLUP_G	Hybrids	1842	16833	1.04	-
201200225 x 200962453	G201641298	Yes	3	Unadjusted	A+D	-	9.71	GBLUP_G	Hybrids	1842	16833	1.47	-
201200225 x 201200244	G201641338	Yes	3	Unadjusted	A+D	-	32.29	GBLUP_G	Hybrids	1842	16833	1.85	-
201200225 x 201200244	G201641342	Yes	3	Unadjusted	A+D	-	31.09	GBLUP_G	Hybrids	1842	16833	2.75	-
201200225 x 201200244	G201641345	Yes	3	Unadjusted	A+D	-	28.96	GBLUP_G	Hybrids	1842	16833	2.6	-
201200225 x 201200244	G201641349	Yes	3	Unadjusted	A+D	-	30.23	GBLUP_G	Hybrids	1842	16833	2.67	-
201200225 x 201200244	G201641351	Yes	3	Unadjusted	A+D	-	32.65	GBLUP_G	Hybrids	1842	16833	1.84	-
201200225 x 201200244	G201641354	Yes	3	Unadjusted	A+D	-	33	GBLUP_G	Hybrids	1842	16833	2.8	-
201200225 x 201200244	G201641365	Yes	3	Unadjusted	A+D	-	31.81	GBLUP_G	Hybrids	1842	16833	2.64	-
200961123 x 201200015	G201641367	Yes	3	Unadjusted	A+D	-	10.4	GBLUP_G	Hybrids	1842	16833	-1.7	-
200961123 x 201200015	G201641371	Yes	3	Unadjusted	A+D	-	15.98	GBLUP_G	Hybrids	1842	16833	-2.11	-
200961123 x 201200015	G201641381	Yes	3	Unadjusted	A+D	-	17.46	GBLUP_G	Hybrids	1842	16833	-1.57	-
200961123 x 201200015	G201641394	Yes	3	Unadjusted	A+D	-	18.79	GBLUP_G	Hybrids	1842	16833	-1.4	-
200961123 x 201200015	G201641395	Yes	3	Unadjusted	A+D	-	11.96	GBLUP_G	Hybrids	1842	16833	-1.23	-
200961123 x 201200015	G201641403	Yes	3	Unadjusted	A+D	-	16.8	GBLUP_G	Hybrids	1842	16833	-2	-
201200225 x 201200014	G201641433	Yes	3	Unadjusted	A+D	-	13.71	GBLUP_G	Hybrids	1842	16833	1.65	-
201200003 x 200961972	G201641453	Yes	3	Unadjusted	A+D	-	13.62	GBLUP_G	Hybrids	1842	16833	1.69	-
201200003 x 200961972	G201641464	Yes	3	Unadjusted	A+D	-	14.51	GBLUP_G	Hybrids	1842	16833	0.25	-
201200003 x 200961972	G201641465	Yes	3	Unadjusted	A+D	-	14.22	GBLUP_G	Hybrids	1842	16833	1.61	-
201200003 x 200961972	G201641471	Yes	3	Unadjusted	A+D	-	15.59	GBLUP_G	Hybrids	1842	16833	0.4	-
201200003 x 200961972	G201641475	Yes	3	Unadjusted	A+D	-	20.63	GBLUP_G	Hybrids	1842	16833	2.44	-
200961123 x 200961972	G201641488	Yes	3	Unadjusted	A+D	-	9.76	GBLUP_G	Hybrids	1842	16833	1.4	-
200961123 x 200961972	G201641491	Yes	3	Unadjusted	A+D	-	7.52	GBLUP_G	Hybrids	1842	16833	-0.28	-
200961123 x 200961972	G201641493	Yes	3	Unadjusted	A+D	-	8.48	GBLUP_G	Hybrids	1842	16833	0.65	-
200961123 x 200961972	G201641505	Yes	3	Unadjusted	A+D	-	14.18	GBLUP_G	Hybrids	1842	16833	2.49	-
200961123 x 200961972	G201641506	Yes	3	Unadjusted	A+D	-	12.75	GBLUP_G	Hybrids	1842	16833	1.37	-
200961123 x 200961972	G201641517	Yes	3	Unadjusted	A+D	-	7.13	GBLUP_G	Hybrids	1842	16833	1.36	-
201200245 x 201200229	G201641529	Yes	3	Unadjusted	A+D	-	28.29	GBLUP_G	Hybrids	1842	16833	2.74	-
201200245 x 201200229	G201641530	Yes	3	Unadjusted	A+D	-	25.69	GBLUP_G	Hybrids	1842	16833	2.69	-
201200245 x 201200229	G201641532	Yes	3	Unadjusted	A+D	-	23.75	GBLUP_G	Hybrids	1842	16833	1.98	-
201200245 x 201200229	G201641535	Yes	3	Unadjusted	A+D	-	26.33	GBLUP_G	Hybrids	1842	16833	1.96	-
201200245 x 201200229	G201641540	Yes	3	Unadjusted	A+D	-	26.69	GBLUP_G	Hybrids	1842	16833	1.54	-
201200245 x 201200229	G201641541	Yes	3	Unadjusted	A+D	-	21.88	GBLUP_G	Hybrids	1842	16833	0.31	-
201200245 x 201200229	G201641542	Yes	3	Unadjusted	A+D	-	24.13	GBLUP_G	Hybrids	1842	16833	1.42	-
201200245 x 201200229	G201641546	Yes	3	Unadjusted	A+D	-	17.35	GBLUP_G	Hybrids	1842	16833	4.03	-
201200245 x 201200229	G201641548	Yes	3	Unadjusted	A+D	-	25.14	GBLUP_G	Hybrids	1842	16833	2.82	-
201200245 x 201200229	G201641552	Yes	3	Unadjusted	A+D	-	22.35	GBLUP_G	Hybrids	1842	16833	2.33	-
201200245 x 201200229	G201641553	Yes	3	Unadjusted	A+D	-	24.23	GBLUP_G	Hybrids	1842	16833	1.87	-
201200245 x 201200229	G201641554	Yes	3	Unadjusted	A+D	-	22.17	GBLUP_G	Hybrids	1842	16833	1.04	-
201200245 x 201200229	G201641557	Yes	3	Unadjusted	A+D	-	26.07	GBLUP_G	Hybrids	1842	16833	1.94	-
201200245 x 201200229	G201641559	Yes	3	Unadjusted	A+D	-	23.48	GBLUP_G	Hybrids	1842	16833	2.6	-
201200245 x 201200229	G201641561	Yes	3	Unadjusted	A+D	-	23.73	GBLUP_G	Hybrids	1842	16833	3.28	-
201200245 x 201200229	G201641562	Yes	3	Unadjusted	A+D	-	24.82	GBLUP_G	Hybrids	1842	16833	2.18	-
201200245 x 201200229	G201641564	Yes	3	Unadjusted	A+D	-	27.31	GBLUP_G	Hybrids	1842	16833	0.79	-
201200245 x 201200229	G201641566	Yes	3	Unadjusted	A+D	-	26.76	GBLUP_G	Hybrids	1842	16833	1.99	-
201200015 x 201200239	G201641579	Yes	3	Unadjusted	A+D	-	12.88	GBLUP_G	Hybrids	1842	16833	-0.22	-
201200015 x 201200239	G201641585	Yes	3	Unadjusted	A+D	-	10.92	GBLUP_G	Hybrids	1842	16833	0.11	-
201200015 x 201200239	G201641590	Yes	3	Unadjusted	A+D	-	14.2	GBLUP_G	Hybrids	1842	16833	0.44	-
201200015 x 201200239	G201641591	Yes	3	Unadjusted	A+D	-	19.98	GBLUP_G	Hybrids	1842	16833	-1.33	-
201200015 x 201200239	G201641600	Yes	3	Unadjusted	A+D	-	17.96	GBLUP_G	Hybrids	1842	16833	0.05	-
200962642 x 201200234	G201641608	Yes	3	Unadjusted	A+D	-	-2.8	GBLUP_G	Hybrids	1842	16833	3.41	-
200962642 x 201200234	G201641619	Yes	3	Unadjusted	A+D	-	-1.93	GBLUP_G	Hybrids	1842	16833	-0.15	-
200962642 x 201200234	G201641630	Yes	3	Unadjusted	A+D	-	-0.81	GBLUP_G	Hybrids	1842	16833	1.14	-
200962642 x 201200234	G201641631	Yes	3	Unadjusted	A+D	-	-3.13	GBLUP_G	Hybrids	1842	16833	1.62	-
200962642 x 201200234	G201641633	Yes	3	Unadjusted	A+D	-	-2.04	GBLUP_G	Hybrids	1842	16833	2	-
200962642 x 201200234	G201641642	Yes	3	Unadjusted	A+D	-	-1.54	GBLUP_G	Hybrids	1842	16833	0.57	-
201200015 x 201200225	G201641665	Yes	3	Unadjusted	A+D	-	22.7	GBLUP_G	Hybrids	1842	16833	0.89	-
201200015 x 201200225	G201641669	Yes	3	Unadjusted	A+D	-	25.39	GBLUP_G	Hybrids	1842	16833	2.65	-
201200015 x 201200225	G201641670	Yes	3	Unadjusted	A+D	-	26.39	GBLUP_G	Hybrids	1842	16833	3.28	-
201200015 x 201200225	G201641676	Yes	3	Unadjusted	A+D	-	16.09	GBLUP_G	Hybrids	1842	16833	2.64	-
201200015 x 201200225	G201641682	Yes	3	Unadjusted	A+D	-	23.22	GBLUP_G	Hybrids	1842	16833	3.61	-
200961972 x 200961338	G201641694	Yes	3	Unadjusted	A+D	-	1.44	GBLUP_G	Hybrids	1842	16833	1.8	-
200961972 x 200961338	G201641718	Yes	3	Unadjusted	A+D	-	1.47	GBLUP_G	Hybrids	1842	16833	-0.51	-
200961972 x 200961338	G201641721	Yes	3	Unadjusted	A+D	-	0.82	GBLUP_G	Hybrids	1842	16833	-0.31	-
200961972 x 201200225	G201641751	Yes	3	Unadjusted	A+D	-	22.19	GBLUP_G	Hybrids	1842	16833	5.29	-
200961972 x 201200225	G201641758	Yes	3	Unadjusted	A+D	-	16.07	GBLUP_G	Hybrids	1842	16833	5.96	-
200962642 x 201200003	G201641770	Yes	3	Unadjusted	A+D	-	16.66	GBLUP_G	Hybrids	1842	16833	1.57	-
200962642 x 201200003	G201641789	Yes	3	Unadjusted	A+D	-	16	GBLUP_G	Hybrids	1842	16833	1.18	-
200962642 x 201200003	G201641790	Yes	3	Unadjusted	A+D	-	16.67	GBLUP_G	Hybrids	1842	16833	0.14	-
200962642 x 201200003	G201641803	Yes	3	Unadjusted	A+D	-	9.28	GBLUP_G	Hybrids	1842	16833	2.43	-
200962642 x 201200003	G201641804	Yes	3	Unadjusted	A+D	-	16.35	GBLUP_G	Hybrids	1842	16833	0.79	-
200962642 x 201200239	G201641814	Yes	3	Unadjusted	A+D	-	7.37	GBLUP_G	Hybrids	1842	16833	1.14	-
200962642 x 201200239	G201641816	Yes	3	Unadjusted	A+D	-	12.32	GBLUP_G	Hybrids	1842	16833	0.85	-
200962642 x 201200239	G201641829	Yes	3	Unadjusted	A+D	-	14.57	GBLUP_G	Hybrids	1842	16833	1.59	-
201200019 x 200961338	G201641877	Yes	3	Unadjusted	A+D	-	4.56	GBLUP_G	Hybrids	1842	16833	-0.99	-
201200014 x 201200239	G201641890	Yes	3	Unadjusted	A+D	-	8.8	GBLUP_G	Hybrids	1842	16833	-3.01	-
201200014 x 201200239	G201641902	Yes	3	Unadjusted	A+D	-	8.88	GBLUP_G	Hybrids	1842	16833	-2.07	-
201200014 x 201200239	G201641918	Yes	3	Unadjusted	A+D	-	9.08	GBLUP_G	Hybrids	1842	16833	-0.01	-
201200014 x 201200239	G201641920	Yes	3	Unadjusted	A+D	-	8.89	GBLUP_G	Hybrids	1842	16833	-0.53	-
201200014 x 201200239	G201641924	Yes	3	Unadjusted	A+D	-	14.97	GBLUP_G	Hybrids	1842	16833	-2.1	-
201200015 x 201200234	G201641930	Yes	3	Unadjusted	A+D	-	-1.95	GBLUP_G	Hybrids	1842	16833	-2.24	-
201200015 x 201200234	G201641932	Yes	3	Unadjusted	A+D	-	-1.61	GBLUP_G	Hybrids	1842	16833	-3.02	-
201200015 x 201200234	G201641938	Yes	3	Unadjusted	A+D	-	0.18	GBLUP_G	Hybrids	1842	16833	-2.06	-
201200015 x 201200234	G201641939	Yes	3	Unadjusted	A+D	-	-1.33	GBLUP_G	Hybrids	1842	16833	-2.28	-
201200015 x 201200234	G201641948	Yes	3	Unadjusted	A+D	-	-1.58	GBLUP_G	Hybrids	1842	16833	-2.65	-
201200015 x 201200234	G201641949	Yes	3	Unadjusted	A+D	-	0.29	GBLUP_G	Hybrids	1842	16833	-1.27	-
201200015 x 201200234	G201641963	Yes	3	Unadjusted	A+D	-	-1.3	GBLUP_G	Hybrids	1842	16833	-2.04	-
201200014 x 201200234	G201641969	Yes	3	Unadjusted	A+D	-	-6.61	GBLUP_G	Hybrids	1842	16833	-2.63	-
201200014 x 201200234	G201641972	Yes	3	Unadjusted	A+D	-	-5.23	GBLUP_G	Hybrids	1842	16833	-2.35	-
201200014 x 201200234	G201641973	Yes	3	Unadjusted	A+D	-	-6.28	GBLUP_G	Hybrids	1842	16833	-2.63	-
201200014 x 201200234	G201641977	Yes	3	Unadjusted	A+D	-	-7.18	GBLUP_G	Hybrids	1842	16833	-1.39	-
201200014 x 201200234	G201641989	Yes	3	Unadjusted	A+D	-	-5.42	GBLUP_G	Hybrids	1842	16833	-2.02	-
201200014 x 201200234	G201642006	Yes	3	Unadjusted	A+D	-	-7.28	GBLUP_G	Hybrids	1842	16833	-1.42	-
201200245 x 201200225	G201642008	Yes	3	Unadjusted	A+D	-	24.87	GBLUP_G	Hybrids	1842	16833	4.82	-
201200245 x 201200225	G201642012	Yes	3	Unadjusted	A+D	-	30.74	GBLUP_G	Hybrids	1842	16833	2.95	-
201200245 x 201200225	G201642013	Yes	3	Unadjusted	A+D	-	26.11	GBLUP_G	Hybrids	1842	16833	-1.56	-
201200245 x 201200225	G201642015	Yes	3	Unadjusted	A+D	-	27.01	GBLUP_G	Hybrids	1842	16833	6.13	-
201200245 x 201200225	G201642016	Yes	3	Unadjusted	A+D	-	27.07	GBLUP_G	Hybrids	1842	16833	4.42	-
201200245 x 201200225	G201642019	Yes	3	Unadjusted	A+D	-	27.16	GBLUP_G	Hybrids	1842	16833	3.87	-
201200245 x 201200225	G201642020	Yes	3	Unadjusted	A+D	-	29.29	GBLUP_G	Hybrids	1842	16833	3.5	-
201200245 x 201200225	G201642022	Yes	3	Unadjusted	A+D	-	30.81	GBLUP_G	Hybrids	1842	16833	4.7	-
201200245 x 201200225	G201642023	Yes	3	Unadjusted	A+D	-	28.94	GBLUP_G	Hybrids	1842	16833	5.13	-
201200245 x 201200225	G201642035	Yes	3	Unadjusted	A+D	-	27.62	GBLUP_G	Hybrids	1842	16833	4.72	-
201200245 x 201200225	G201642038	Yes	3	Unadjusted	A+D	-	26.21	GBLUP_G	Hybrids	1842	16833	3.03	-
201200245 x 201200225	G201642039	Yes	3	Unadjusted	A+D	-	28.42	GBLUP_G	Hybrids	1842	16833	2.53	-
201200245 x 201200225	G201642040	Yes	3	Unadjusted	A+D	-	28.45	GBLUP_G	Hybrids	1842	16833	4.8	-
201200245 x 201200225	G201642043	Yes	3	Unadjusted	A+D	-	28.27	GBLUP_G	Hybrids	1842	16833	3.84	-
201200245 x 201200234	G201642048	Yes	3	Unadjusted	A+D	-	1.13	GBLUP_G	Hybrids	1842	16833	2.28	-
201200245 x 201200234	G201642051	Yes	3	Unadjusted	A+D	-	3.81	GBLUP_G	Hybrids	1842	16833	3.82	-
201200245 x 201200234	G201642062	Yes	3	Unadjusted	A+D	-	6.8	GBLUP_G	Hybrids	1842	16833	0.77	-
201200245 x 201200234	G201642066	Yes	3	Unadjusted	A+D	-	2.91	GBLUP_G	Hybrids	1842	16833	0.91	-
201200245 x 201200234	G201642073	Yes	3	Unadjusted	A+D	-	2.46	GBLUP_G	Hybrids	1842	16833	2.53	-
201200245 x 201200234	G201642077	Yes	3	Unadjusted	A+D	-	2.49	GBLUP_G	Hybrids	1842	16833	0.12	-
201200015 x 201200229	G201642088	Yes	3	Unadjusted	A+D	-	12.93	GBLUP_G	Hybrids	1842	16833	-0.66	-
201200015 x 201200229	G201642100	Yes	3	Unadjusted	A+D	-	15.97	GBLUP_G	Hybrids	1842	16833	0.9	-
201200015 x 201200229	G201642111	Yes	3	Unadjusted	A+D	-	24.05	GBLUP_G	Hybrids	1842	16833	1.59	-
201200015 x 201200229	G201642114	Yes	3	Unadjusted	A+D	-	14.32	GBLUP_G	Hybrids	1842	16833	0.68	-
201200015 x 201200229	G201642120	Yes	3	Unadjusted	A+D	-	16.27	GBLUP_G	Hybrids	1842	16833	1.21	-
201200225 x 201200015	G201640767	Yes	6	Unadjusted	A+D	-	24.99	GBLUP_G	Hybrids	1842	16833	4.77	-
201200225 x 201200015	G201640784	Yes	6	Unadjusted	A+D	-	28.46	GBLUP_G	Hybrids	1842	16833	5.6	-
201200225 x 201200015	G201640789	Yes	6	Unadjusted	A+D	-	30.93	GBLUP_G	Hybrids	1842	16833	2.97	-
201200225 x 201200015	G201640803	Yes	6	Unadjusted	A+D	-	31.35	GBLUP_G	Hybrids	1842	16833	5.31	-
201200229 x 201200245	G201640817	Yes	6	Unadjusted	A+D	-	31.24	GBLUP_G	Hybrids	1842	16833	0.89	-
201200229 x 201200245	G201640822	Yes	6	Unadjusted	A+D	-	26.58	GBLUP_G	Hybrids	1842	16833	-1.02	-
201200003 x 200962642	G201640851	Yes	6	Unadjusted	A+D	-	11.58	GBLUP_G	Hybrids	1842	16833	0.82	-
201200003 x 200962642	G201640854	Yes	6	Unadjusted	A+D	-	17.28	GBLUP_G	Hybrids	1842	16833	1.78	-
201200003 x 200962642	G201640855	Yes	6	Unadjusted	A+D	-	15.84	GBLUP_G	Hybrids	1842	16833	2.09	-
201200003 x 200962642	G201640865	Yes	6	Unadjusted	A+D	-	14.47	GBLUP_G	Hybrids	1842	16833	1.71	-
201200003 x 200962642	G201640866	Yes	6	Unadjusted	A+D	-	21.59	GBLUP_G	Hybrids	1842	16833	1.2	-
201200003 x 200962642	G201640867	Yes	6	Unadjusted	A+D	-	16.17	GBLUP_G	Hybrids	1842	16833	2.34	-
201200003 x 200962642	G201640868	Yes	6	Unadjusted	A+D	-	12.91	GBLUP_G	Hybrids	1842	16833	0.64	-
201200003 x 200962642	G201640869	Yes	6	Unadjusted	A+D	-	18.68	GBLUP_G	Hybrids	1842	16833	2.09	-
201200003 x 200962642	G201640874	Yes	6	Unadjusted	A+D	-	16.81	GBLUP_G	Hybrids	1842	16833	-0.88	-
201200003 x 200962642	G201640880	Yes	6	Unadjusted	A+D	-	16.08	GBLUP_G	Hybrids	1842	16833	-0.59	-
201200225 x 200961972	G201640889	Yes	6	Unadjusted	A+D	-	29.7	GBLUP_G	Hybrids	1842	16833	6.63	-
201200225 x 200961972	G201640891	Yes	6	Unadjusted	A+D	-	32.81	GBLUP_G	Hybrids	1842	16833	-2.5	-
201200225 x 200961972	G201640892	Yes	6	Unadjusted	A+D	-	26.7	GBLUP_G	Hybrids	1842	16833	6.93	-
201200225 x 200961972	G201640894	Yes	6	Unadjusted	A+D	-	24.42	GBLUP_G	Hybrids	1842	16833	-3.19	-
201200225 x 200961972	G201640899	Yes	6	Unadjusted	A+D	-	25.25	GBLUP_G	Hybrids	1842	16833	6.31	-
201200225 x 200961972	G201640904	Yes	6	Unadjusted	A+D	-	32.86	GBLUP_G	Hybrids	1842	16833	4.43	-
201200225 x 200961972	G201640915	Yes	6	Unadjusted	A+D	-	28.01	GBLUP_G	Hybrids	1842	16833	8.22	-
201200225 x 200961972	G201640916	Yes	6	Unadjusted	A+D	-	24.27	GBLUP_G	Hybrids	1842	16833	7.17	-
201200225 x 200961972	G201640918	Yes	6	Unadjusted	A+D	-	28.38	GBLUP_G	Hybrids	1842	16833	6.52	-
201200225 x 200961972	G201640919	Yes	6	Unadjusted	A+D	-	24.49	GBLUP_G	Hybrids	1842	16833	4.58	-
201200225 x 200961972	G201640924	Yes	6	Unadjusted	A+D	-	27.59	GBLUP_G	Hybrids	1842	16833	7.38	-
201200225 x 200961972	G201640925	Yes	6	Unadjusted	A+D	-	27.03	GBLUP_G	Hybrids	1842	16833	7.56	-
201200225 x 201200245	G201640928	Yes	6	Unadjusted	A+D	-	31.86	GBLUP_G	Hybrids	1842	16833	4.65	-
201200225 x 201200245	G201640937	Yes	6	Unadjusted	A+D	-	31.97	GBLUP_G	Hybrids	1842	16833	4.34	-
201200225 x 201200245	G201640939	Yes	6	Unadjusted	A+D	-	24.86	GBLUP_G	Hybrids	1842	16833	4.76	-
201200225 x 201200245	G201640944	Yes	6	Unadjusted	A+D	-	32.11	GBLUP_G	Hybrids	1842	16833	6.29	-
201200239 x 201200245	G201640976	Yes	6	Unadjusted	A+D	-	23.87	GBLUP_G	Hybrids	1842	16833	3.09	-
201200239 x 201200245	G201640981	Yes	6	Unadjusted	A+D	-	22.89	GBLUP_G	Hybrids	1842	16833	0.11	-
201200239 x 201200245	G201640982	Yes	6	Unadjusted	A+D	-	20.65	GBLUP_G	Hybrids	1842	16833	0.68	-
201200239 x 201200245	G201641001	Yes	6	Unadjusted	A+D	-	22.11	GBLUP_G	Hybrids	1842	16833	1.58	-
201200239 x 201200020	G201641007	Yes	6	Unadjusted	A+D	-	25.38	GBLUP_G	Hybrids	1842	16833	0.43	-
201200239 x 201200020	G201641012	Yes	6	Unadjusted	A+D	-	14.29	GBLUP_G	Hybrids	1842	16833	1.1	-
201200239 x 201200020	G201641028	Yes	6	Unadjusted	A+D	-	18.18	GBLUP_G	Hybrids	1842	16833	1.02	-
201200239 x 201200020	G201641038	Yes	6	Unadjusted	A+D	-	17.14	GBLUP_G	Hybrids	1842	16833	1.12	-
201200239 x 201200020	G201641045	Yes	6	Unadjusted	A+D	-	13.81	GBLUP_G	Hybrids	1842	16833	1.63	-
201200239 x 201200014	G201641059	Yes	6	Unadjusted	A+D	-	17.32	GBLUP_G	Hybrids	1842	16833	1.21	-
201200239 x 201200014	G201641061	Yes	6	Unadjusted	A+D	-	15.02	GBLUP_G	Hybrids	1842	16833	-0.76	-
201200239 x 201200014	G201641077	Yes	6	Unadjusted	A+D	-	13.67	GBLUP_G	Hybrids	1842	16833	-2.81	-
201200006 x 200961972	G201641098	Yes	6	Unadjusted	A+D	-	14.05	GBLUP_G	Hybrids	1842	16833	-0.55	-
201200006 x 200961972	G201641099	Yes	6	Unadjusted	A+D	-	16.25	GBLUP_G	Hybrids	1842	16833	-0.23	-
201200006 x 200961972	G201641104	Yes	6	Unadjusted	A+D	-	8.53	GBLUP_G	Hybrids	1842	16833	0.9	-
201200006 x 200961972	G201641121	Yes	6	Unadjusted	A+D	-	13.88	GBLUP_G	Hybrids	1842	16833	-1.02	-
201200006 x 200961972	G201641123	Yes	6	Unadjusted	A+D	-	14.2	GBLUP_G	Hybrids	1842	16833	-0.68	-
201200239 x 201200015	G201641132	Yes	6	Unadjusted	A+D	-	21.23	GBLUP_G	Hybrids	1842	16833	0.61	-
201200239 x 201200015	G201641149	Yes	6	Unadjusted	A+D	-	17.85	GBLUP_G	Hybrids	1842	16833	-2.36	-
201200239 x 201200015	G201641152	Yes	6	Unadjusted	A+D	-	23.3	GBLUP_G	Hybrids	1842	16833	-2.69	-
201200239 x 201200015	G201641155	Yes	6	Unadjusted	A+D	-	18.14	GBLUP_G	Hybrids	1842	16833	-0.05	-
201200008 x 201200015	G201641168	Yes	6	Unadjusted	A+D	-	7.91	GBLUP_G	Hybrids	1842	16833	1.71	-
201200008 x 201200015	G201641171	Yes	6	Unadjusted	A+D	-	9.42	GBLUP_G	Hybrids	1842	16833	1.59	-
201200008 x 201200015	G201641181	Yes	6	Unadjusted	A+D	-	7.88	GBLUP_G	Hybrids	1842	16833	0.28	-
201200008 x 201200015	G201641183	Yes	6	Unadjusted	A+D	-	8.22	GBLUP_G	Hybrids	1842	16833	0.48	-
201200008 x 201200015	G201641185	Yes	6	Unadjusted	A+D	-	8.58	GBLUP_G	Hybrids	1842	16833	-0.13	-
201200008 x 201200015	G201641186	Yes	6	Unadjusted	A+D	-	9.71	GBLUP_G	Hybrids	1842	16833	-0.46	-
201200008 x 201200015	G201641189	Yes	6	Unadjusted	A+D	-	8.91	GBLUP_G	Hybrids	1842	16833	1.37	-
201200008 x 201200015	G201641192	Yes	6	Unadjusted	A+D	-	8.07	GBLUP_G	Hybrids	1842	16833	1.18	-
201200008 x 201200015	G201641196	Yes	6	Unadjusted	A+D	-	8.27	GBLUP_G	Hybrids	1842	16833	0.3	-
201200008 x 201200015	G201641203	Yes	6	Unadjusted	A+D	-	9.14	GBLUP_G	Hybrids	1842	16833	0.71	-
201200008 x 201200014	G201641209	Yes	6	Unadjusted	A+D	-	1.84	GBLUP_G	Hybrids	1842	16833	1.06	-
201200008 x 201200014	G201641223	Yes	6	Unadjusted	A+D	-	1.05	GBLUP_G	Hybrids	1842	16833	-0.01	-
201200003 x 201200244	G201641247	Yes	6	Unadjusted	A+D	-	28.09	GBLUP_G	Hybrids	1842	16833	2.07	-
201200003 x 201200244	G201641251	Yes	6	Unadjusted	A+D	-	31.16	GBLUP_G	Hybrids	1842	16833	1.94	-
201200003 x 201200244	G201641253	Yes	6	Unadjusted	A+D	-	29.05	GBLUP_G	Hybrids	1842	16833	0.73	-
201200003 x 201200244	G201641257	Yes	6	Unadjusted	A+D	-	27.92	GBLUP_G	Hybrids	1842	16833	0.85	-
201200003 x 201200244	G201641261	Yes	6	Unadjusted	A+D	-	20.75	GBLUP_G	Hybrids	1842	16833	1.75	-
201200003 x 201200244	G201641266	Yes	6	Unadjusted	A+D	-	26.58	GBLUP_G	Hybrids	1842	16833	1.7	-
201200003 x 201200244	G201641273	Yes	6	Unadjusted	A+D	-	26.03	GBLUP_G	Hybrids	1842	16833	2.07	-
201200003 x 201200244	G201641274	Yes	6	Unadjusted	A+D	-	24.45	GBLUP_G	Hybrids	1842	16833	1.37	-
201200003 x 201200244	G201641276	Yes	6	Unadjusted	A+D	-	27.2	GBLUP_G	Hybrids	1842	16833	1.71	-
201200003 x 201200244	G201641277	Yes	6	Unadjusted	A+D	-	24.84	GBLUP_G	Hybrids	1842	16833	1.22	-
201200003 x 201200244	G201641279	Yes	6	Unadjusted	A+D	-	25.68	GBLUP_G	Hybrids	1842	16833	0.5	-
201200003 x 201200244	G201641280	Yes	6	Unadjusted	A+D	-	21.81	GBLUP_G	Hybrids	1842	16833	1.18	-
201200003 x 201200244	G201641284	Yes	6	Unadjusted	A+D	-	24.87	GBLUP_G	Hybrids	1842	16833	0.36	-
201200003 x 201200244	G201641285	Yes	6	Unadjusted	A+D	-	28.12	GBLUP_G	Hybrids	1842	16833	1.25	-
201200003 x 201200244	G201641286	Yes	6	Unadjusted	A+D	-	24.47	GBLUP_G	Hybrids	1842	16833	2.19	-
201200225 x 200962453	G201641298	Yes	6	Unadjusted	A+D	-	16.39	GBLUP_G	Hybrids	1842	16833	3.24	-
201200225 x 201200244	G201641338	Yes	6	Unadjusted	A+D	-	27.59	GBLUP_G	Hybrids	1842	16833	4.6	-
201200225 x 201200244	G201641342	Yes	6	Unadjusted	A+D	-	34.97	GBLUP_G	Hybrids	1842	16833	6.69	-
201200225 x 201200244	G201641345	Yes	6	Unadjusted	A+D	-	36.85	GBLUP_G	Hybrids	1842	16833	6.13	-
201200225 x 201200244	G201641349	Yes	6	Unadjusted	A+D	-	32.64	GBLUP_G	Hybrids	1842	16833	5.31	-
201200225 x 201200244	G201641351	Yes	6	Unadjusted	A+D	-	34.59	GBLUP_G	Hybrids	1842	16833	4.31	-
201200225 x 201200244	G201641354	Yes	6	Unadjusted	A+D	-	33.5	GBLUP_G	Hybrids	1842	16833	6.15	-
201200225 x 201200244	G201641365	Yes	6	Unadjusted	A+D	-	31.92	GBLUP_G	Hybrids	1842	16833	5.06	-
200961123 x 201200015	G201641367	Yes	6	Unadjusted	A+D	-	12.53	GBLUP_G	Hybrids	1842	16833	-0.49	-
200961123 x 201200015	G201641371	Yes	6	Unadjusted	A+D	-	18.71	GBLUP_G	Hybrids	1842	16833	-2.4	-
200961123 x 201200015	G201641381	Yes	6	Unadjusted	A+D	-	10.49	GBLUP_G	Hybrids	1842	16833	-0.77	-
200961123 x 201200015	G201641394	Yes	6	Unadjusted	A+D	-	15.49	GBLUP_G	Hybrids	1842	16833	-1.53	-
200961123 x 201200015	G201641395	Yes	6	Unadjusted	A+D	-	11.14	GBLUP_G	Hybrids	1842	16833	0.13	-
200961123 x 201200015	G201641403	Yes	6	Unadjusted	A+D	-	14.66	GBLUP_G	Hybrids	1842	16833	-1.37	-
201200225 x 201200014	G201641433	Yes	6	Unadjusted	A+D	-	18.91	GBLUP_G	Hybrids	1842	16833	4.34	-
201200003 x 200961972	G201641453	Yes	6	Unadjusted	A+D	-	18.95	GBLUP_G	Hybrids	1842	16833	2.5	-
201200003 x 200961972	G201641464	Yes	6	Unadjusted	A+D	-	16.37	GBLUP_G	Hybrids	1842	16833	0.88	-
201200003 x 200961972	G201641465	Yes	6	Unadjusted	A+D	-	18.84	GBLUP_G	Hybrids	1842	16833	2.75	-
201200003 x 200961972	G201641471	Yes	6	Unadjusted	A+D	-	17.5	GBLUP_G	Hybrids	1842	16833	1.42	-
201200003 x 200961972	G201641475	Yes	6	Unadjusted	A+D	-	21.7	GBLUP_G	Hybrids	1842	16833	2.9	-
200961123 x 200961972	G201641488	Yes	6	Unadjusted	A+D	-	13.69	GBLUP_G	Hybrids	1842	16833	2.87	-
200961123 x 200961972	G201641491	Yes	6	Unadjusted	A+D	-	11.01	GBLUP_G	Hybrids	1842	16833	0.4	-
200961123 x 200961972	G201641493	Yes	6	Unadjusted	A+D	-	13.59	GBLUP_G	Hybrids	1842	16833	1.14	-
200961123 x 200961972	G201641505	Yes	6	Unadjusted	A+D	-	19.06	GBLUP_G	Hybrids	1842	16833	3.52	-
200961123 x 200961972	G201641506	Yes	6	Unadjusted	A+D	-	16.29	GBLUP_G	Hybrids	1842	16833	2.43	-
200961123 x 200961972	G201641517	Yes	6	Unadjusted	A+D	-	11.69	GBLUP_G	Hybrids	1842	16833	2.24	-
201200245 x 201200229	G201641529	Yes	6	Unadjusted	A+D	-	28.12	GBLUP_G	Hybrids	1842	16833	1.08	-
201200245 x 201200229	G201641530	Yes	6	Unadjusted	A+D	-	20.09	GBLUP_G	Hybrids	1842	16833	1.13	-
201200245 x 201200229	G201641532	Yes	6	Unadjusted	A+D	-	20.28	GBLUP_G	Hybrids	1842	16833	0.83	-
201200245 x 201200229	G201641535	Yes	6	Unadjusted	A+D	-	25.52	GBLUP_G	Hybrids	1842	16833	0.13	-
201200245 x 201200229	G201641540	Yes	6	Unadjusted	A+D	-	24.96	GBLUP_G	Hybrids	1842	16833	0.03	-
201200245 x 201200229	G201641541	Yes	6	Unadjusted	A+D	-	21.24	GBLUP_G	Hybrids	1842	16833	-0.42	-
201200245 x 201200229	G201641542	Yes	6	Unadjusted	A+D	-	22.7	GBLUP_G	Hybrids	1842	16833	0.43	-
201200245 x 201200229	G201641546	Yes	6	Unadjusted	A+D	-	18.35	GBLUP_G	Hybrids	1842	16833	3.46	-
201200245 x 201200229	G201641548	Yes	6	Unadjusted	A+D	-	22.87	GBLUP_G	Hybrids	1842	16833	1.54	-
201200245 x 201200229	G201641552	Yes	6	Unadjusted	A+D	-	20.18	GBLUP_G	Hybrids	1842	16833	1.52	-
201200245 x 201200229	G201641553	Yes	6	Unadjusted	A+D	-	20.32	GBLUP_G	Hybrids	1842	16833	1.17	-
201200245 x 201200229	G201641554	Yes	6	Unadjusted	A+D	-	22.34	GBLUP_G	Hybrids	1842	16833	-0.27	-
201200245 x 201200229	G201641557	Yes	6	Unadjusted	A+D	-	22.36	GBLUP_G	Hybrids	1842	16833	1.52	-
201200245 x 201200229	G201641559	Yes	6	Unadjusted	A+D	-	18.9	GBLUP_G	Hybrids	1842	16833	0.67	-
201200245 x 201200229	G201641561	Yes	6	Unadjusted	A+D	-	22.74	GBLUP_G	Hybrids	1842	16833	2.09	-
201200245 x 201200229	G201641562	Yes	6	Unadjusted	A+D	-	23.64	GBLUP_G	Hybrids	1842	16833	0.24	-
201200245 x 201200229	G201641564	Yes	6	Unadjusted	A+D	-	23.97	GBLUP_G	Hybrids	1842	16833	-0.48	-
201200245 x 201200229	G201641566	Yes	6	Unadjusted	A+D	-	24.77	GBLUP_G	Hybrids	1842	16833	0.03	-
201200015 x 201200239	G201641579	Yes	6	Unadjusted	A+D	-	20.03	GBLUP_G	Hybrids	1842	16833	-0.74	-
201200015 x 201200239	G201641585	Yes	6	Unadjusted	A+D	-	19.46	GBLUP_G	Hybrids	1842	16833	0.9	-
201200015 x 201200239	G201641590	Yes	6	Unadjusted	A+D	-	19.67	GBLUP_G	Hybrids	1842	16833	0.63	-
201200015 x 201200239	G201641591	Yes	6	Unadjusted	A+D	-	24.34	GBLUP_G	Hybrids	1842	16833	-1.83	-
201200015 x 201200239	G201641600	Yes	6	Unadjusted	A+D	-	20.21	GBLUP_G	Hybrids	1842	16833	-0.04	-
200962642 x 201200234	G201641608	Yes	6	Unadjusted	A+D	-	0.59	GBLUP_G	Hybrids	1842	16833	3.83	-
200962642 x 201200234	G201641619	Yes	6	Unadjusted	A+D	-	0.51	GBLUP_G	Hybrids	1842	16833	-0.56	-
200962642 x 201200234	G201641630	Yes	6	Unadjusted	A+D	-	1.56	GBLUP_G	Hybrids	1842	16833	0.9	-
200962642 x 201200234	G201641631	Yes	6	Unadjusted	A+D	-	1.59	GBLUP_G	Hybrids	1842	16833	1.87	-
200962642 x 201200234	G201641633	Yes	6	Unadjusted	A+D	-	1.3	GBLUP_G	Hybrids	1842	16833	1.86	-
200962642 x 201200234	G201641642	Yes	6	Unadjusted	A+D	-	1.73	GBLUP_G	Hybrids	1842	16833	-0.13	-
201200015 x 201200225	G201641665	Yes	6	Unadjusted	A+D	-	21.91	GBLUP_G	Hybrids	1842	16833	1.93	-
201200015 x 201200225	G201641669	Yes	6	Unadjusted	A+D	-	28.66	GBLUP_G	Hybrids	1842	16833	4.34	-
201200015 x 201200225	G201641670	Yes	6	Unadjusted	A+D	-	27.83	GBLUP_G	Hybrids	1842	16833	4.33	-
201200015 x 201200225	G201641676	Yes	6	Unadjusted	A+D	-	24.33	GBLUP_G	Hybrids	1842	16833	4.96	-
201200015 x 201200225	G201641682	Yes	6	Unadjusted	A+D	-	29.56	GBLUP_G	Hybrids	1842	16833	5.06	-
200961972 x 200961338	G201641694	Yes	6	Unadjusted	A+D	-	9.41	GBLUP_G	Hybrids	1842	16833	1.67	-
200961972 x 200961338	G201641718	Yes	6	Unadjusted	A+D	-	9.02	GBLUP_G	Hybrids	1842	16833	-0.89	-
200961972 x 200961338	G201641721	Yes	6	Unadjusted	A+D	-	9.21	GBLUP_G	Hybrids	1842	16833	-1.27	-
200961972 x 201200225	G201641751	Yes	6	Unadjusted	A+D	-	31.23	GBLUP_G	Hybrids	1842	16833	6.99	-
200961972 x 201200225	G201641758	Yes	6	Unadjusted	A+D	-	26.02	GBLUP_G	Hybrids	1842	16833	7.52	-
200962642 x 201200003	G201641770	Yes	6	Unadjusted	A+D	-	12.77	GBLUP_G	Hybrids	1842	16833	1.27	-
200962642 x 201200003	G201641789	Yes	6	Unadjusted	A+D	-	15.31	GBLUP_G	Hybrids	1842	16833	0.65	-
200962642 x 201200003	G201641790	Yes	6	Unadjusted	A+D	-	14.57	GBLUP_G	Hybrids	1842	16833	0.07	-
200962642 x 201200003	G201641803	Yes	6	Unadjusted	A+D	-	10.69	GBLUP_G	Hybrids	1842	16833	0.44	-
200962642 x 201200003	G201641804	Yes	6	Unadjusted	A+D	-	13.31	GBLUP_G	Hybrids	1842	16833	0.78	-
200962642 x 201200239	G201641814	Yes	6	Unadjusted	A+D	-	14.61	GBLUP_G	Hybrids	1842	16833	0.92	-
200962642 x 201200239	G201641816	Yes	6	Unadjusted	A+D	-	17.91	GBLUP_G	Hybrids	1842	16833	0.87	-
200962642 x 201200239	G201641829	Yes	6	Unadjusted	A+D	-	18.12	GBLUP_G	Hybrids	1842	16833	1.26	-
201200019 x 200961338	G201641877	Yes	6	Unadjusted	A+D	-	8.64	GBLUP_G	Hybrids	1842	16833	-1.24	-
201200014 x 201200239	G201641890	Yes	6	Unadjusted	A+D	-	15.03	GBLUP_G	Hybrids	1842	16833	-3.23	-
201200014 x 201200239	G201641902	Yes	6	Unadjusted	A+D	-	13.45	GBLUP_G	Hybrids	1842	16833	-1.35	-
201200014 x 201200239	G201641918	Yes	6	Unadjusted	A+D	-	13.78	GBLUP_G	Hybrids	1842	16833	1.27	-
201200014 x 201200239	G201641920	Yes	6	Unadjusted	A+D	-	13.35	GBLUP_G	Hybrids	1842	16833	-0.01	-
201200014 x 201200239	G201641924	Yes	6	Unadjusted	A+D	-	19.64	GBLUP_G	Hybrids	1842	16833	-1.1	-
201200015 x 201200234	G201641930	Yes	6	Unadjusted	A+D	-	2.76	GBLUP_G	Hybrids	1842	16833	-1.62	-
201200015 x 201200234	G201641932	Yes	6	Unadjusted	A+D	-	3.27	GBLUP_G	Hybrids	1842	16833	-2.72	-
201200015 x 201200234	G201641938	Yes	6	Unadjusted	A+D	-	4.79	GBLUP_G	Hybrids	1842	16833	-2.57	-
201200015 x 201200234	G201641939	Yes	6	Unadjusted	A+D	-	3.88	GBLUP_G	Hybrids	1842	16833	-3.17	-
201200015 x 201200234	G201641948	Yes	6	Unadjusted	A+D	-	2.32	GBLUP_G	Hybrids	1842	16833	-2.4	-
201200015 x 201200234	G201641949	Yes	6	Unadjusted	A+D	-	4.38	GBLUP_G	Hybrids	1842	16833	-1.19	-
201200015 x 201200234	G201641963	Yes	6	Unadjusted	A+D	-	2.67	GBLUP_G	Hybrids	1842	16833	-2.67	-
201200014 x 201200234	G201641969	Yes	6	Unadjusted	A+D	-	-3.27	GBLUP_G	Hybrids	1842	16833	-2.39	-
201200014 x 201200234	G201641972	Yes	6	Unadjusted	A+D	-	-3.39	GBLUP_G	Hybrids	1842	16833	-1.17	-
201200014 x 201200234	G201641973	Yes	6	Unadjusted	A+D	-	-3.32	GBLUP_G	Hybrids	1842	16833	-2.75	-
201200014 x 201200234	G201641977	Yes	6	Unadjusted	A+D	-	-3.53	GBLUP_G	Hybrids	1842	16833	-1.32	-
201200014 x 201200234	G201641989	Yes	6	Unadjusted	A+D	-	-2.83	GBLUP_G	Hybrids	1842	16833	-0.97	-
201200014 x 201200234	G201642006	Yes	6	Unadjusted	A+D	-	-4.21	GBLUP_G	Hybrids	1842	16833	-1.95	-
201200245 x 201200225	G201642008	Yes	6	Unadjusted	A+D	-	30.69	GBLUP_G	Hybrids	1842	16833	6.48	-
201200245 x 201200225	G201642012	Yes	6	Unadjusted	A+D	-	26.48	GBLUP_G	Hybrids	1842	16833	4.32	-
201200245 x 201200225	G201642013	Yes	6	Unadjusted	A+D	-	27.32	GBLUP_G	Hybrids	1842	16833	-1.71	-
201200245 x 201200225	G201642015	Yes	6	Unadjusted	A+D	-	31.73	GBLUP_G	Hybrids	1842	16833	8.18	-
201200245 x 201200225	G201642016	Yes	6	Unadjusted	A+D	-	29.47	GBLUP_G	Hybrids	1842	16833	5.5	-
201200245 x 201200225	G201642019	Yes	6	Unadjusted	A+D	-	24.31	GBLUP_G	Hybrids	1842	16833	5.22	-
201200245 x 201200225	G201642020	Yes	6	Unadjusted	A+D	-	30.25	GBLUP_G	Hybrids	1842	16833	4.28	-
201200245 x 201200225	G201642022	Yes	6	Unadjusted	A+D	-	32.64	GBLUP_G	Hybrids	1842	16833	5.48	-
201200245 x 201200225	G201642023	Yes	6	Unadjusted	A+D	-	31.21	GBLUP_G	Hybrids	1842	16833	6.77	-
201200245 x 201200225	G201642035	Yes	6	Unadjusted	A+D	-	28.46	GBLUP_G	Hybrids	1842	16833	5.69	-
201200245 x 201200225	G201642038	Yes	6	Unadjusted	A+D	-	27.51	GBLUP_G	Hybrids	1842	16833	4.12	-
201200245 x 201200225	G201642039	Yes	6	Unadjusted	A+D	-	25.82	GBLUP_G	Hybrids	1842	16833	3.02	-
201200245 x 201200225	G201642040	Yes	6	Unadjusted	A+D	-	27.19	GBLUP_G	Hybrids	1842	16833	5.5	-
201200245 x 201200225	G201642043	Yes	6	Unadjusted	A+D	-	27.36	GBLUP_G	Hybrids	1842	16833	5.49	-
201200245 x 201200234	G201642048	Yes	6	Unadjusted	A+D	-	3.19	GBLUP_G	Hybrids	1842	16833	1.62	-
201200245 x 201200234	G201642051	Yes	6	Unadjusted	A+D	-	4.64	GBLUP_G	Hybrids	1842	16833	3.02	-
201200245 x 201200234	G201642062	Yes	6	Unadjusted	A+D	-	6.59	GBLUP_G	Hybrids	1842	16833	0.3	-
201200245 x 201200234	G201642066	Yes	6	Unadjusted	A+D	-	4	GBLUP_G	Hybrids	1842	16833	-0.43	-
201200245 x 201200234	G201642073	Yes	6	Unadjusted	A+D	-	4.93	GBLUP_G	Hybrids	1842	16833	1.67	-
201200245 x 201200234	G201642077	Yes	6	Unadjusted	A+D	-	4.5	GBLUP_G	Hybrids	1842	16833	-0.08	-
201200015 x 201200229	G201642088	Yes	6	Unadjusted	A+D	-	16.83	GBLUP_G	Hybrids	1842	16833	-3.36	-
201200015 x 201200229	G201642100	Yes	6	Unadjusted	A+D	-	17.3	GBLUP_G	Hybrids	1842	16833	1.18	-
201200015 x 201200229	G201642111	Yes	6	Unadjusted	A+D	-	25.1	GBLUP_G	Hybrids	1842	16833	2.22	-
201200015 x 201200229	G201642114	Yes	6	Unadjusted	A+D	-	19.4	GBLUP_G	Hybrids	1842	16833	0.38	-
201200015 x 201200229	G201642120	Yes	6	Unadjusted	A+D	-	20.53	GBLUP_G	Hybrids	1842	16833	0.68	-
201200225 x 201200015	G201640767	Yes	3	Unadjusted	A	18.38	-	GBLUP_G	Parents	18	16018	0.23	-
201200225 x 201200015	G201640784	Yes	3	Unadjusted	A	25.56	-	GBLUP_G	Parents	18	16018	0.18	-
201200225 x 201200015	G201640789	Yes	3	Unadjusted	A	26.37	-	GBLUP_G	Parents	18	16018	0.18	-
201200225 x 201200015	G201640803	Yes	3	Unadjusted	A	26.16	-	GBLUP_G	Parents	18	16018	0.18	-
201200229 x 201200245	G201640817	Yes	3	Unadjusted	A	30.28	-	GBLUP_G	Parents	18	16018	0.32	-
201200229 x 201200245	G201640822	Yes	3	Unadjusted	A	28.82	-	GBLUP_G	Parents	18	16018	0.37	-
201200003 x 200962642	G201640851	Yes	3	Unadjusted	A	15.05	-	GBLUP_G	Parents	18	16018	-0.01	-
201200003 x 200962642	G201640854	Yes	3	Unadjusted	A	25.49	-	GBLUP_G	Parents	18	16018	-0.06	-
201200003 x 200962642	G201640855	Yes	3	Unadjusted	A	23.07	-	GBLUP_G	Parents	18	16018	-0.01	-
201200003 x 200962642	G201640865	Yes	3	Unadjusted	A	25.84	-	GBLUP_G	Parents	18	16018	-0.05	-
201200003 x 200962642	G201640866	Yes	3	Unadjusted	A	26.68	-	GBLUP_G	Parents	18	16018	-0.03	-
201200003 x 200962642	G201640867	Yes	3	Unadjusted	A	22.03	-	GBLUP_G	Parents	18	16018	-0.07	-
201200003 x 200962642	G201640868	Yes	3	Unadjusted	A	15.29	-	GBLUP_G	Parents	18	16018	-0.05	-
201200003 x 200962642	G201640869	Yes	3	Unadjusted	A	23.55	-	GBLUP_G	Parents	18	16018	-0.08	-
201200003 x 200962642	G201640874	Yes	3	Unadjusted	A	24.68	-	GBLUP_G	Parents	18	16018	-0.07	-
201200003 x 200962642	G201640880	Yes	3	Unadjusted	A	24.14	-	GBLUP_G	Parents	18	16018	-0.11	-
201200225 x 200961972	G201640889	Yes	3	Unadjusted	A	20.64	-	GBLUP_G	Parents	18	16018	0.19	-
201200225 x 200961972	G201640891	Yes	3	Unadjusted	A	23.09	-	GBLUP_G	Parents	18	16018	0.34	-
201200225 x 200961972	G201640892	Yes	3	Unadjusted	A	24.12	-	GBLUP_G	Parents	18	16018	0.21	-
201200225 x 200961972	G201640894	Yes	3	Unadjusted	A	22.28	-	GBLUP_G	Parents	18	16018	-0.04	-
201200225 x 200961972	G201640899	Yes	3	Unadjusted	A	24.09	-	GBLUP_G	Parents	18	16018	0.55	-
201200225 x 200961972	G201640904	Yes	3	Unadjusted	A	25.28	-	GBLUP_G	Parents	18	16018	0.16	-
201200225 x 200961972	G201640915	Yes	3	Unadjusted	A	21.05	-	GBLUP_G	Parents	18	16018	0.21	-
201200225 x 200961972	G201640916	Yes	3	Unadjusted	A	13.9	-	GBLUP_G	Parents	18	16018	0.21	-
201200225 x 200961972	G201640918	Yes	3	Unadjusted	A	22.35	-	GBLUP_G	Parents	18	16018	0.21	-
201200225 x 200961972	G201640919	Yes	3	Unadjusted	A	22.62	-	GBLUP_G	Parents	18	16018	0.18	-
201200225 x 200961972	G201640924	Yes	3	Unadjusted	A	21.11	-	GBLUP_G	Parents	18	16018	0.18	-
201200225 x 200961972	G201640925	Yes	3	Unadjusted	A	21.74	-	GBLUP_G	Parents	18	16018	0.22	-
201200225 x 201200245	G201640928	Yes	3	Unadjusted	A	30.97	-	GBLUP_G	Parents	18	16018	0.46	-
201200225 x 201200245	G201640937	Yes	3	Unadjusted	A	31.48	-	GBLUP_G	Parents	18	16018	0.46	-
201200225 x 201200245	G201640939	Yes	3	Unadjusted	A	34.91	-	GBLUP_G	Parents	18	16018	0.44	-
201200225 x 201200245	G201640944	Yes	3	Unadjusted	A	30.23	-	GBLUP_G	Parents	18	16018	0.42	-
201200239 x 201200245	G201640976	Yes	3	Unadjusted	A	20.21	-	GBLUP_G	Parents	18	16018	0.29	-
201200239 x 201200245	G201640981	Yes	3	Unadjusted	A	20.26	-	GBLUP_G	Parents	18	16018	0.29	-
201200239 x 201200245	G201640982	Yes	3	Unadjusted	A	20.82	-	GBLUP_G	Parents	18	16018	0.32	-
201200239 x 201200245	G201641001	Yes	3	Unadjusted	A	20.66	-	GBLUP_G	Parents	18	16018	0.3	-
201200239 x 201200020	G201641007	Yes	3	Unadjusted	A	20.4	-	GBLUP_G	Parents	18	16018	0.14	-
201200239 x 201200020	G201641012	Yes	3	Unadjusted	A	23.55	-	GBLUP_G	Parents	18	16018	0.16	-
201200239 x 201200020	G201641028	Yes	3	Unadjusted	A	21.05	-	GBLUP_G	Parents	18	16018	0.14	-
201200239 x 201200020	G201641038	Yes	3	Unadjusted	A	20.57	-	GBLUP_G	Parents	18	16018	0.12	-
201200239 x 201200020	G201641045	Yes	3	Unadjusted	A	14.27	-	GBLUP_G	Parents	18	16018	0.15	-
201200239 x 201200014	G201641059	Yes	3	Unadjusted	A	10	-	GBLUP_G	Parents	18	16018	0.65	-
201200239 x 201200014	G201641061	Yes	3	Unadjusted	A	9.7	-	GBLUP_G	Parents	18	16018	1.43	-
201200239 x 201200014	G201641077	Yes	3	Unadjusted	A	9.9	-	GBLUP_G	Parents	18	16018	0.13	-
201200006 x 200961972	G201641098	Yes	3	Unadjusted	A	7.76	-	GBLUP_G	Parents	18	16018	-0.17	-
201200006 x 200961972	G201641099	Yes	3	Unadjusted	A	7.96	-	GBLUP_G	Parents	18	16018	-0.2	-
201200006 x 200961972	G201641104	Yes	3	Unadjusted	A	1.85	-	GBLUP_G	Parents	18	16018	-0.24	-
201200006 x 200961972	G201641121	Yes	3	Unadjusted	A	8.19	-	GBLUP_G	Parents	18	16018	-0.24	-
201200006 x 200961972	G201641123	Yes	3	Unadjusted	A	8.68	-	GBLUP_G	Parents	18	16018	-0.24	-
201200239 x 201200015	G201641132	Yes	3	Unadjusted	A	13.97	-	GBLUP_G	Parents	18	16018	0.02	-
201200239 x 201200015	G201641149	Yes	3	Unadjusted	A	14.3	-	GBLUP_G	Parents	18	16018	0.04	-
201200239 x 201200015	G201641152	Yes	3	Unadjusted	A	21.83	-	GBLUP_G	Parents	18	16018	0.02	-
201200239 x 201200015	G201641155	Yes	3	Unadjusted	A	14.19	-	GBLUP_G	Parents	18	16018	0.03	-
201200008 x 201200015	G201641168	Yes	3	Unadjusted	A	0.79	-	GBLUP_G	Parents	18	16018	1.06	-
201200008 x 201200015	G201641171	Yes	3	Unadjusted	A	0.26	-	GBLUP_G	Parents	18	16018	1.06	-
201200008 x 201200015	G201641181	Yes	3	Unadjusted	A	0.39	-	GBLUP_G	Parents	18	16018	0.85	-
201200008 x 201200015	G201641183	Yes	3	Unadjusted	A	0.79	-	GBLUP_G	Parents	18	16018	1.03	-
201200008 x 201200015	G201641185	Yes	3	Unadjusted	A	0.98	-	GBLUP_G	Parents	18	16018	0.79	-
201200008 x 201200015	G201641186	Yes	3	Unadjusted	A	0.45	-	GBLUP_G	Parents	18	16018	1.08	-
201200008 x 201200015	G201641189	Yes	3	Unadjusted	A	1	-	GBLUP_G	Parents	18	16018	1.09	-
201200008 x 201200015	G201641192	Yes	3	Unadjusted	A	0.61	-	GBLUP_G	Parents	18	16018	1.09	-
201200008 x 201200015	G201641196	Yes	3	Unadjusted	A	0.42	-	GBLUP_G	Parents	18	16018	1.04	-
201200008 x 201200015	G201641203	Yes	3	Unadjusted	A	1.55	-	GBLUP_G	Parents	18	16018	0.92	-
201200008 x 201200014	G201641209	Yes	3	Unadjusted	A	-3.78	-	GBLUP_G	Parents	18	16018	1.07	-
201200008 x 201200014	G201641223	Yes	3	Unadjusted	A	-3.75	-	GBLUP_G	Parents	18	16018	1.07	-
201200003 x 201200244	G201641247	Yes	3	Unadjusted	A	34.37	-	GBLUP_G	Parents	18	16018	0.35	-
201200003 x 201200244	G201641251	Yes	3	Unadjusted	A	34.97	-	GBLUP_G	Parents	18	16018	0.36	-
201200003 x 201200244	G201641253	Yes	3	Unadjusted	A	31.08	-	GBLUP_G	Parents	18	16018	0.39	-
201200003 x 201200244	G201641257	Yes	3	Unadjusted	A	32.75	-	GBLUP_G	Parents	18	16018	0.31	-
201200003 x 201200244	G201641261	Yes	3	Unadjusted	A	33	-	GBLUP_G	Parents	18	16018	0.39	-
201200003 x 201200244	G201641266	Yes	3	Unadjusted	A	32	-	GBLUP_G	Parents	18	16018	0.37	-
201200003 x 201200244	G201641273	Yes	3	Unadjusted	A	31.45	-	GBLUP_G	Parents	18	16018	0.35	-
201200003 x 201200244	G201641274	Yes	3	Unadjusted	A	31.88	-	GBLUP_G	Parents	18	16018	0.38	-
201200003 x 201200244	G201641276	Yes	3	Unadjusted	A	36.83	-	GBLUP_G	Parents	18	16018	0.34	-
201200003 x 201200244	G201641277	Yes	3	Unadjusted	A	33.93	-	GBLUP_G	Parents	18	16018	0.36	-
201200003 x 201200244	G201641279	Yes	3	Unadjusted	A	32.07	-	GBLUP_G	Parents	18	16018	0.4	-
201200003 x 201200244	G201641280	Yes	3	Unadjusted	A	30.49	-	GBLUP_G	Parents	18	16018	0.31	-
201200003 x 201200244	G201641284	Yes	3	Unadjusted	A	31.44	-	GBLUP_G	Parents	18	16018	0.36	-
201200003 x 201200244	G201641285	Yes	3	Unadjusted	A	34.21	-	GBLUP_G	Parents	18	16018	0.37	-
201200003 x 201200244	G201641286	Yes	3	Unadjusted	A	31.38	-	GBLUP_G	Parents	18	16018	0.38	-
201200225 x 200962453	G201641298	Yes	3	Unadjusted	A	7.23	-	GBLUP_G	Parents	18	16018	-0.09	-
201200225 x 201200244	G201641338	Yes	3	Unadjusted	A	34	-	GBLUP_G	Parents	18	16018	0.58	-
201200225 x 201200244	G201641342	Yes	3	Unadjusted	A	33.64	-	GBLUP_G	Parents	18	16018	0.58	-
201200225 x 201200244	G201641345	Yes	3	Unadjusted	A	30.6	-	GBLUP_G	Parents	18	16018	0.6	-
201200225 x 201200244	G201641349	Yes	3	Unadjusted	A	32.68	-	GBLUP_G	Parents	18	16018	0.54	-
201200225 x 201200244	G201641351	Yes	3	Unadjusted	A	34.82	-	GBLUP_G	Parents	18	16018	0.55	-
201200225 x 201200244	G201641354	Yes	3	Unadjusted	A	35.09	-	GBLUP_G	Parents	18	16018	0.54	-
201200225 x 201200244	G201641365	Yes	3	Unadjusted	A	33.32	-	GBLUP_G	Parents	18	16018	0.54	-
200961123 x 201200015	G201641367	Yes	3	Unadjusted	A	11.4	-	GBLUP_G	Parents	18	16018	-0.14	-
200961123 x 201200015	G201641371	Yes	3	Unadjusted	A	18.72	-	GBLUP_G	Parents	18	16018	-0.18	-
200961123 x 201200015	G201641381	Yes	3	Unadjusted	A	18.46	-	GBLUP_G	Parents	18	16018	-0.12	-
200961123 x 201200015	G201641394	Yes	3	Unadjusted	A	21.27	-	GBLUP_G	Parents	18	16018	-0.15	-
200961123 x 201200015	G201641395	Yes	3	Unadjusted	A	12.31	-	GBLUP_G	Parents	18	16018	-0.14	-
200961123 x 201200015	G201641403	Yes	3	Unadjusted	A	20.7	-	GBLUP_G	Parents	18	16018	-0.17	-
201200225 x 201200014	G201641433	Yes	3	Unadjusted	A	15.31	-	GBLUP_G	Parents	18	16018	0.43	-
201200003 x 200961972	G201641453	Yes	3	Unadjusted	A	15.8	-	GBLUP_G	Parents	18	16018	-0.01	-
201200003 x 200961972	G201641464	Yes	3	Unadjusted	A	16.21	-	GBLUP_G	Parents	18	16018	0	-
201200003 x 200961972	G201641465	Yes	3	Unadjusted	A	15.89	-	GBLUP_G	Parents	18	16018	0	-
201200003 x 200961972	G201641471	Yes	3	Unadjusted	A	16.58	-	GBLUP_G	Parents	18	16018	0	-
201200003 x 200961972	G201641475	Yes	3	Unadjusted	A	23.96	-	GBLUP_G	Parents	18	16018	0.02	-
200961123 x 200961972	G201641488	Yes	3	Unadjusted	A	7.4	-	GBLUP_G	Parents	18	16018	-0.16	-
200961123 x 200961972	G201641491	Yes	3	Unadjusted	A	7.45	-	GBLUP_G	Parents	18	16018	1.09	-
200961123 x 200961972	G201641493	Yes	3	Unadjusted	A	7.46	-	GBLUP_G	Parents	18	16018	-0.08	-
200961123 x 200961972	G201641505	Yes	3	Unadjusted	A	13.33	-	GBLUP_G	Parents	18	16018	-0.1	-
200961123 x 200961972	G201641506	Yes	3	Unadjusted	A	13.32	-	GBLUP_G	Parents	18	16018	-0.16	-
200961123 x 200961972	G201641517	Yes	3	Unadjusted	A	7.36	-	GBLUP_G	Parents	18	16018	-0.1	-
201200245 x 201200229	G201641529	Yes	3	Unadjusted	A	34.01	-	GBLUP_G	Parents	18	16018	0.33	-
201200245 x 201200229	G201641530	Yes	3	Unadjusted	A	27.06	-	GBLUP_G	Parents	18	16018	0.32	-
201200245 x 201200229	G201641532	Yes	3	Unadjusted	A	25.98	-	GBLUP_G	Parents	18	16018	0.31	-
201200245 x 201200229	G201641535	Yes	3	Unadjusted	A	28.28	-	GBLUP_G	Parents	18	16018	0.34	-
201200245 x 201200229	G201641540	Yes	3	Unadjusted	A	29.41	-	GBLUP_G	Parents	18	16018	0.32	-
201200245 x 201200229	G201641541	Yes	3	Unadjusted	A	25.3	-	GBLUP_G	Parents	18	16018	0.36	-
201200245 x 201200229	G201641542	Yes	3	Unadjusted	A	26.89	-	GBLUP_G	Parents	18	16018	0.33	-
201200245 x 201200229	G201641546	Yes	3	Unadjusted	A	18.94	-	GBLUP_G	Parents	18	16018	0.29	-
201200245 x 201200229	G201641548	Yes	3	Unadjusted	A	27.01	-	GBLUP_G	Parents	18	16018	0.29	-
201200245 x 201200229	G201641552	Yes	3	Unadjusted	A	26.07	-	GBLUP_G	Parents	18	16018	0.3	-
201200245 x 201200229	G201641553	Yes	3	Unadjusted	A	26.02	-	GBLUP_G	Parents	18	16018	0.34	-
201200245 x 201200229	G201641554	Yes	3	Unadjusted	A	27.19	-	GBLUP_G	Parents	18	16018	0.35	-
201200245 x 201200229	G201641557	Yes	3	Unadjusted	A	29.45	-	GBLUP_G	Parents	18	16018	0.32	-
201200245 x 201200229	G201641559	Yes	3	Unadjusted	A	26.17	-	GBLUP_G	Parents	18	16018	0.29	-
201200245 x 201200229	G201641561	Yes	3	Unadjusted	A	26.64	-	GBLUP_G	Parents	18	16018	0.31	-
201200245 x 201200229	G201641562	Yes	3	Unadjusted	A	28.2	-	GBLUP_G	Parents	18	16018	0.33	-
201200245 x 201200229	G201641564	Yes	3	Unadjusted	A	30.58	-	GBLUP_G	Parents	18	16018	-0.07	-
201200245 x 201200229	G201641566	Yes	3	Unadjusted	A	28.08	-	GBLUP_G	Parents	18	16018	0.27	-
201200015 x 201200239	G201641579	Yes	3	Unadjusted	A	14.07	-	GBLUP_G	Parents	18	16018	-1.59	-
201200015 x 201200239	G201641585	Yes	3	Unadjusted	A	13.62	-	GBLUP_G	Parents	18	16018	0.04	-
201200015 x 201200239	G201641590	Yes	3	Unadjusted	A	14.52	-	GBLUP_G	Parents	18	16018	0	-
201200015 x 201200239	G201641591	Yes	3	Unadjusted	A	21.93	-	GBLUP_G	Parents	18	16018	0.05	-
201200015 x 201200239	G201641600	Yes	3	Unadjusted	A	20.88	-	GBLUP_G	Parents	18	16018	0.04	-
200962642 x 201200234	G201641608	Yes	3	Unadjusted	A	-4.39	-	GBLUP_G	Parents	18	16018	-0.79	-
200962642 x 201200234	G201641619	Yes	3	Unadjusted	A	-3.75	-	GBLUP_G	Parents	18	16018	-1.58	-
200962642 x 201200234	G201641630	Yes	3	Unadjusted	A	-4.4	-	GBLUP_G	Parents	18	16018	-1.38	-
200962642 x 201200234	G201641631	Yes	3	Unadjusted	A	-4.61	-	GBLUP_G	Parents	18	16018	-1.35	-
200962642 x 201200234	G201641633	Yes	3	Unadjusted	A	-3.87	-	GBLUP_G	Parents	18	16018	-1.23	-
200962642 x 201200234	G201641642	Yes	3	Unadjusted	A	-4.02	-	GBLUP_G	Parents	18	16018	-1.66	-
201200015 x 201200225	G201641665	Yes	3	Unadjusted	A	23.54	-	GBLUP_G	Parents	18	16018	0.18	-
201200015 x 201200225	G201641669	Yes	3	Unadjusted	A	27.87	-	GBLUP_G	Parents	18	16018	0.15	-
201200015 x 201200225	G201641670	Yes	3	Unadjusted	A	30.38	-	GBLUP_G	Parents	18	16018	0.19	-
201200015 x 201200225	G201641676	Yes	3	Unadjusted	A	17.13	-	GBLUP_G	Parents	18	16018	0.17	-
201200015 x 201200225	G201641682	Yes	3	Unadjusted	A	26.24	-	GBLUP_G	Parents	18	16018	0.22	-
200961972 x 200961338	G201641694	Yes	3	Unadjusted	A	0.57	-	GBLUP_G	Parents	18	16018	-0.69	-
200961972 x 200961338	G201641718	Yes	3	Unadjusted	A	0.07	-	GBLUP_G	Parents	18	16018	-1.02	-
200961972 x 200961338	G201641721	Yes	3	Unadjusted	A	0.2	-	GBLUP_G	Parents	18	16018	-0.97	-
200961972 x 201200225	G201641751	Yes	3	Unadjusted	A	23.66	-	GBLUP_G	Parents	18	16018	0.22	-
200961972 x 201200225	G201641758	Yes	3	Unadjusted	A	16.33	-	GBLUP_G	Parents	18	16018	0.2	-
200962642 x 201200003	G201641770	Yes	3	Unadjusted	A	17.09	-	GBLUP_G	Parents	18	16018	-0.04	-
200962642 x 201200003	G201641789	Yes	3	Unadjusted	A	17.54	-	GBLUP_G	Parents	18	16018	-0.08	-
200962642 x 201200003	G201641790	Yes	3	Unadjusted	A	17.69	-	GBLUP_G	Parents	18	16018	-0.03	-
200962642 x 201200003	G201641803	Yes	3	Unadjusted	A	11.29	-	GBLUP_G	Parents	18	16018	-1.75	-
200962642 x 201200003	G201641804	Yes	3	Unadjusted	A	17.56	-	GBLUP_G	Parents	18	16018	-1.51	-
200962642 x 201200239	G201641814	Yes	3	Unadjusted	A	8.27	-	GBLUP_G	Parents	18	16018	-0.05	-
200962642 x 201200239	G201641816	Yes	3	Unadjusted	A	14.05	-	GBLUP_G	Parents	18	16018	-0.34	-
200962642 x 201200239	G201641829	Yes	3	Unadjusted	A	14.71	-	GBLUP_G	Parents	18	16018	-0.01	-
201200019 x 200961338	G201641877	Yes	3	Unadjusted	A	4.58	-	GBLUP_G	Parents	18	16018	-1.07	-
201200014 x 201200239	G201641890	Yes	3	Unadjusted	A	9.5	-	GBLUP_G	Parents	18	16018	0.09	-
201200014 x 201200239	G201641902	Yes	3	Unadjusted	A	10.03	-	GBLUP_G	Parents	18	16018	0.19	-
201200014 x 201200239	G201641918	Yes	3	Unadjusted	A	10.15	-	GBLUP_G	Parents	18	16018	0.24	-
201200014 x 201200239	G201641920	Yes	3	Unadjusted	A	10.47	-	GBLUP_G	Parents	18	16018	0.23	-
201200014 x 201200239	G201641924	Yes	3	Unadjusted	A	17.29	-	GBLUP_G	Parents	18	16018	0.24	-
201200015 x 201200234	G201641930	Yes	3	Unadjusted	A	-3.07	-	GBLUP_G	Parents	18	16018	-1.33	-
201200015 x 201200234	G201641932	Yes	3	Unadjusted	A	-2.74	-	GBLUP_G	Parents	18	16018	-1.49	-
201200015 x 201200234	G201641938	Yes	3	Unadjusted	A	-1.82	-	GBLUP_G	Parents	18	16018	-1.44	-
201200015 x 201200234	G201641939	Yes	3	Unadjusted	A	-2.9	-	GBLUP_G	Parents	18	16018	-1.25	-
201200015 x 201200234	G201641948	Yes	3	Unadjusted	A	-2.66	-	GBLUP_G	Parents	18	16018	-1.65	-
201200015 x 201200234	G201641949	Yes	3	Unadjusted	A	-2.37	-	GBLUP_G	Parents	18	16018	-1.21	-
201200015 x 201200234	G201641963	Yes	3	Unadjusted	A	-2.49	-	GBLUP_G	Parents	18	16018	-1.26	-
201200014 x 201200234	G201641969	Yes	3	Unadjusted	A	-7.89	-	GBLUP_G	Parents	18	16018	-1.19	-
201200014 x 201200234	G201641972	Yes	3	Unadjusted	A	-7.6	-	GBLUP_G	Parents	18	16018	-1.04	-
201200014 x 201200234	G201641973	Yes	3	Unadjusted	A	-7.99	-	GBLUP_G	Parents	18	16018	-1.33	-
201200014 x 201200234	G201641977	Yes	3	Unadjusted	A	-8.3	-	GBLUP_G	Parents	18	16018	-1.03	-
201200014 x 201200234	G201641989	Yes	3	Unadjusted	A	-7.89	-	GBLUP_G	Parents	18	16018	-0.95	-
201200014 x 201200234	G201642006	Yes	3	Unadjusted	A	-7.68	-	GBLUP_G	Parents	18	16018	-0.1	-
201200245 x 201200225	G201642008	Yes	3	Unadjusted	A	28.71	-	GBLUP_G	Parents	18	16018	0.49	-
201200245 x 201200225	G201642012	Yes	3	Unadjusted	A	34.32	-	GBLUP_G	Parents	18	16018	0.45	-
201200245 x 201200225	G201642013	Yes	3	Unadjusted	A	28.55	-	GBLUP_G	Parents	18	16018	-0.99	-
201200245 x 201200225	G201642015	Yes	3	Unadjusted	A	29.7	-	GBLUP_G	Parents	18	16018	0.42	-
201200245 x 201200225	G201642016	Yes	3	Unadjusted	A	30.82	-	GBLUP_G	Parents	18	16018	0.48	-
201200245 x 201200225	G201642019	Yes	3	Unadjusted	A	31.72	-	GBLUP_G	Parents	18	16018	0.46	-
201200245 x 201200225	G201642020	Yes	3	Unadjusted	A	31.65	-	GBLUP_G	Parents	18	16018	0.44	-
201200245 x 201200225	G201642022	Yes	3	Unadjusted	A	31.37	-	GBLUP_G	Parents	18	16018	0.41	-
201200245 x 201200225	G201642023	Yes	3	Unadjusted	A	33.14	-	GBLUP_G	Parents	18	16018	0.42	-
201200245 x 201200225	G201642035	Yes	3	Unadjusted	A	30.6	-	GBLUP_G	Parents	18	16018	0.47	-
201200245 x 201200225	G201642038	Yes	3	Unadjusted	A	28.52	-	GBLUP_G	Parents	18	16018	0.45	-
201200245 x 201200225	G201642039	Yes	3	Unadjusted	A	30.78	-	GBLUP_G	Parents	18	16018	0.46	-
201200245 x 201200225	G201642040	Yes	3	Unadjusted	A	32.44	-	GBLUP_G	Parents	18	16018	0.45	-
201200245 x 201200225	G201642043	Yes	3	Unadjusted	A	30.88	-	GBLUP_G	Parents	18	16018	0.44	-
201200245 x 201200234	G201642048	Yes	3	Unadjusted	A	0.99	-	GBLUP_G	Parents	18	16018	-1.07	-
201200245 x 201200234	G201642051	Yes	3	Unadjusted	A	1.65	-	GBLUP_G	Parents	18	16018	-1.07	-
201200245 x 201200234	G201642062	Yes	3	Unadjusted	A	7.69	-	GBLUP_G	Parents	18	16018	-1.1	-
201200245 x 201200234	G201642066	Yes	3	Unadjusted	A	1.78	-	GBLUP_G	Parents	18	16018	-0.74	-
201200245 x 201200234	G201642073	Yes	3	Unadjusted	A	1.66	-	GBLUP_G	Parents	18	16018	-0.89	-
201200245 x 201200234	G201642077	Yes	3	Unadjusted	A	0.98	-	GBLUP_G	Parents	18	16018	-1.06	-
201200015 x 201200229	G201642088	Yes	3	Unadjusted	A	16.14	-	GBLUP_G	Parents	18	16018	0.07	-
201200015 x 201200229	G201642100	Yes	3	Unadjusted	A	16.49	-	GBLUP_G	Parents	18	16018	0.07	-
201200015 x 201200229	G201642111	Yes	3	Unadjusted	A	25.8	-	GBLUP_G	Parents	18	16018	0.09	-
201200015 x 201200229	G201642114	Yes	3	Unadjusted	A	17.23	-	GBLUP_G	Parents	18	16018	0.05	-
201200015 x 201200229	G201642120	Yes	3	Unadjusted	A	17.14	-	GBLUP_G	Parents	18	16018	0.05	-
201200225 x 201200015	G201640767	Yes	6	Unadjusted	A	26.15	-	GBLUP_G	Parents	18	16018	7.45	-
201200225 x 201200015	G201640784	Yes	6	Unadjusted	A	29.88	-	GBLUP_G	Parents	18	16018	6.4	-
201200225 x 201200015	G201640789	Yes	6	Unadjusted	A	31.73	-	GBLUP_G	Parents	18	16018	6.47	-
201200225 x 201200015	G201640803	Yes	6	Unadjusted	A	33	-	GBLUP_G	Parents	18	16018	6.63	-
201200229 x 201200245	G201640817	Yes	6	Unadjusted	A	31.91	-	GBLUP_G	Parents	18	16018	4.04	-
201200229 x 201200245	G201640822	Yes	6	Unadjusted	A	26.38	-	GBLUP_G	Parents	18	16018	4.03	-
201200003 x 200962642	G201640851	Yes	6	Unadjusted	A	13.22	-	GBLUP_G	Parents	18	16018	-1.11	-
201200003 x 200962642	G201640854	Yes	6	Unadjusted	A	19.29	-	GBLUP_G	Parents	18	16018	-3.01	-
201200003 x 200962642	G201640855	Yes	6	Unadjusted	A	17.72	-	GBLUP_G	Parents	18	16018	-2.05	-
201200003 x 200962642	G201640865	Yes	6	Unadjusted	A	12.93	-	GBLUP_G	Parents	18	16018	-2.86	-
201200003 x 200962642	G201640866	Yes	6	Unadjusted	A	21.07	-	GBLUP_G	Parents	18	16018	-2.65	-
201200003 x 200962642	G201640867	Yes	6	Unadjusted	A	17.51	-	GBLUP_G	Parents	18	16018	-3.06	-
201200003 x 200962642	G201640868	Yes	6	Unadjusted	A	13.26	-	GBLUP_G	Parents	18	16018	-2.64	-
201200003 x 200962642	G201640869	Yes	6	Unadjusted	A	18.62	-	GBLUP_G	Parents	18	16018	-3.17	-
201200003 x 200962642	G201640874	Yes	6	Unadjusted	A	17.61	-	GBLUP_G	Parents	18	16018	-2.68	-
201200003 x 200962642	G201640880	Yes	6	Unadjusted	A	16.51	-	GBLUP_G	Parents	18	16018	-4.31	-
201200225 x 200961972	G201640889	Yes	6	Unadjusted	A	30.79	-	GBLUP_G	Parents	18	16018	9.02	-
201200225 x 200961972	G201640891	Yes	6	Unadjusted	A	34.71	-	GBLUP_G	Parents	18	16018	3.77	-
201200225 x 200961972	G201640892	Yes	6	Unadjusted	A	26.05	-	GBLUP_G	Parents	18	16018	9.17	-
201200225 x 200961972	G201640894	Yes	6	Unadjusted	A	24.7	-	GBLUP_G	Parents	18	16018	-2.33	-
201200225 x 200961972	G201640899	Yes	6	Unadjusted	A	25.35	-	GBLUP_G	Parents	18	16018	13.54	-
201200225 x 200961972	G201640904	Yes	6	Unadjusted	A	34.32	-	GBLUP_G	Parents	18	16018	8.35	-
201200225 x 200961972	G201640915	Yes	6	Unadjusted	A	28.57	-	GBLUP_G	Parents	18	16018	9.18	-
201200225 x 200961972	G201640916	Yes	6	Unadjusted	A	23.94	-	GBLUP_G	Parents	18	16018	8.92	-
201200225 x 200961972	G201640918	Yes	6	Unadjusted	A	29.04	-	GBLUP_G	Parents	18	16018	9.32	-
201200225 x 200961972	G201640919	Yes	6	Unadjusted	A	25.19	-	GBLUP_G	Parents	18	16018	8.51	-
201200225 x 200961972	G201640924	Yes	6	Unadjusted	A	27.94	-	GBLUP_G	Parents	18	16018	8.84	-
201200225 x 200961972	G201640925	Yes	6	Unadjusted	A	27.11	-	GBLUP_G	Parents	18	16018	9.19	-
201200225 x 201200245	G201640928	Yes	6	Unadjusted	A	32.46	-	GBLUP_G	Parents	18	16018	9.36	-
201200225 x 201200245	G201640937	Yes	6	Unadjusted	A	32.01	-	GBLUP_G	Parents	18	16018	9.49	-
201200225 x 201200245	G201640939	Yes	6	Unadjusted	A	26.41	-	GBLUP_G	Parents	18	16018	9.15	-
201200225 x 201200245	G201640944	Yes	6	Unadjusted	A	32.72	-	GBLUP_G	Parents	18	16018	9.05	-
201200239 x 201200245	G201640976	Yes	6	Unadjusted	A	22.04	-	GBLUP_G	Parents	18	16018	4.79	-
201200239 x 201200245	G201640981	Yes	6	Unadjusted	A	22.73	-	GBLUP_G	Parents	18	16018	4.46	-
201200239 x 201200245	G201640982	Yes	6	Unadjusted	A	21.1	-	GBLUP_G	Parents	18	16018	4.47	-
201200239 x 201200245	G201641001	Yes	6	Unadjusted	A	21.77	-	GBLUP_G	Parents	18	16018	4.29	-
201200239 x 201200020	G201641007	Yes	6	Unadjusted	A	27.01	-	GBLUP_G	Parents	18	16018	-2.49	-
201200239 x 201200020	G201641012	Yes	6	Unadjusted	A	16.01	-	GBLUP_G	Parents	18	16018	-1.75	-
201200239 x 201200020	G201641028	Yes	6	Unadjusted	A	19.88	-	GBLUP_G	Parents	18	16018	-1.83	-
201200239 x 201200020	G201641038	Yes	6	Unadjusted	A	18.71	-	GBLUP_G	Parents	18	16018	-3	-
201200239 x 201200020	G201641045	Yes	6	Unadjusted	A	14.91	-	GBLUP_G	Parents	18	16018	-2.16	-
201200239 x 201200014	G201641059	Yes	6	Unadjusted	A	16.17	-	GBLUP_G	Parents	18	16018	5.38	-
201200239 x 201200014	G201641061	Yes	6	Unadjusted	A	15.22	-	GBLUP_G	Parents	18	16018	13.01	-
201200239 x 201200014	G201641077	Yes	6	Unadjusted	A	14.31	-	GBLUP_G	Parents	18	16018	-4.88	-
201200006 x 200961972	G201641098	Yes	6	Unadjusted	A	15.36	-	GBLUP_G	Parents	18	16018	-2.93	-
201200006 x 200961972	G201641099	Yes	6	Unadjusted	A	16.53	-	GBLUP_G	Parents	18	16018	-3.55	-
201200006 x 200961972	G201641104	Yes	6	Unadjusted	A	9.72	-	GBLUP_G	Parents	18	16018	-4.07	-
201200006 x 200961972	G201641121	Yes	6	Unadjusted	A	15.44	-	GBLUP_G	Parents	18	16018	-3.99	-
201200006 x 200961972	G201641123	Yes	6	Unadjusted	A	15.57	-	GBLUP_G	Parents	18	16018	-4.31	-
201200239 x 201200015	G201641132	Yes	6	Unadjusted	A	21.06	-	GBLUP_G	Parents	18	16018	1.71	-
201200239 x 201200015	G201641149	Yes	6	Unadjusted	A	17.82	-	GBLUP_G	Parents	18	16018	1.74	-
201200239 x 201200015	G201641152	Yes	6	Unadjusted	A	24.05	-	GBLUP_G	Parents	18	16018	1.66	-
201200239 x 201200015	G201641155	Yes	6	Unadjusted	A	18.21	-	GBLUP_G	Parents	18	16018	2.07	-
201200008 x 201200015	G201641168	Yes	6	Unadjusted	A	7.3	-	GBLUP_G	Parents	18	16018	2.89	-
201200008 x 201200015	G201641171	Yes	6	Unadjusted	A	6.82	-	GBLUP_G	Parents	18	16018	3.19	-
201200008 x 201200015	G201641181	Yes	6	Unadjusted	A	7.27	-	GBLUP_G	Parents	18	16018	-0.09	-
201200008 x 201200015	G201641183	Yes	6	Unadjusted	A	6.6	-	GBLUP_G	Parents	18	16018	2.5	-
201200008 x 201200015	G201641185	Yes	6	Unadjusted	A	8.02	-	GBLUP_G	Parents	18	16018	-0.53	-
201200008 x 201200015	G201641186	Yes	6	Unadjusted	A	8.07	-	GBLUP_G	Parents	18	16018	3.19	-
201200008 x 201200015	G201641189	Yes	6	Unadjusted	A	8.6	-	GBLUP_G	Parents	18	16018	3.52	-
201200008 x 201200015	G201641192	Yes	6	Unadjusted	A	7.92	-	GBLUP_G	Parents	18	16018	3.59	-
201200008 x 201200015	G201641196	Yes	6	Unadjusted	A	7.81	-	GBLUP_G	Parents	18	16018	2.77	-
201200008 x 201200015	G201641203	Yes	6	Unadjusted	A	9.02	-	GBLUP_G	Parents	18	16018	0.86	-
201200008 x 201200014	G201641209	Yes	6	Unadjusted	A	1.86	-	GBLUP_G	Parents	18	16018	2.91	-
201200008 x 201200014	G201641223	Yes	6	Unadjusted	A	1.45	-	GBLUP_G	Parents	18	16018	3.25	-
201200003 x 201200244	G201641247	Yes	6	Unadjusted	A	29.46	-	GBLUP_G	Parents	18	16018	5.27	-
201200003 x 201200244	G201641251	Yes	6	Unadjusted	A	33.84	-	GBLUP_G	Parents	18	16018	5.15	-
201200003 x 201200244	G201641253	Yes	6	Unadjusted	A	29.95	-	GBLUP_G	Parents	18	16018	6.2	-
201200003 x 201200244	G201641257	Yes	6	Unadjusted	A	28.48	-	GBLUP_G	Parents	18	16018	4.8	-
201200003 x 201200244	G201641261	Yes	6	Unadjusted	A	20.49	-	GBLUP_G	Parents	18	16018	5.41	-
201200003 x 201200244	G201641266	Yes	6	Unadjusted	A	27.64	-	GBLUP_G	Parents	18	16018	5.75	-
201200003 x 201200244	G201641273	Yes	6	Unadjusted	A	26.67	-	GBLUP_G	Parents	18	16018	5.48	-
201200003 x 201200244	G201641274	Yes	6	Unadjusted	A	25.49	-	GBLUP_G	Parents	18	16018	6.26	-
201200003 x 201200244	G201641276	Yes	6	Unadjusted	A	28.22	-	GBLUP_G	Parents	18	16018	4.92	-
201200003 x 201200244	G201641277	Yes	6	Unadjusted	A	25.66	-	GBLUP_G	Parents	18	16018	6.07	-
201200003 x 201200244	G201641279	Yes	6	Unadjusted	A	27.11	-	GBLUP_G	Parents	18	16018	5.71	-
201200003 x 201200244	G201641280	Yes	6	Unadjusted	A	23.48	-	GBLUP_G	Parents	18	16018	4.84	-
201200003 x 201200244	G201641284	Yes	6	Unadjusted	A	26.68	-	GBLUP_G	Parents	18	16018	5.81	-
201200003 x 201200244	G201641285	Yes	6	Unadjusted	A	29.33	-	GBLUP_G	Parents	18	16018	5.88	-
201200003 x 201200244	G201641286	Yes	6	Unadjusted	A	25.55	-	GBLUP_G	Parents	18	16018	5.73	-
201200225 x 200962453	G201641298	Yes	6	Unadjusted	A	15.69	-	GBLUP_G	Parents	18	16018	0.98	-
201200225 x 201200244	G201641338	Yes	6	Unadjusted	A	27.17	-	GBLUP_G	Parents	18	16018	13.68	-
201200225 x 201200244	G201641342	Yes	6	Unadjusted	A	35.9	-	GBLUP_G	Parents	18	16018	13.39	-
201200225 x 201200244	G201641345	Yes	6	Unadjusted	A	37.84	-	GBLUP_G	Parents	18	16018	14.29	-
201200225 x 201200244	G201641349	Yes	6	Unadjusted	A	33.84	-	GBLUP_G	Parents	18	16018	13.34	-
201200225 x 201200244	G201641351	Yes	6	Unadjusted	A	35.4	-	GBLUP_G	Parents	18	16018	13.36	-
201200225 x 201200244	G201641354	Yes	6	Unadjusted	A	34.09	-	GBLUP_G	Parents	18	16018	13.31	-
201200225 x 201200244	G201641365	Yes	6	Unadjusted	A	32.34	-	GBLUP_G	Parents	18	16018	12.75	-
200961123 x 201200015	G201641367	Yes	6	Unadjusted	A	13.01	-	GBLUP_G	Parents	18	16018	-5.74	-
200961123 x 201200015	G201641371	Yes	6	Unadjusted	A	20.49	-	GBLUP_G	Parents	18	16018	-6.55	-
200961123 x 201200015	G201641381	Yes	6	Unadjusted	A	10.31	-	GBLUP_G	Parents	18	16018	-5.61	-
200961123 x 201200015	G201641394	Yes	6	Unadjusted	A	16.35	-	GBLUP_G	Parents	18	16018	-5.42	-
200961123 x 201200015	G201641395	Yes	6	Unadjusted	A	11.18	-	GBLUP_G	Parents	18	16018	-5.33	-
200961123 x 201200015	G201641403	Yes	6	Unadjusted	A	16.36	-	GBLUP_G	Parents	18	16018	-5.54	-
201200225 x 201200014	G201641433	Yes	6	Unadjusted	A	20.09	-	GBLUP_G	Parents	18	16018	1.78	-
201200003 x 200961972	G201641453	Yes	6	Unadjusted	A	19.74	-	GBLUP_G	Parents	18	16018	1.1	-
201200003 x 200961972	G201641464	Yes	6	Unadjusted	A	16.76	-	GBLUP_G	Parents	18	16018	1	-
201200003 x 200961972	G201641465	Yes	6	Unadjusted	A	19.42	-	GBLUP_G	Parents	18	16018	1.02	-
201200003 x 200961972	G201641471	Yes	6	Unadjusted	A	17.88	-	GBLUP_G	Parents	18	16018	1.19	-
201200003 x 200961972	G201641475	Yes	6	Unadjusted	A	23.06	-	GBLUP_G	Parents	18	16018	1.64	-
200961123 x 200961972	G201641488	Yes	6	Unadjusted	A	12.12	-	GBLUP_G	Parents	18	16018	-3.55	-
200961123 x 200961972	G201641491	Yes	6	Unadjusted	A	10.81	-	GBLUP_G	Parents	18	16018	2.79	-
200961123 x 200961972	G201641493	Yes	6	Unadjusted	A	12.52	-	GBLUP_G	Parents	18	16018	-2.42	-
200961123 x 200961972	G201641505	Yes	6	Unadjusted	A	18.41	-	GBLUP_G	Parents	18	16018	-2.58	-
200961123 x 200961972	G201641506	Yes	6	Unadjusted	A	16.19	-	GBLUP_G	Parents	18	16018	-3.42	-
200961123 x 200961972	G201641517	Yes	6	Unadjusted	A	11.7	-	GBLUP_G	Parents	18	16018	-2.81	-
201200245 x 201200229	G201641529	Yes	6	Unadjusted	A	29.46	-	GBLUP_G	Parents	18	16018	3.55	-
201200245 x 201200229	G201641530	Yes	6	Unadjusted	A	19.22	-	GBLUP_G	Parents	18	16018	3.66	-
201200245 x 201200229	G201641532	Yes	6	Unadjusted	A	20.36	-	GBLUP_G	Parents	18	16018	3.8	-
201200245 x 201200229	G201641535	Yes	6	Unadjusted	A	25.63	-	GBLUP_G	Parents	18	16018	3.7	-
201200245 x 201200229	G201641540	Yes	6	Unadjusted	A	25.49	-	GBLUP_G	Parents	18	16018	3.76	-
201200245 x 201200229	G201641541	Yes	6	Unadjusted	A	22.6	-	GBLUP_G	Parents	18	16018	4.13	-
201200245 x 201200229	G201641542	Yes	6	Unadjusted	A	23.63	-	GBLUP_G	Parents	18	16018	3.96	-
201200245 x 201200229	G201641546	Yes	6	Unadjusted	A	18.82	-	GBLUP_G	Parents	18	16018	3.57	-
201200245 x 201200229	G201641548	Yes	6	Unadjusted	A	22.71	-	GBLUP_G	Parents	18	16018	3.65	-
201200245 x 201200229	G201641552	Yes	6	Unadjusted	A	21.44	-	GBLUP_G	Parents	18	16018	3.89	-
201200245 x 201200229	G201641553	Yes	6	Unadjusted	A	20.53	-	GBLUP_G	Parents	18	16018	3.97	-
201200245 x 201200229	G201641554	Yes	6	Unadjusted	A	23.23	-	GBLUP_G	Parents	18	16018	4.04	-
201200245 x 201200229	G201641557	Yes	6	Unadjusted	A	23.7	-	GBLUP_G	Parents	18	16018	3.56	-
201200245 x 201200229	G201641559	Yes	6	Unadjusted	A	19.99	-	GBLUP_G	Parents	18	16018	3.62	-
201200245 x 201200229	G201641561	Yes	6	Unadjusted	A	23.89	-	GBLUP_G	Parents	18	16018	3.76	-
201200245 x 201200229	G201641562	Yes	6	Unadjusted	A	25.01	-	GBLUP_G	Parents	18	16018	3.56	-
201200245 x 201200229	G201641564	Yes	6	Unadjusted	A	25.32	-	GBLUP_G	Parents	18	16018	-1.94	-
201200245 x 201200229	G201641566	Yes	6	Unadjusted	A	24.42	-	GBLUP_G	Parents	18	16018	3.32	-
201200015 x 201200239	G201641579	Yes	6	Unadjusted	A	20.47	-	GBLUP_G	Parents	18	16018	-18.48	-
201200015 x 201200239	G201641585	Yes	6	Unadjusted	A	20.87	-	GBLUP_G	Parents	18	16018	2.32	-
201200015 x 201200239	G201641590	Yes	6	Unadjusted	A	19.34	-	GBLUP_G	Parents	18	16018	1.49	-
201200015 x 201200239	G201641591	Yes	6	Unadjusted	A	25.66	-	GBLUP_G	Parents	18	16018	1.81	-
201200015 x 201200239	G201641600	Yes	6	Unadjusted	A	21.19	-	GBLUP_G	Parents	18	16018	1.81	-
200962642 x 201200234	G201641608	Yes	6	Unadjusted	A	-0.35	-	GBLUP_G	Parents	18	16018	-9.95	-
200962642 x 201200234	G201641619	Yes	6	Unadjusted	A	1.01	-	GBLUP_G	Parents	18	16018	-18.38	-
200962642 x 201200234	G201641630	Yes	6	Unadjusted	A	0.06	-	GBLUP_G	Parents	18	16018	-16.29	-
200962642 x 201200234	G201641631	Yes	6	Unadjusted	A	0.64	-	GBLUP_G	Parents	18	16018	-15.76	-
200962642 x 201200234	G201641633	Yes	6	Unadjusted	A	0.35	-	GBLUP_G	Parents	18	16018	-14.65	-
200962642 x 201200234	G201641642	Yes	6	Unadjusted	A	0.34	-	GBLUP_G	Parents	18	16018	-18.33	-
201200015 x 201200225	G201641665	Yes	6	Unadjusted	A	22.23	-	GBLUP_G	Parents	18	16018	6.66	-
201200015 x 201200225	G201641669	Yes	6	Unadjusted	A	30.1	-	GBLUP_G	Parents	18	16018	6.32	-
201200015 x 201200225	G201641670	Yes	6	Unadjusted	A	29.94	-	GBLUP_G	Parents	18	16018	6.48	-
201200015 x 201200225	G201641676	Yes	6	Unadjusted	A	25.24	-	GBLUP_G	Parents	18	16018	6.51	-
201200015 x 201200225	G201641682	Yes	6	Unadjusted	A	31.73	-	GBLUP_G	Parents	18	16018	7.38	-
200961972 x 200961338	G201641694	Yes	6	Unadjusted	A	9.44	-	GBLUP_G	Parents	18	16018	-4.47	-
200961972 x 200961338	G201641718	Yes	6	Unadjusted	A	8.48	-	GBLUP_G	Parents	18	16018	-7.93	-
200961972 x 200961338	G201641721	Yes	6	Unadjusted	A	9.06	-	GBLUP_G	Parents	18	16018	-7.03	-
200961972 x 201200225	G201641751	Yes	6	Unadjusted	A	31.86	-	GBLUP_G	Parents	18	16018	9.1	-
200961972 x 201200225	G201641758	Yes	6	Unadjusted	A	26.08	-	GBLUP_G	Parents	18	16018	8.76	-
200962642 x 201200003	G201641770	Yes	6	Unadjusted	A	12.33	-	GBLUP_G	Parents	18	16018	-1.95	-
200962642 x 201200003	G201641789	Yes	6	Unadjusted	A	15.91	-	GBLUP_G	Parents	18	16018	-2.54	-
200962642 x 201200003	G201641790	Yes	6	Unadjusted	A	15.08	-	GBLUP_G	Parents	18	16018	-1.9	-
200962642 x 201200003	G201641803	Yes	6	Unadjusted	A	11.66	-	GBLUP_G	Parents	18	16018	-17.93	-
200962642 x 201200003	G201641804	Yes	6	Unadjusted	A	13.79	-	GBLUP_G	Parents	18	16018	-16.93	-
200962642 x 201200239	G201641814	Yes	6	Unadjusted	A	14.12	-	GBLUP_G	Parents	18	16018	-0.14	-
200962642 x 201200239	G201641816	Yes	6	Unadjusted	A	18.85	-	GBLUP_G	Parents	18	16018	-6.19	-
200962642 x 201200239	G201641829	Yes	6	Unadjusted	A	17.91	-	GBLUP_G	Parents	18	16018	0.57	-
201200019 x 200961338	G201641877	Yes	6	Unadjusted	A	9.65	-	GBLUP_G	Parents	18	16018	-9.15	-
201200014 x 201200239	G201641890	Yes	6	Unadjusted	A	15.28	-	GBLUP_G	Parents	18	16018	-5.2	-
201200014 x 201200239	G201641902	Yes	6	Unadjusted	A	14.19	-	GBLUP_G	Parents	18	16018	-4.41	-
201200014 x 201200239	G201641918	Yes	6	Unadjusted	A	14.23	-	GBLUP_G	Parents	18	16018	-3.65	-
201200014 x 201200239	G201641920	Yes	6	Unadjusted	A	14.16	-	GBLUP_G	Parents	18	16018	-4.09	-
201200014 x 201200239	G201641924	Yes	6	Unadjusted	A	20.23	-	GBLUP_G	Parents	18	16018	-3.89	-
201200015 x 201200234	G201641930	Yes	6	Unadjusted	A	2.3	-	GBLUP_G	Parents	18	16018	-14.48	-
201200015 x 201200234	G201641932	Yes	6	Unadjusted	A	3.18	-	GBLUP_G	Parents	18	16018	-16.59	-
201200015 x 201200234	G201641938	Yes	6	Unadjusted	A	3.3	-	GBLUP_G	Parents	18	16018	-15.33	-
201200015 x 201200234	G201641939	Yes	6	Unadjusted	A	3.09	-	GBLUP_G	Parents	18	16018	-13.46	-
201200015 x 201200234	G201641948	Yes	6	Unadjusted	A	1.83	-	GBLUP_G	Parents	18	16018	-17.36	-
201200015 x 201200234	G201641949	Yes	6	Unadjusted	A	2.61	-	GBLUP_G	Parents	18	16018	-13.33	-
201200015 x 201200234	G201641963	Yes	6	Unadjusted	A	2.51	-	GBLUP_G	Parents	18	16018	-14.12	-
201200014 x 201200234	G201641969	Yes	6	Unadjusted	A	-4.16	-	GBLUP_G	Parents	18	16018	-20.78	-
201200014 x 201200234	G201641972	Yes	6	Unadjusted	A	-3.51	-	GBLUP_G	Parents	18	16018	-19.72	-
201200014 x 201200234	G201641973	Yes	6	Unadjusted	A	-3.84	-	GBLUP_G	Parents	18	16018	-22.14	-
201200014 x 201200234	G201641977	Yes	6	Unadjusted	A	-4.1	-	GBLUP_G	Parents	18	16018	-18.53	-
201200014 x 201200234	G201641989	Yes	6	Unadjusted	A	-3.96	-	GBLUP_G	Parents	18	16018	-18.69	-
201200014 x 201200234	G201642006	Yes	6	Unadjusted	A	-3.99	-	GBLUP_G	Parents	18	16018	-2.36	-
201200245 x 201200225	G201642008	Yes	6	Unadjusted	A	31.2	-	GBLUP_G	Parents	18	16018	9.96	-
201200245 x 201200225	G201642012	Yes	6	Unadjusted	A	27.1	-	GBLUP_G	Parents	18	16018	9.69	-
201200245 x 201200225	G201642013	Yes	6	Unadjusted	A	27.96	-	GBLUP_G	Parents	18	16018	-9.06	-
201200245 x 201200225	G201642015	Yes	6	Unadjusted	A	32.76	-	GBLUP_G	Parents	18	16018	9.26	-
201200245 x 201200225	G201642016	Yes	6	Unadjusted	A	30.79	-	GBLUP_G	Parents	18	16018	9.36	-
201200245 x 201200225	G201642019	Yes	6	Unadjusted	A	25.79	-	GBLUP_G	Parents	18	16018	9.31	-
201200245 x 201200225	G201642020	Yes	6	Unadjusted	A	30.6	-	GBLUP_G	Parents	18	16018	9.34	-
201200245 x 201200225	G201642022	Yes	6	Unadjusted	A	31.81	-	GBLUP_G	Parents	18	16018	8.88	-
201200245 x 201200225	G201642023	Yes	6	Unadjusted	A	32.93	-	GBLUP_G	Parents	18	16018	9.47	-
201200245 x 201200225	G201642035	Yes	6	Unadjusted	A	29.34	-	GBLUP_G	Parents	18	16018	9.47	-
201200245 x 201200225	G201642038	Yes	6	Unadjusted	A	28.19	-	GBLUP_G	Parents	18	16018	9.17	-
201200245 x 201200225	G201642039	Yes	6	Unadjusted	A	25.72	-	GBLUP_G	Parents	18	16018	9.68	-
201200245 x 201200225	G201642040	Yes	6	Unadjusted	A	28.44	-	GBLUP_G	Parents	18	16018	9.43	-
201200245 x 201200225	G201642043	Yes	6	Unadjusted	A	27.86	-	GBLUP_G	Parents	18	16018	9.32	-
201200245 x 201200234	G201642048	Yes	6	Unadjusted	A	2.93	-	GBLUP_G	Parents	18	16018	-12.06	-
201200245 x 201200234	G201642051	Yes	6	Unadjusted	A	2.58	-	GBLUP_G	Parents	18	16018	-7.72	-
201200245 x 201200234	G201642062	Yes	6	Unadjusted	A	6.62	-	GBLUP_G	Parents	18	16018	-11.81	-
201200245 x 201200234	G201642066	Yes	6	Unadjusted	A	2.94	-	GBLUP_G	Parents	18	16018	-8.96	-
201200245 x 201200234	G201642073	Yes	6	Unadjusted	A	4.08	-	GBLUP_G	Parents	18	16018	-9.77	-
201200245 x 201200234	G201642077	Yes	6	Unadjusted	A	3.48	-	GBLUP_G	Parents	18	16018	-11.45	-
201200015 x 201200229	G201642088	Yes	6	Unadjusted	A	19.36	-	GBLUP_G	Parents	18	16018	1.33	-
201200015 x 201200229	G201642100	Yes	6	Unadjusted	A	17.87	-	GBLUP_G	Parents	18	16018	1.63	-
201200015 x 201200229	G201642111	Yes	6	Unadjusted	A	26.11	-	GBLUP_G	Parents	18	16018	1.71	-
201200015 x 201200229	G201642114	Yes	6	Unadjusted	A	21.57	-	GBLUP_G	Parents	18	16018	1.37	-
201200015 x 201200229	G201642120	Yes	6	Unadjusted	A	20.98	-	GBLUP_G	Parents	18	16018	1.35	-
201200225 x 201200015	G201640767	Yes	3	Unadjusted	A+D	-	17.36	GBLUP_G	Parents	18	16018	0.36	-
201200225 x 201200015	G201640784	Yes	3	Unadjusted	A+D	-	21.43	GBLUP_G	Parents	18	16018	0.26	-
201200225 x 201200015	G201640789	Yes	3	Unadjusted	A+D	-	24.98	GBLUP_G	Parents	18	16018	0.27	-
201200225 x 201200015	G201640803	Yes	3	Unadjusted	A+D	-	23.89	GBLUP_G	Parents	18	16018	0.27	-
201200229 x 201200245	G201640817	Yes	3	Unadjusted	A+D	-	27.96	GBLUP_G	Parents	18	16018	0.53	-
201200229 x 201200245	G201640822	Yes	3	Unadjusted	A+D	-	27.19	GBLUP_G	Parents	18	16018	0.6	-
201200003 x 200962642	G201640851	Yes	3	Unadjusted	A+D	-	13.82	GBLUP_G	Parents	18	16018	0.04	-
201200003 x 200962642	G201640854	Yes	3	Unadjusted	A+D	-	21.38	GBLUP_G	Parents	18	16018	-0.06	-
201200003 x 200962642	G201640855	Yes	3	Unadjusted	A+D	-	19.42	GBLUP_G	Parents	18	16018	0	-
201200003 x 200962642	G201640865	Yes	3	Unadjusted	A+D	-	24.84	GBLUP_G	Parents	18	16018	-0.04	-
201200003 x 200962642	G201640866	Yes	3	Unadjusted	A+D	-	25.79	GBLUP_G	Parents	18	16018	-0.02	-
201200003 x 200962642	G201640867	Yes	3	Unadjusted	A+D	-	19.68	GBLUP_G	Parents	18	16018	-0.09	-
201200003 x 200962642	G201640868	Yes	3	Unadjusted	A+D	-	14.07	GBLUP_G	Parents	18	16018	-0.04	-
201200003 x 200962642	G201640869	Yes	3	Unadjusted	A+D	-	22.46	GBLUP_G	Parents	18	16018	-0.1	-
201200003 x 200962642	G201640874	Yes	3	Unadjusted	A+D	-	21.97	GBLUP_G	Parents	18	16018	-0.07	-
201200003 x 200962642	G201640880	Yes	3	Unadjusted	A+D	-	22.04	GBLUP_G	Parents	18	16018	-0.16	-
201200225 x 200961972	G201640889	Yes	3	Unadjusted	A+D	-	18.35	GBLUP_G	Parents	18	16018	0.38	-
201200225 x 200961972	G201640891	Yes	3	Unadjusted	A+D	-	20.1	GBLUP_G	Parents	18	16018	0.55	-
201200225 x 200961972	G201640892	Yes	3	Unadjusted	A+D	-	23.79	GBLUP_G	Parents	18	16018	0.4	-
201200225 x 200961972	G201640894	Yes	3	Unadjusted	A+D	-	20.79	GBLUP_G	Parents	18	16018	-0.12	-
201200225 x 200961972	G201640899	Yes	3	Unadjusted	A+D	-	22.21	GBLUP_G	Parents	18	16018	1.1	-
201200225 x 200961972	G201640904	Yes	3	Unadjusted	A+D	-	22.54	GBLUP_G	Parents	18	16018	0.32	-
201200225 x 200961972	G201640915	Yes	3	Unadjusted	A+D	-	19.34	GBLUP_G	Parents	18	16018	0.4	-
201200225 x 200961972	G201640916	Yes	3	Unadjusted	A+D	-	13.28	GBLUP_G	Parents	18	16018	0.41	-
201200225 x 200961972	G201640918	Yes	3	Unadjusted	A+D	-	20.43	GBLUP_G	Parents	18	16018	0.41	-
201200225 x 200961972	G201640919	Yes	3	Unadjusted	A+D	-	20.18	GBLUP_G	Parents	18	16018	0.33	-
201200225 x 200961972	G201640924	Yes	3	Unadjusted	A+D	-	19.32	GBLUP_G	Parents	18	16018	0.35	-
201200225 x 200961972	G201640925	Yes	3	Unadjusted	A+D	-	20.86	GBLUP_G	Parents	18	16018	0.42	-
201200225 x 201200245	G201640928	Yes	3	Unadjusted	A+D	-	26.76	GBLUP_G	Parents	18	16018	0.85	-
201200225 x 201200245	G201640937	Yes	3	Unadjusted	A+D	-	29.57	GBLUP_G	Parents	18	16018	0.85	-
201200225 x 201200245	G201640939	Yes	3	Unadjusted	A+D	-	29.95	GBLUP_G	Parents	18	16018	0.83	-
201200225 x 201200245	G201640944	Yes	3	Unadjusted	A+D	-	27.99	GBLUP_G	Parents	18	16018	0.79	-
201200239 x 201200245	G201640976	Yes	3	Unadjusted	A+D	-	21.04	GBLUP_G	Parents	18	16018	0.56	-
201200239 x 201200245	G201640981	Yes	3	Unadjusted	A+D	-	19.31	GBLUP_G	Parents	18	16018	0.56	-
201200239 x 201200245	G201640982	Yes	3	Unadjusted	A+D	-	19	GBLUP_G	Parents	18	16018	0.6	-
201200239 x 201200245	G201641001	Yes	3	Unadjusted	A+D	-	19.8	GBLUP_G	Parents	18	16018	0.57	-
201200239 x 201200020	G201641007	Yes	3	Unadjusted	A+D	-	17.14	GBLUP_G	Parents	18	16018	0.07	-
201200239 x 201200020	G201641012	Yes	3	Unadjusted	A+D	-	19.11	GBLUP_G	Parents	18	16018	0.13	-
201200239 x 201200020	G201641028	Yes	3	Unadjusted	A+D	-	17.56	GBLUP_G	Parents	18	16018	0.09	-
201200239 x 201200020	G201641038	Yes	3	Unadjusted	A+D	-	16.84	GBLUP_G	Parents	18	16018	0.03	-
201200239 x 201200020	G201641045	Yes	3	Unadjusted	A+D	-	11.51	GBLUP_G	Parents	18	16018	0.09	-
201200239 x 201200014	G201641059	Yes	3	Unadjusted	A+D	-	10.28	GBLUP_G	Parents	18	16018	1	-
201200239 x 201200014	G201641061	Yes	3	Unadjusted	A+D	-	9.13	GBLUP_G	Parents	18	16018	2.22	-
201200239 x 201200014	G201641077	Yes	3	Unadjusted	A+D	-	8.7	GBLUP_G	Parents	18	16018	0.03	-
201200006 x 200961972	G201641098	Yes	3	Unadjusted	A+D	-	5.81	GBLUP_G	Parents	18	16018	-0.41	-
201200006 x 200961972	G201641099	Yes	3	Unadjusted	A+D	-	7.26	GBLUP_G	Parents	18	16018	-0.47	-
201200006 x 200961972	G201641104	Yes	3	Unadjusted	A+D	-	0.44	GBLUP_G	Parents	18	16018	-0.53	-
201200006 x 200961972	G201641121	Yes	3	Unadjusted	A+D	-	5.89	GBLUP_G	Parents	18	16018	-0.53	-
201200006 x 200961972	G201641123	Yes	3	Unadjusted	A+D	-	6.73	GBLUP_G	Parents	18	16018	-0.53	-
201200239 x 201200015	G201641132	Yes	3	Unadjusted	A+D	-	12.8	GBLUP_G	Parents	18	16018	-0.01	-
201200239 x 201200015	G201641149	Yes	3	Unadjusted	A+D	-	13.61	GBLUP_G	Parents	18	16018	0.03	-
201200239 x 201200015	G201641152	Yes	3	Unadjusted	A+D	-	19.53	GBLUP_G	Parents	18	16018	0.01	-
201200239 x 201200015	G201641155	Yes	3	Unadjusted	A+D	-	13.28	GBLUP_G	Parents	18	16018	0.01	-
201200008 x 201200015	G201641168	Yes	3	Unadjusted	A+D	-	1.68	GBLUP_G	Parents	18	16018	1.51	-
201200008 x 201200015	G201641171	Yes	3	Unadjusted	A+D	-	3.17	GBLUP_G	Parents	18	16018	1.52	-
201200008 x 201200015	G201641181	Yes	3	Unadjusted	A+D	-	1.33	GBLUP_G	Parents	18	16018	1.17	-
201200008 x 201200015	G201641183	Yes	3	Unadjusted	A+D	-	2.8	GBLUP_G	Parents	18	16018	1.45	-
201200008 x 201200015	G201641185	Yes	3	Unadjusted	A+D	-	1.84	GBLUP_G	Parents	18	16018	1.07	-
201200008 x 201200015	G201641186	Yes	3	Unadjusted	A+D	-	2.63	GBLUP_G	Parents	18	16018	1.55	-
201200008 x 201200015	G201641189	Yes	3	Unadjusted	A+D	-	1.74	GBLUP_G	Parents	18	16018	1.57	-
201200008 x 201200015	G201641192	Yes	3	Unadjusted	A+D	-	1.33	GBLUP_G	Parents	18	16018	1.57	-
201200008 x 201200015	G201641196	Yes	3	Unadjusted	A+D	-	1.34	GBLUP_G	Parents	18	16018	1.5	-
201200008 x 201200015	G201641203	Yes	3	Unadjusted	A+D	-	2.51	GBLUP_G	Parents	18	16018	1.29	-
201200008 x 201200014	G201641209	Yes	3	Unadjusted	A+D	-	-3.77	GBLUP_G	Parents	18	16018	1.53	-
201200008 x 201200014	G201641223	Yes	3	Unadjusted	A+D	-	-3.95	GBLUP_G	Parents	18	16018	1.55	-
201200003 x 201200244	G201641247	Yes	3	Unadjusted	A+D	-	31.33	GBLUP_G	Parents	18	16018	0.7	-
201200003 x 201200244	G201641251	Yes	3	Unadjusted	A+D	-	30.72	GBLUP_G	Parents	18	16018	0.69	-
201200003 x 201200244	G201641253	Yes	3	Unadjusted	A+D	-	28.91	GBLUP_G	Parents	18	16018	0.76	-
201200003 x 201200244	G201641257	Yes	3	Unadjusted	A+D	-	30.44	GBLUP_G	Parents	18	16018	0.62	-
201200003 x 201200244	G201641261	Yes	3	Unadjusted	A+D	-	31.61	GBLUP_G	Parents	18	16018	0.74	-
201200003 x 201200244	G201641266	Yes	3	Unadjusted	A+D	-	29.33	GBLUP_G	Parents	18	16018	0.72	-
201200003 x 201200244	G201641273	Yes	3	Unadjusted	A+D	-	28.83	GBLUP_G	Parents	18	16018	0.68	-
201200003 x 201200244	G201641274	Yes	3	Unadjusted	A+D	-	29.54	GBLUP_G	Parents	18	16018	0.77	-
201200003 x 201200244	G201641276	Yes	3	Unadjusted	A+D	-	33.71	GBLUP_G	Parents	18	16018	0.66	-
201200003 x 201200244	G201641277	Yes	3	Unadjusted	A+D	-	31.35	GBLUP_G	Parents	18	16018	0.73	-
201200003 x 201200244	G201641279	Yes	3	Unadjusted	A+D	-	29.07	GBLUP_G	Parents	18	16018	0.76	-
201200003 x 201200244	G201641280	Yes	3	Unadjusted	A+D	-	26.68	GBLUP_G	Parents	18	16018	0.63	-
201200003 x 201200244	G201641284	Yes	3	Unadjusted	A+D	-	27.78	GBLUP_G	Parents	18	16018	0.72	-
201200003 x 201200244	G201641285	Yes	3	Unadjusted	A+D	-	31.63	GBLUP_G	Parents	18	16018	0.73	-
201200003 x 201200244	G201641286	Yes	3	Unadjusted	A+D	-	28.69	GBLUP_G	Parents	18	16018	0.72	-
201200225 x 200962453	G201641298	Yes	3	Unadjusted	A+D	-	9.71	GBLUP_G	Parents	18	16018	-0.12	-
201200225 x 201200244	G201641338	Yes	3	Unadjusted	A+D	-	32.29	GBLUP_G	Parents	18	16018	1.15	-
201200225 x 201200244	G201641342	Yes	3	Unadjusted	A+D	-	31.09	GBLUP_G	Parents	18	16018	1.13	-
201200225 x 201200244	G201641345	Yes	3	Unadjusted	A+D	-	28.96	GBLUP_G	Parents	18	16018	1.2	-
201200225 x 201200244	G201641349	Yes	3	Unadjusted	A+D	-	30.23	GBLUP_G	Parents	18	16018	1.07	-
201200225 x 201200244	G201641351	Yes	3	Unadjusted	A+D	-	32.65	GBLUP_G	Parents	18	16018	1.1	-
201200225 x 201200244	G201641354	Yes	3	Unadjusted	A+D	-	33	GBLUP_G	Parents	18	16018	1.09	-
201200225 x 201200244	G201641365	Yes	3	Unadjusted	A+D	-	31.81	GBLUP_G	Parents	18	16018	1.06	-
200961123 x 201200015	G201641367	Yes	3	Unadjusted	A+D	-	10.4	GBLUP_G	Parents	18	16018	-0.28	-
200961123 x 201200015	G201641371	Yes	3	Unadjusted	A+D	-	15.98	GBLUP_G	Parents	18	16018	-0.34	-
200961123 x 201200015	G201641381	Yes	3	Unadjusted	A+D	-	17.46	GBLUP_G	Parents	18	16018	-0.24	-
200961123 x 201200015	G201641394	Yes	3	Unadjusted	A+D	-	18.79	GBLUP_G	Parents	18	16018	-0.27	-
200961123 x 201200015	G201641395	Yes	3	Unadjusted	A+D	-	11.96	GBLUP_G	Parents	18	16018	-0.26	-
200961123 x 201200015	G201641403	Yes	3	Unadjusted	A+D	-	16.8	GBLUP_G	Parents	18	16018	-0.3	-
201200225 x 201200014	G201641433	Yes	3	Unadjusted	A+D	-	13.71	GBLUP_G	Parents	18	16018	0.53	-
201200003 x 200961972	G201641453	Yes	3	Unadjusted	A+D	-	13.62	GBLUP_G	Parents	18	16018	-0.02	-
201200003 x 200961972	G201641464	Yes	3	Unadjusted	A+D	-	14.51	GBLUP_G	Parents	18	16018	-0.03	-
201200003 x 200961972	G201641465	Yes	3	Unadjusted	A+D	-	14.22	GBLUP_G	Parents	18	16018	-0.02	-
201200003 x 200961972	G201641471	Yes	3	Unadjusted	A+D	-	15.59	GBLUP_G	Parents	18	16018	-0.04	-
201200003 x 200961972	G201641475	Yes	3	Unadjusted	A+D	-	20.63	GBLUP_G	Parents	18	16018	0.02	-
200961123 x 200961972	G201641488	Yes	3	Unadjusted	A+D	-	9.76	GBLUP_G	Parents	18	16018	-0.23	-
200961123 x 200961972	G201641491	Yes	3	Unadjusted	A+D	-	7.52	GBLUP_G	Parents	18	16018	1.65	-
200961123 x 200961972	G201641493	Yes	3	Unadjusted	A+D	-	8.48	GBLUP_G	Parents	18	16018	-0.07	-
200961123 x 200961972	G201641505	Yes	3	Unadjusted	A+D	-	14.18	GBLUP_G	Parents	18	16018	-0.11	-
200961123 x 200961972	G201641506	Yes	3	Unadjusted	A+D	-	12.75	GBLUP_G	Parents	18	16018	-0.22	-
200961123 x 200961972	G201641517	Yes	3	Unadjusted	A+D	-	7.13	GBLUP_G	Parents	18	16018	-0.11	-
201200245 x 201200229	G201641529	Yes	3	Unadjusted	A+D	-	28.29	GBLUP_G	Parents	18	16018	0.54	-
201200245 x 201200229	G201641530	Yes	3	Unadjusted	A+D	-	25.69	GBLUP_G	Parents	18	16018	0.54	-
201200245 x 201200229	G201641532	Yes	3	Unadjusted	A+D	-	23.75	GBLUP_G	Parents	18	16018	0.51	-
201200245 x 201200229	G201641535	Yes	3	Unadjusted	A+D	-	26.33	GBLUP_G	Parents	18	16018	0.54	-
201200245 x 201200229	G201641540	Yes	3	Unadjusted	A+D	-	26.69	GBLUP_G	Parents	18	16018	0.53	-
201200245 x 201200229	G201641541	Yes	3	Unadjusted	A+D	-	21.88	GBLUP_G	Parents	18	16018	0.58	-
201200245 x 201200229	G201641542	Yes	3	Unadjusted	A+D	-	24.13	GBLUP_G	Parents	18	16018	0.54	-
201200245 x 201200229	G201641546	Yes	3	Unadjusted	A+D	-	17.35	GBLUP_G	Parents	18	16018	0.48	-
201200245 x 201200229	G201641548	Yes	3	Unadjusted	A+D	-	25.14	GBLUP_G	Parents	18	16018	0.5	-
201200245 x 201200229	G201641552	Yes	3	Unadjusted	A+D	-	22.35	GBLUP_G	Parents	18	16018	0.52	-
201200245 x 201200229	G201641553	Yes	3	Unadjusted	A+D	-	24.23	GBLUP_G	Parents	18	16018	0.57	-
201200245 x 201200229	G201641554	Yes	3	Unadjusted	A+D	-	22.17	GBLUP_G	Parents	18	16018	0.58	-
201200245 x 201200229	G201641557	Yes	3	Unadjusted	A+D	-	26.07	GBLUP_G	Parents	18	16018	0.51	-
201200245 x 201200229	G201641559	Yes	3	Unadjusted	A+D	-	23.48	GBLUP_G	Parents	18	16018	0.48	-
201200245 x 201200229	G201641561	Yes	3	Unadjusted	A+D	-	23.73	GBLUP_G	Parents	18	16018	0.51	-
201200245 x 201200229	G201641562	Yes	3	Unadjusted	A+D	-	24.82	GBLUP_G	Parents	18	16018	0.55	-
201200245 x 201200229	G201641564	Yes	3	Unadjusted	A+D	-	27.31	GBLUP_G	Parents	18	16018	-0.07	-
201200245 x 201200229	G201641566	Yes	3	Unadjusted	A+D	-	26.76	GBLUP_G	Parents	18	16018	0.45	-
201200015 x 201200239	G201641579	Yes	3	Unadjusted	A+D	-	12.88	GBLUP_G	Parents	18	16018	-2.51	-
201200015 x 201200239	G201641585	Yes	3	Unadjusted	A+D	-	10.92	GBLUP_G	Parents	18	16018	0.05	-
201200015 x 201200239	G201641590	Yes	3	Unadjusted	A+D	-	14.2	GBLUP_G	Parents	18	16018	-0.03	-
201200015 x 201200239	G201641591	Yes	3	Unadjusted	A+D	-	19.98	GBLUP_G	Parents	18	16018	0.04	-
201200015 x 201200239	G201641600	Yes	3	Unadjusted	A+D	-	17.96	GBLUP_G	Parents	18	16018	0.02	-
200962642 x 201200234	G201641608	Yes	3	Unadjusted	A+D	-	-2.8	GBLUP_G	Parents	18	16018	-1.21	-
200962642 x 201200234	G201641619	Yes	3	Unadjusted	A+D	-	-1.93	GBLUP_G	Parents	18	16018	-2.5	-
200962642 x 201200234	G201641630	Yes	3	Unadjusted	A+D	-	-0.81	GBLUP_G	Parents	18	16018	-2.18	-
200962642 x 201200234	G201641631	Yes	3	Unadjusted	A+D	-	-3.13	GBLUP_G	Parents	18	16018	-2.14	-
200962642 x 201200234	G201641633	Yes	3	Unadjusted	A+D	-	-2.04	GBLUP_G	Parents	18	16018	-1.95	-
200962642 x 201200234	G201641642	Yes	3	Unadjusted	A+D	-	-1.54	GBLUP_G	Parents	18	16018	-2.61	-
201200015 x 201200225	G201641665	Yes	3	Unadjusted	A+D	-	22.7	GBLUP_G	Parents	18	16018	0.28	-
201200015 x 201200225	G201641669	Yes	3	Unadjusted	A+D	-	25.39	GBLUP_G	Parents	18	16018	0.22	-
201200015 x 201200225	G201641670	Yes	3	Unadjusted	A+D	-	26.39	GBLUP_G	Parents	18	16018	0.27	-
201200015 x 201200225	G201641676	Yes	3	Unadjusted	A+D	-	16.09	GBLUP_G	Parents	18	16018	0.26	-
201200015 x 201200225	G201641682	Yes	3	Unadjusted	A+D	-	23.22	GBLUP_G	Parents	18	16018	0.35	-
200961972 x 200961338	G201641694	Yes	3	Unadjusted	A+D	-	1.44	GBLUP_G	Parents	18	16018	-1	-
200961972 x 200961338	G201641718	Yes	3	Unadjusted	A+D	-	1.47	GBLUP_G	Parents	18	16018	-1.54	-
200961972 x 200961338	G201641721	Yes	3	Unadjusted	A+D	-	0.82	GBLUP_G	Parents	18	16018	-1.45	-
200961972 x 201200225	G201641751	Yes	3	Unadjusted	A+D	-	22.19	GBLUP_G	Parents	18	16018	0.42	-
200961972 x 201200225	G201641758	Yes	3	Unadjusted	A+D	-	16.07	GBLUP_G	Parents	18	16018	0.39	-
200962642 x 201200003	G201641770	Yes	3	Unadjusted	A+D	-	16.66	GBLUP_G	Parents	18	16018	-0.03	-
200962642 x 201200003	G201641789	Yes	3	Unadjusted	A+D	-	16	GBLUP_G	Parents	18	16018	-0.07	-
200962642 x 201200003	G201641790	Yes	3	Unadjusted	A+D	-	16.67	GBLUP_G	Parents	18	16018	0	-
200962642 x 201200003	G201641803	Yes	3	Unadjusted	A+D	-	9.28	GBLUP_G	Parents	18	16018	-2.57	-
200962642 x 201200003	G201641804	Yes	3	Unadjusted	A+D	-	16.35	GBLUP_G	Parents	18	16018	-2.39	-
200962642 x 201200239	G201641814	Yes	3	Unadjusted	A+D	-	7.37	GBLUP_G	Parents	18	16018	0.02	-
200962642 x 201200239	G201641816	Yes	3	Unadjusted	A+D	-	12.32	GBLUP_G	Parents	18	16018	-0.52	-
200962642 x 201200239	G201641829	Yes	3	Unadjusted	A+D	-	14.57	GBLUP_G	Parents	18	16018	0.09	-
201200019 x 200961338	G201641877	Yes	3	Unadjusted	A+D	-	4.56	GBLUP_G	Parents	18	16018	-1.68	-
201200014 x 201200239	G201641890	Yes	3	Unadjusted	A+D	-	8.8	GBLUP_G	Parents	18	16018	-0.03	-
201200014 x 201200239	G201641902	Yes	3	Unadjusted	A+D	-	8.88	GBLUP_G	Parents	18	16018	0.11	-
201200014 x 201200239	G201641918	Yes	3	Unadjusted	A+D	-	9.08	GBLUP_G	Parents	18	16018	0.21	-
201200014 x 201200239	G201641920	Yes	3	Unadjusted	A+D	-	8.89	GBLUP_G	Parents	18	16018	0.18	-
201200014 x 201200239	G201641924	Yes	3	Unadjusted	A+D	-	14.97	GBLUP_G	Parents	18	16018	0.2	-
201200015 x 201200234	G201641930	Yes	3	Unadjusted	A+D	-	-1.95	GBLUP_G	Parents	18	16018	-2.24	-
201200015 x 201200234	G201641932	Yes	3	Unadjusted	A+D	-	-1.61	GBLUP_G	Parents	18	16018	-2.52	-
201200015 x 201200234	G201641938	Yes	3	Unadjusted	A+D	-	0.18	GBLUP_G	Parents	18	16018	-2.43	-
201200015 x 201200234	G201641939	Yes	3	Unadjusted	A+D	-	-1.33	GBLUP_G	Parents	18	16018	-2.13	-
201200015 x 201200234	G201641948	Yes	3	Unadjusted	A+D	-	-1.58	GBLUP_G	Parents	18	16018	-2.74	-
201200015 x 201200234	G201641949	Yes	3	Unadjusted	A+D	-	0.29	GBLUP_G	Parents	18	16018	-2.05	-
201200015 x 201200234	G201641963	Yes	3	Unadjusted	A+D	-	-1.3	GBLUP_G	Parents	18	16018	-2.15	-
201200014 x 201200234	G201641969	Yes	3	Unadjusted	A+D	-	-6.61	GBLUP_G	Parents	18	16018	-2.15	-
201200014 x 201200234	G201641972	Yes	3	Unadjusted	A+D	-	-5.23	GBLUP_G	Parents	18	16018	-1.94	-
201200014 x 201200234	G201641973	Yes	3	Unadjusted	A+D	-	-6.28	GBLUP_G	Parents	18	16018	-2.38	-
201200014 x 201200234	G201641977	Yes	3	Unadjusted	A+D	-	-7.18	GBLUP_G	Parents	18	16018	-1.89	-
201200014 x 201200234	G201641989	Yes	3	Unadjusted	A+D	-	-5.42	GBLUP_G	Parents	18	16018	-1.78	-
201200014 x 201200234	G201642006	Yes	3	Unadjusted	A+D	-	-7.28	GBLUP_G	Parents	18	16018	-0.19	-
201200245 x 201200225	G201642008	Yes	3	Unadjusted	A+D	-	24.87	GBLUP_G	Parents	18	16018	0.9	-
201200245 x 201200225	G201642012	Yes	3	Unadjusted	A+D	-	30.74	GBLUP_G	Parents	18	16018	0.83	-
201200245 x 201200225	G201642013	Yes	3	Unadjusted	A+D	-	26.11	GBLUP_G	Parents	18	16018	-1.53	-
201200245 x 201200225	G201642015	Yes	3	Unadjusted	A+D	-	27.01	GBLUP_G	Parents	18	16018	0.79	-
201200245 x 201200225	G201642016	Yes	3	Unadjusted	A+D	-	27.07	GBLUP_G	Parents	18	16018	0.89	-
201200245 x 201200225	G201642019	Yes	3	Unadjusted	A+D	-	27.16	GBLUP_G	Parents	18	16018	0.84	-
201200245 x 201200225	G201642020	Yes	3	Unadjusted	A+D	-	29.29	GBLUP_G	Parents	18	16018	0.83	-
201200245 x 201200225	G201642022	Yes	3	Unadjusted	A+D	-	30.81	GBLUP_G	Parents	18	16018	0.78	-
201200245 x 201200225	G201642023	Yes	3	Unadjusted	A+D	-	28.94	GBLUP_G	Parents	18	16018	0.81	-
201200245 x 201200225	G201642035	Yes	3	Unadjusted	A+D	-	27.62	GBLUP_G	Parents	18	16018	0.86	-
201200245 x 201200225	G201642038	Yes	3	Unadjusted	A+D	-	26.21	GBLUP_G	Parents	18	16018	0.84	-
201200245 x 201200225	G201642039	Yes	3	Unadjusted	A+D	-	28.42	GBLUP_G	Parents	18	16018	0.87	-
201200245 x 201200225	G201642040	Yes	3	Unadjusted	A+D	-	28.45	GBLUP_G	Parents	18	16018	0.84	-
201200245 x 201200225	G201642043	Yes	3	Unadjusted	A+D	-	28.27	GBLUP_G	Parents	18	16018	0.82	-
201200245 x 201200234	G201642048	Yes	3	Unadjusted	A+D	-	1.13	GBLUP_G	Parents	18	16018	-1.7	-
201200245 x 201200234	G201642051	Yes	3	Unadjusted	A+D	-	3.81	GBLUP_G	Parents	18	16018	-1.49	-
201200245 x 201200234	G201642062	Yes	3	Unadjusted	A+D	-	6.8	GBLUP_G	Parents	18	16018	-1.72	-
201200245 x 201200234	G201642066	Yes	3	Unadjusted	A+D	-	2.91	GBLUP_G	Parents	18	16018	-1.18	-
201200245 x 201200234	G201642073	Yes	3	Unadjusted	A+D	-	2.46	GBLUP_G	Parents	18	16018	-1.4	-
201200245 x 201200234	G201642077	Yes	3	Unadjusted	A+D	-	2.49	GBLUP_G	Parents	18	16018	-1.67	-
201200015 x 201200229	G201642088	Yes	3	Unadjusted	A+D	-	12.93	GBLUP_G	Parents	18	16018	0	-
201200015 x 201200229	G201642100	Yes	3	Unadjusted	A+D	-	15.97	GBLUP_G	Parents	18	16018	0	-
201200015 x 201200229	G201642111	Yes	3	Unadjusted	A+D	-	24.05	GBLUP_G	Parents	18	16018	0.03	-
201200015 x 201200229	G201642114	Yes	3	Unadjusted	A+D	-	14.32	GBLUP_G	Parents	18	16018	-0.03	-
201200015 x 201200229	G201642120	Yes	3	Unadjusted	A+D	-	16.27	GBLUP_G	Parents	18	16018	-0.04	-
201200225 x 201200015	G201640767	Yes	6	Unadjusted	A+D	-	24.99	GBLUP_G	Parents	18	16018	6.54	-
201200225 x 201200015	G201640784	Yes	6	Unadjusted	A+D	-	28.46	GBLUP_G	Parents	18	16018	5.51	-
201200225 x 201200015	G201640789	Yes	6	Unadjusted	A+D	-	30.93	GBLUP_G	Parents	18	16018	5.58	-
201200225 x 201200015	G201640803	Yes	6	Unadjusted	A+D	-	31.35	GBLUP_G	Parents	18	16018	5.77	-
201200229 x 201200245	G201640817	Yes	6	Unadjusted	A+D	-	31.24	GBLUP_G	Parents	18	16018	2.68	-
201200229 x 201200245	G201640822	Yes	6	Unadjusted	A+D	-	26.58	GBLUP_G	Parents	18	16018	2.66	-
201200003 x 200962642	G201640851	Yes	6	Unadjusted	A+D	-	11.58	GBLUP_G	Parents	18	16018	-1.48	-
201200003 x 200962642	G201640854	Yes	6	Unadjusted	A+D	-	17.28	GBLUP_G	Parents	18	16018	-3.04	-
201200003 x 200962642	G201640855	Yes	6	Unadjusted	A+D	-	15.84	GBLUP_G	Parents	18	16018	-2.22	-
201200003 x 200962642	G201640865	Yes	6	Unadjusted	A+D	-	14.47	GBLUP_G	Parents	18	16018	-2.82	-
201200003 x 200962642	G201640866	Yes	6	Unadjusted	A+D	-	21.59	GBLUP_G	Parents	18	16018	-2.71	-
201200003 x 200962642	G201640867	Yes	6	Unadjusted	A+D	-	16.17	GBLUP_G	Parents	18	16018	-3.08	-
201200003 x 200962642	G201640868	Yes	6	Unadjusted	A+D	-	12.91	GBLUP_G	Parents	18	16018	-2.8	-
201200003 x 200962642	G201640869	Yes	6	Unadjusted	A+D	-	18.68	GBLUP_G	Parents	18	16018	-3.31	-
201200003 x 200962642	G201640874	Yes	6	Unadjusted	A+D	-	16.81	GBLUP_G	Parents	18	16018	-2.71	-
201200003 x 200962642	G201640880	Yes	6	Unadjusted	A+D	-	16.08	GBLUP_G	Parents	18	16018	-4.11	-
201200225 x 200961972	G201640889	Yes	6	Unadjusted	A+D	-	29.7	GBLUP_G	Parents	18	16018	8.82	-
201200225 x 200961972	G201640891	Yes	6	Unadjusted	A+D	-	32.81	GBLUP_G	Parents	18	16018	2.4	-
201200225 x 200961972	G201640892	Yes	6	Unadjusted	A+D	-	26.7	GBLUP_G	Parents	18	16018	8.95	-
201200225 x 200961972	G201640894	Yes	6	Unadjusted	A+D	-	24.42	GBLUP_G	Parents	18	16018	-2.2	-
201200225 x 200961972	G201640899	Yes	6	Unadjusted	A+D	-	25.25	GBLUP_G	Parents	18	16018	13.71	-
201200225 x 200961972	G201640904	Yes	6	Unadjusted	A+D	-	32.86	GBLUP_G	Parents	18	16018	8.2	-
201200225 x 200961972	G201640915	Yes	6	Unadjusted	A+D	-	28.01	GBLUP_G	Parents	18	16018	8.91	-
201200225 x 200961972	G201640916	Yes	6	Unadjusted	A+D	-	24.27	GBLUP_G	Parents	18	16018	8.61	-
201200225 x 200961972	G201640918	Yes	6	Unadjusted	A+D	-	28.38	GBLUP_G	Parents	18	16018	9.05	-
201200225 x 200961972	G201640919	Yes	6	Unadjusted	A+D	-	24.49	GBLUP_G	Parents	18	16018	8.31	-
201200225 x 200961972	G201640924	Yes	6	Unadjusted	A+D	-	27.59	GBLUP_G	Parents	18	16018	8.66	-
201200225 x 200961972	G201640925	Yes	6	Unadjusted	A+D	-	27.03	GBLUP_G	Parents	18	16018	8.88	-
201200225 x 201200245	G201640928	Yes	6	Unadjusted	A+D	-	31.86	GBLUP_G	Parents	18	16018	8.66	-
201200225 x 201200245	G201640937	Yes	6	Unadjusted	A+D	-	31.97	GBLUP_G	Parents	18	16018	8.7	-
201200225 x 201200245	G201640939	Yes	6	Unadjusted	A+D	-	24.86	GBLUP_G	Parents	18	16018	8.51	-
201200225 x 201200245	G201640944	Yes	6	Unadjusted	A+D	-	32.11	GBLUP_G	Parents	18	16018	8.44	-
201200239 x 201200245	G201640976	Yes	6	Unadjusted	A+D	-	23.87	GBLUP_G	Parents	18	16018	4.82	-
201200239 x 201200245	G201640981	Yes	6	Unadjusted	A+D	-	22.89	GBLUP_G	Parents	18	16018	4.52	-
201200239 x 201200245	G201640982	Yes	6	Unadjusted	A+D	-	20.65	GBLUP_G	Parents	18	16018	4.5	-
201200239 x 201200245	G201641001	Yes	6	Unadjusted	A+D	-	22.11	GBLUP_G	Parents	18	16018	4.33	-
201200239 x 201200020	G201641007	Yes	6	Unadjusted	A+D	-	25.38	GBLUP_G	Parents	18	16018	-2.4	-
201200239 x 201200020	G201641012	Yes	6	Unadjusted	A+D	-	14.29	GBLUP_G	Parents	18	16018	-1.71	-
201200239 x 201200020	G201641028	Yes	6	Unadjusted	A+D	-	18.18	GBLUP_G	Parents	18	16018	-1.69	-
201200239 x 201200020	G201641038	Yes	6	Unadjusted	A+D	-	17.14	GBLUP_G	Parents	18	16018	-2.91	-
201200239 x 201200020	G201641045	Yes	6	Unadjusted	A+D	-	13.81	GBLUP_G	Parents	18	16018	-2.04	-
201200239 x 201200014	G201641059	Yes	6	Unadjusted	A+D	-	17.32	GBLUP_G	Parents	18	16018	5.73	-
201200239 x 201200014	G201641061	Yes	6	Unadjusted	A+D	-	15.02	GBLUP_G	Parents	18	16018	13.07	-
201200239 x 201200014	G201641077	Yes	6	Unadjusted	A+D	-	13.67	GBLUP_G	Parents	18	16018	-4.09	-
201200006 x 200961972	G201641098	Yes	6	Unadjusted	A+D	-	14.05	GBLUP_G	Parents	18	16018	-3.13	-
201200006 x 200961972	G201641099	Yes	6	Unadjusted	A+D	-	16.25	GBLUP_G	Parents	18	16018	-3.48	-
201200006 x 200961972	G201641104	Yes	6	Unadjusted	A+D	-	8.53	GBLUP_G	Parents	18	16018	-4.04	-
201200006 x 200961972	G201641121	Yes	6	Unadjusted	A+D	-	13.88	GBLUP_G	Parents	18	16018	-3.91	-
201200006 x 200961972	G201641123	Yes	6	Unadjusted	A+D	-	14.2	GBLUP_G	Parents	18	16018	-4.22	-
201200239 x 201200015	G201641132	Yes	6	Unadjusted	A+D	-	21.23	GBLUP_G	Parents	18	16018	1.63	-
201200239 x 201200015	G201641149	Yes	6	Unadjusted	A+D	-	17.85	GBLUP_G	Parents	18	16018	1.63	-
201200239 x 201200015	G201641152	Yes	6	Unadjusted	A+D	-	23.3	GBLUP_G	Parents	18	16018	1.65	-
201200239 x 201200015	G201641155	Yes	6	Unadjusted	A+D	-	18.14	GBLUP_G	Parents	18	16018	1.93	-
201200008 x 201200015	G201641168	Yes	6	Unadjusted	A+D	-	7.91	GBLUP_G	Parents	18	16018	3.73	-
201200008 x 201200015	G201641171	Yes	6	Unadjusted	A+D	-	9.42	GBLUP_G	Parents	18	16018	3.97	-
201200008 x 201200015	G201641181	Yes	6	Unadjusted	A+D	-	7.88	GBLUP_G	Parents	18	16018	0.7	-
201200008 x 201200015	G201641183	Yes	6	Unadjusted	A+D	-	8.22	GBLUP_G	Parents	18	16018	3.37	-
201200008 x 201200015	G201641185	Yes	6	Unadjusted	A+D	-	8.58	GBLUP_G	Parents	18	16018	0.5	-
201200008 x 201200015	G201641186	Yes	6	Unadjusted	A+D	-	9.71	GBLUP_G	Parents	18	16018	3.87	-
201200008 x 201200015	G201641189	Yes	6	Unadjusted	A+D	-	8.91	GBLUP_G	Parents	18	16018	4.26	-
201200008 x 201200015	G201641192	Yes	6	Unadjusted	A+D	-	8.07	GBLUP_G	Parents	18	16018	4.28	-
201200008 x 201200015	G201641196	Yes	6	Unadjusted	A+D	-	8.27	GBLUP_G	Parents	18	16018	3.67	-
201200008 x 201200015	G201641203	Yes	6	Unadjusted	A+D	-	9.14	GBLUP_G	Parents	18	16018	1.71	-
201200008 x 201200014	G201641209	Yes	6	Unadjusted	A+D	-	1.84	GBLUP_G	Parents	18	16018	3.54	-
201200008 x 201200014	G201641223	Yes	6	Unadjusted	A+D	-	1.05	GBLUP_G	Parents	18	16018	4.08	-
201200003 x 201200244	G201641247	Yes	6	Unadjusted	A+D	-	28.09	GBLUP_G	Parents	18	16018	5.32	-
201200003 x 201200244	G201641251	Yes	6	Unadjusted	A+D	-	31.16	GBLUP_G	Parents	18	16018	5.03	-
201200003 x 201200244	G201641253	Yes	6	Unadjusted	A+D	-	29.05	GBLUP_G	Parents	18	16018	5.88	-
201200003 x 201200244	G201641257	Yes	6	Unadjusted	A+D	-	27.92	GBLUP_G	Parents	18	16018	4.8	-
201200003 x 201200244	G201641261	Yes	6	Unadjusted	A+D	-	20.75	GBLUP_G	Parents	18	16018	5.3	-
201200003 x 201200244	G201641266	Yes	6	Unadjusted	A+D	-	26.58	GBLUP_G	Parents	18	16018	5.53	-
201200003 x 201200244	G201641273	Yes	6	Unadjusted	A+D	-	26.03	GBLUP_G	Parents	18	16018	5.24	-
201200003 x 201200244	G201641274	Yes	6	Unadjusted	A+D	-	24.45	GBLUP_G	Parents	18	16018	5.95	-
201200003 x 201200244	G201641276	Yes	6	Unadjusted	A+D	-	27.2	GBLUP_G	Parents	18	16018	4.84	-
201200003 x 201200244	G201641277	Yes	6	Unadjusted	A+D	-	24.84	GBLUP_G	Parents	18	16018	5.9	-
201200003 x 201200244	G201641279	Yes	6	Unadjusted	A+D	-	25.68	GBLUP_G	Parents	18	16018	5.56	-
201200003 x 201200244	G201641280	Yes	6	Unadjusted	A+D	-	21.81	GBLUP_G	Parents	18	16018	4.86	-
201200003 x 201200244	G201641284	Yes	6	Unadjusted	A+D	-	24.87	GBLUP_G	Parents	18	16018	5.6	-
201200003 x 201200244	G201641285	Yes	6	Unadjusted	A+D	-	28.12	GBLUP_G	Parents	18	16018	5.75	-
201200003 x 201200244	G201641286	Yes	6	Unadjusted	A+D	-	24.47	GBLUP_G	Parents	18	16018	5.44	-
201200225 x 200962453	G201641298	Yes	6	Unadjusted	A+D	-	16.39	GBLUP_G	Parents	18	16018	1.07	-
201200225 x 201200244	G201641338	Yes	6	Unadjusted	A+D	-	27.59	GBLUP_G	Parents	18	16018	13.72	-
201200225 x 201200244	G201641342	Yes	6	Unadjusted	A+D	-	34.97	GBLUP_G	Parents	18	16018	13.45	-
201200225 x 201200244	G201641345	Yes	6	Unadjusted	A+D	-	36.85	GBLUP_G	Parents	18	16018	14.35	-
201200225 x 201200244	G201641349	Yes	6	Unadjusted	A+D	-	32.64	GBLUP_G	Parents	18	16018	13.38	-
201200225 x 201200244	G201641351	Yes	6	Unadjusted	A+D	-	34.59	GBLUP_G	Parents	18	16018	13.45	-
201200225 x 201200244	G201641354	Yes	6	Unadjusted	A+D	-	33.5	GBLUP_G	Parents	18	16018	13.47	-
201200225 x 201200244	G201641365	Yes	6	Unadjusted	A+D	-	31.92	GBLUP_G	Parents	18	16018	12.87	-
200961123 x 201200015	G201641367	Yes	6	Unadjusted	A+D	-	12.53	GBLUP_G	Parents	18	16018	-5.7	-
200961123 x 201200015	G201641371	Yes	6	Unadjusted	A+D	-	18.71	GBLUP_G	Parents	18	16018	-6.4	-
200961123 x 201200015	G201641381	Yes	6	Unadjusted	A+D	-	10.49	GBLUP_G	Parents	18	16018	-5.58	-
200961123 x 201200015	G201641394	Yes	6	Unadjusted	A+D	-	15.49	GBLUP_G	Parents	18	16018	-5.23	-
200961123 x 201200015	G201641395	Yes	6	Unadjusted	A+D	-	11.14	GBLUP_G	Parents	18	16018	-5.23	-
200961123 x 201200015	G201641403	Yes	6	Unadjusted	A+D	-	14.66	GBLUP_G	Parents	18	16018	-5.31	-
201200225 x 201200014	G201641433	Yes	6	Unadjusted	A+D	-	18.91	GBLUP_G	Parents	18	16018	1.66	-
201200003 x 200961972	G201641453	Yes	6	Unadjusted	A+D	-	18.95	GBLUP_G	Parents	18	16018	0.58	-
201200003 x 200961972	G201641464	Yes	6	Unadjusted	A+D	-	16.37	GBLUP_G	Parents	18	16018	0.63	-
201200003 x 200961972	G201641465	Yes	6	Unadjusted	A+D	-	18.84	GBLUP_G	Parents	18	16018	0.5	-
201200003 x 200961972	G201641471	Yes	6	Unadjusted	A+D	-	17.5	GBLUP_G	Parents	18	16018	0.53	-
201200003 x 200961972	G201641475	Yes	6	Unadjusted	A+D	-	21.7	GBLUP_G	Parents	18	16018	0.93	-
200961123 x 200961972	G201641488	Yes	6	Unadjusted	A+D	-	13.69	GBLUP_G	Parents	18	16018	-2.72	-
200961123 x 200961972	G201641491	Yes	6	Unadjusted	A+D	-	11.01	GBLUP_G	Parents	18	16018	3.36	-
200961123 x 200961972	G201641493	Yes	6	Unadjusted	A+D	-	13.59	GBLUP_G	Parents	18	16018	-1.62	-
200961123 x 200961972	G201641505	Yes	6	Unadjusted	A+D	-	19.06	GBLUP_G	Parents	18	16018	-1.86	-
200961123 x 200961972	G201641506	Yes	6	Unadjusted	A+D	-	16.29	GBLUP_G	Parents	18	16018	-2.5	-
200961123 x 200961972	G201641517	Yes	6	Unadjusted	A+D	-	11.69	GBLUP_G	Parents	18	16018	-2.11	-
201200245 x 201200229	G201641529	Yes	6	Unadjusted	A+D	-	28.12	GBLUP_G	Parents	18	16018	2.18	-
201200245 x 201200229	G201641530	Yes	6	Unadjusted	A+D	-	20.09	GBLUP_G	Parents	18	16018	2.36	-
201200245 x 201200229	G201641532	Yes	6	Unadjusted	A+D	-	20.28	GBLUP_G	Parents	18	16018	2.39	-
201200245 x 201200229	G201641535	Yes	6	Unadjusted	A+D	-	25.52	GBLUP_G	Parents	18	16018	2.28	-
201200245 x 201200229	G201641540	Yes	6	Unadjusted	A+D	-	24.96	GBLUP_G	Parents	18	16018	2.42	-
201200245 x 201200229	G201641541	Yes	6	Unadjusted	A+D	-	21.24	GBLUP_G	Parents	18	16018	2.76	-
201200245 x 201200229	G201641542	Yes	6	Unadjusted	A+D	-	22.7	GBLUP_G	Parents	18	16018	2.6	-
201200245 x 201200229	G201641546	Yes	6	Unadjusted	A+D	-	18.35	GBLUP_G	Parents	18	16018	2.23	-
201200245 x 201200229	G201641548	Yes	6	Unadjusted	A+D	-	22.87	GBLUP_G	Parents	18	16018	2.35	-
201200245 x 201200229	G201641552	Yes	6	Unadjusted	A+D	-	20.18	GBLUP_G	Parents	18	16018	2.61	-
201200245 x 201200229	G201641553	Yes	6	Unadjusted	A+D	-	20.32	GBLUP_G	Parents	18	16018	2.65	-
201200245 x 201200229	G201641554	Yes	6	Unadjusted	A+D	-	22.34	GBLUP_G	Parents	18	16018	2.77	-
201200245 x 201200229	G201641557	Yes	6	Unadjusted	A+D	-	22.36	GBLUP_G	Parents	18	16018	2.18	-
201200245 x 201200229	G201641559	Yes	6	Unadjusted	A+D	-	18.9	GBLUP_G	Parents	18	16018	2.29	-
201200245 x 201200229	G201641561	Yes	6	Unadjusted	A+D	-	22.74	GBLUP_G	Parents	18	16018	2.44	-
201200245 x 201200229	G201641562	Yes	6	Unadjusted	A+D	-	23.64	GBLUP_G	Parents	18	16018	2.26	-
201200245 x 201200229	G201641564	Yes	6	Unadjusted	A+D	-	23.97	GBLUP_G	Parents	18	16018	-2.01	-
201200245 x 201200229	G201641566	Yes	6	Unadjusted	A+D	-	24.77	GBLUP_G	Parents	18	16018	2.04	-
201200015 x 201200239	G201641579	Yes	6	Unadjusted	A+D	-	20.03	GBLUP_G	Parents	18	16018	-16.72	-
201200015 x 201200239	G201641585	Yes	6	Unadjusted	A+D	-	19.46	GBLUP_G	Parents	18	16018	2.22	-
201200015 x 201200239	G201641590	Yes	6	Unadjusted	A+D	-	19.67	GBLUP_G	Parents	18	16018	1.44	-
201200015 x 201200239	G201641591	Yes	6	Unadjusted	A+D	-	24.34	GBLUP_G	Parents	18	16018	1.71	-
201200015 x 201200239	G201641600	Yes	6	Unadjusted	A+D	-	20.21	GBLUP_G	Parents	18	16018	1.72	-
200962642 x 201200234	G201641608	Yes	6	Unadjusted	A+D	-	0.59	GBLUP_G	Parents	18	16018	-9.05	-
200962642 x 201200234	G201641619	Yes	6	Unadjusted	A+D	-	0.51	GBLUP_G	Parents	18	16018	-16.63	-
200962642 x 201200234	G201641630	Yes	6	Unadjusted	A+D	-	1.56	GBLUP_G	Parents	18	16018	-14.61	-
200962642 x 201200234	G201641631	Yes	6	Unadjusted	A+D	-	1.59	GBLUP_G	Parents	18	16018	-14.26	-
200962642 x 201200234	G201641633	Yes	6	Unadjusted	A+D	-	1.3	GBLUP_G	Parents	18	16018	-13.12	-
200962642 x 201200234	G201641642	Yes	6	Unadjusted	A+D	-	1.73	GBLUP_G	Parents	18	16018	-16.68	-
201200015 x 201200225	G201641665	Yes	6	Unadjusted	A+D	-	21.91	GBLUP_G	Parents	18	16018	5.81	-
201200015 x 201200225	G201641669	Yes	6	Unadjusted	A+D	-	28.66	GBLUP_G	Parents	18	16018	5.47	-
201200015 x 201200225	G201641670	Yes	6	Unadjusted	A+D	-	27.83	GBLUP_G	Parents	18	16018	5.6	-
201200015 x 201200225	G201641676	Yes	6	Unadjusted	A+D	-	24.33	GBLUP_G	Parents	18	16018	5.66	-
201200015 x 201200225	G201641682	Yes	6	Unadjusted	A+D	-	29.56	GBLUP_G	Parents	18	16018	6.44	-
200961972 x 200961338	G201641694	Yes	6	Unadjusted	A+D	-	9.41	GBLUP_G	Parents	18	16018	-3.02	-
200961972 x 200961338	G201641718	Yes	6	Unadjusted	A+D	-	9.02	GBLUP_G	Parents	18	16018	-6.38	-
200961972 x 200961338	G201641721	Yes	6	Unadjusted	A+D	-	9.21	GBLUP_G	Parents	18	16018	-5.5	-
200961972 x 201200225	G201641751	Yes	6	Unadjusted	A+D	-	31.23	GBLUP_G	Parents	18	16018	8.85	-
200961972 x 201200225	G201641758	Yes	6	Unadjusted	A+D	-	26.02	GBLUP_G	Parents	18	16018	8.57	-
200962642 x 201200003	G201641770	Yes	6	Unadjusted	A+D	-	12.77	GBLUP_G	Parents	18	16018	-2.26	-
200962642 x 201200003	G201641789	Yes	6	Unadjusted	A+D	-	15.31	GBLUP_G	Parents	18	16018	-2.61	-
200962642 x 201200003	G201641790	Yes	6	Unadjusted	A+D	-	14.57	GBLUP_G	Parents	18	16018	-2.17	-
200962642 x 201200003	G201641803	Yes	6	Unadjusted	A+D	-	10.69	GBLUP_G	Parents	18	16018	-16.31	-
200962642 x 201200003	G201641804	Yes	6	Unadjusted	A+D	-	13.31	GBLUP_G	Parents	18	16018	-15.37	-
200962642 x 201200239	G201641814	Yes	6	Unadjusted	A+D	-	14.61	GBLUP_G	Parents	18	16018	0.8	-
200962642 x 201200239	G201641816	Yes	6	Unadjusted	A+D	-	17.91	GBLUP_G	Parents	18	16018	-5.51	-
200962642 x 201200239	G201641829	Yes	6	Unadjusted	A+D	-	18.12	GBLUP_G	Parents	18	16018	1.44	-
201200019 x 200961338	G201641877	Yes	6	Unadjusted	A+D	-	8.64	GBLUP_G	Parents	18	16018	-8.3	-
201200014 x 201200239	G201641890	Yes	6	Unadjusted	A+D	-	15.03	GBLUP_G	Parents	18	16018	-4.49	-
201200014 x 201200239	G201641902	Yes	6	Unadjusted	A+D	-	13.45	GBLUP_G	Parents	18	16018	-3.72	-
201200014 x 201200239	G201641918	Yes	6	Unadjusted	A+D	-	13.78	GBLUP_G	Parents	18	16018	-2.83	-
201200014 x 201200239	G201641920	Yes	6	Unadjusted	A+D	-	13.35	GBLUP_G	Parents	18	16018	-3.35	-
201200014 x 201200239	G201641924	Yes	6	Unadjusted	A+D	-	19.64	GBLUP_G	Parents	18	16018	-3.19	-
201200015 x 201200234	G201641930	Yes	6	Unadjusted	A+D	-	2.76	GBLUP_G	Parents	18	16018	-13.81	-
201200015 x 201200234	G201641932	Yes	6	Unadjusted	A+D	-	3.27	GBLUP_G	Parents	18	16018	-15.97	-
201200015 x 201200234	G201641938	Yes	6	Unadjusted	A+D	-	4.79	GBLUP_G	Parents	18	16018	-14.83	-
201200015 x 201200234	G201641939	Yes	6	Unadjusted	A+D	-	3.88	GBLUP_G	Parents	18	16018	-13.01	-
201200015 x 201200234	G201641948	Yes	6	Unadjusted	A+D	-	2.32	GBLUP_G	Parents	18	16018	-16.67	-
201200015 x 201200234	G201641949	Yes	6	Unadjusted	A+D	-	4.38	GBLUP_G	Parents	18	16018	-12.83	-
201200015 x 201200234	G201641963	Yes	6	Unadjusted	A+D	-	2.67	GBLUP_G	Parents	18	16018	-13.64	-
201200014 x 201200234	G201641969	Yes	6	Unadjusted	A+D	-	-3.27	GBLUP_G	Parents	18	16018	-19.29	-
201200014 x 201200234	G201641972	Yes	6	Unadjusted	A+D	-	-3.39	GBLUP_G	Parents	18	16018	-18.36	-
201200014 x 201200234	G201641973	Yes	6	Unadjusted	A+D	-	-3.32	GBLUP_G	Parents	18	16018	-20.58	-
201200014 x 201200234	G201641977	Yes	6	Unadjusted	A+D	-	-3.53	GBLUP_G	Parents	18	16018	-17.15	-
201200014 x 201200234	G201641989	Yes	6	Unadjusted	A+D	-	-2.83	GBLUP_G	Parents	18	16018	-17.29	-
201200014 x 201200234	G201642006	Yes	6	Unadjusted	A+D	-	-4.21	GBLUP_G	Parents	18	16018	-2.01	-
201200245 x 201200225	G201642008	Yes	6	Unadjusted	A+D	-	30.69	GBLUP_G	Parents	18	16018	9.21	-
201200245 x 201200225	G201642012	Yes	6	Unadjusted	A+D	-	26.48	GBLUP_G	Parents	18	16018	8.98	-
201200245 x 201200225	G201642013	Yes	6	Unadjusted	A+D	-	27.32	GBLUP_G	Parents	18	16018	-8.1	-
201200245 x 201200225	G201642015	Yes	6	Unadjusted	A+D	-	31.73	GBLUP_G	Parents	18	16018	8.55	-
201200245 x 201200225	G201642016	Yes	6	Unadjusted	A+D	-	29.47	GBLUP_G	Parents	18	16018	8.61	-
201200245 x 201200225	G201642019	Yes	6	Unadjusted	A+D	-	24.31	GBLUP_G	Parents	18	16018	8.59	-
201200245 x 201200225	G201642020	Yes	6	Unadjusted	A+D	-	30.25	GBLUP_G	Parents	18	16018	8.63	-
201200245 x 201200225	G201642022	Yes	6	Unadjusted	A+D	-	32.64	GBLUP_G	Parents	18	16018	8.2	-
201200245 x 201200225	G201642023	Yes	6	Unadjusted	A+D	-	31.21	GBLUP_G	Parents	18	16018	8.84	-
201200245 x 201200225	G201642035	Yes	6	Unadjusted	A+D	-	28.46	GBLUP_G	Parents	18	16018	8.62	-
201200245 x 201200225	G201642038	Yes	6	Unadjusted	A+D	-	27.51	GBLUP_G	Parents	18	16018	8.52	-
201200245 x 201200225	G201642039	Yes	6	Unadjusted	A+D	-	25.82	GBLUP_G	Parents	18	16018	8.99	-
201200245 x 201200225	G201642040	Yes	6	Unadjusted	A+D	-	27.19	GBLUP_G	Parents	18	16018	8.77	-
201200245 x 201200225	G201642043	Yes	6	Unadjusted	A+D	-	27.36	GBLUP_G	Parents	18	16018	8.67	-
201200245 x 201200234	G201642048	Yes	6	Unadjusted	A+D	-	3.19	GBLUP_G	Parents	18	16018	-11.23	-
201200245 x 201200234	G201642051	Yes	6	Unadjusted	A+D	-	4.64	GBLUP_G	Parents	18	16018	-7.86	-
201200245 x 201200234	G201642062	Yes	6	Unadjusted	A+D	-	6.59	GBLUP_G	Parents	18	16018	-11.08	-
201200245 x 201200234	G201642066	Yes	6	Unadjusted	A+D	-	4	GBLUP_G	Parents	18	16018	-8.47	-
201200245 x 201200234	G201642073	Yes	6	Unadjusted	A+D	-	4.93	GBLUP_G	Parents	18	16018	-9.13	-
201200245 x 201200234	G201642077	Yes	6	Unadjusted	A+D	-	4.5	GBLUP_G	Parents	18	16018	-10.58	-
201200015 x 201200229	G201642088	Yes	6	Unadjusted	A+D	-	16.83	GBLUP_G	Parents	18	16018	-0.16	-
201200015 x 201200229	G201642100	Yes	6	Unadjusted	A+D	-	17.3	GBLUP_G	Parents	18	16018	0.05	-
201200015 x 201200229	G201642111	Yes	6	Unadjusted	A+D	-	25.1	GBLUP_G	Parents	18	16018	0.09	-
201200015 x 201200229	G201642114	Yes	6	Unadjusted	A+D	-	19.4	GBLUP_G	Parents	18	16018	-0.18	-
201200015 x 201200229	G201642120	Yes	6	Unadjusted	A+D	-	20.53	GBLUP_G	Parents	18	16018	-0.24	-
201200225 x 201200015	G201640767	Yes	3	Unadjusted	A	18.38	-	GBLUP_G	Uncles	214	16714	-1.95	-
201200225 x 201200015	G201640784	Yes	3	Unadjusted	A	25.56	-	GBLUP_G	Uncles	214	16714	-2.43	-
201200225 x 201200015	G201640789	Yes	3	Unadjusted	A	26.37	-	GBLUP_G	Uncles	214	16714	-0.95	-
201200225 x 201200015	G201640803	Yes	3	Unadjusted	A	26.16	-	GBLUP_G	Uncles	214	16714	-1.42	-
201200229 x 201200245	G201640817	Yes	3	Unadjusted	A	30.28	-	GBLUP_G	Uncles	214	16714	-0.74	-
201200229 x 201200245	G201640822	Yes	3	Unadjusted	A	28.82	-	GBLUP_G	Uncles	214	16714	-1.76	-
201200003 x 200962642	G201640851	Yes	3	Unadjusted	A	15.05	-	GBLUP_G	Uncles	214	16714	1.76	-
201200003 x 200962642	G201640854	Yes	3	Unadjusted	A	25.49	-	GBLUP_G	Uncles	214	16714	0.62	-
201200003 x 200962642	G201640855	Yes	3	Unadjusted	A	23.07	-	GBLUP_G	Uncles	214	16714	1.33	-
201200003 x 200962642	G201640865	Yes	3	Unadjusted	A	25.84	-	GBLUP_G	Uncles	214	16714	1.02	-
201200003 x 200962642	G201640866	Yes	3	Unadjusted	A	26.68	-	GBLUP_G	Uncles	214	16714	0.8	-
201200003 x 200962642	G201640867	Yes	3	Unadjusted	A	22.03	-	GBLUP_G	Uncles	214	16714	0.17	-
201200003 x 200962642	G201640868	Yes	3	Unadjusted	A	15.29	-	GBLUP_G	Uncles	214	16714	-0.59	-
201200003 x 200962642	G201640869	Yes	3	Unadjusted	A	23.55	-	GBLUP_G	Uncles	214	16714	-1.98	-
201200003 x 200962642	G201640874	Yes	3	Unadjusted	A	24.68	-	GBLUP_G	Uncles	214	16714	0.52	-
201200003 x 200962642	G201640880	Yes	3	Unadjusted	A	24.14	-	GBLUP_G	Uncles	214	16714	0.54	-
201200225 x 200961972	G201640889	Yes	3	Unadjusted	A	20.64	-	GBLUP_G	Uncles	214	16714	3.09	-
201200225 x 200961972	G201640891	Yes	3	Unadjusted	A	23.09	-	GBLUP_G	Uncles	214	16714	-2.59	-
201200225 x 200961972	G201640892	Yes	3	Unadjusted	A	24.12	-	GBLUP_G	Uncles	214	16714	2.7	-
201200225 x 200961972	G201640894	Yes	3	Unadjusted	A	22.28	-	GBLUP_G	Uncles	214	16714	-5.25	-
201200225 x 200961972	G201640899	Yes	3	Unadjusted	A	24.09	-	GBLUP_G	Uncles	214	16714	0.71	-
201200225 x 200961972	G201640904	Yes	3	Unadjusted	A	25.28	-	GBLUP_G	Uncles	214	16714	2.15	-
201200225 x 200961972	G201640915	Yes	3	Unadjusted	A	21.05	-	GBLUP_G	Uncles	214	16714	1.89	-
201200225 x 200961972	G201640916	Yes	3	Unadjusted	A	13.9	-	GBLUP_G	Uncles	214	16714	3.5	-
201200225 x 200961972	G201640918	Yes	3	Unadjusted	A	22.35	-	GBLUP_G	Uncles	214	16714	2.61	-
201200225 x 200961972	G201640919	Yes	3	Unadjusted	A	22.62	-	GBLUP_G	Uncles	214	16714	1.36	-
201200225 x 200961972	G201640924	Yes	3	Unadjusted	A	21.11	-	GBLUP_G	Uncles	214	16714	1.11	-
201200225 x 200961972	G201640925	Yes	3	Unadjusted	A	21.74	-	GBLUP_G	Uncles	214	16714	2.44	-
201200225 x 201200245	G201640928	Yes	3	Unadjusted	A	30.97	-	GBLUP_G	Uncles	214	16714	2.33	-
201200225 x 201200245	G201640937	Yes	3	Unadjusted	A	31.48	-	GBLUP_G	Uncles	214	16714	1.57	-
201200225 x 201200245	G201640939	Yes	3	Unadjusted	A	34.91	-	GBLUP_G	Uncles	214	16714	2.94	-
201200225 x 201200245	G201640944	Yes	3	Unadjusted	A	30.23	-	GBLUP_G	Uncles	214	16714	1.45	-
201200239 x 201200245	G201640976	Yes	3	Unadjusted	A	20.21	-	GBLUP_G	Uncles	214	16714	0.98	-
201200239 x 201200245	G201640981	Yes	3	Unadjusted	A	20.26	-	GBLUP_G	Uncles	214	16714	1.69	-
201200239 x 201200245	G201640982	Yes	3	Unadjusted	A	20.82	-	GBLUP_G	Uncles	214	16714	1.79	-
201200239 x 201200245	G201641001	Yes	3	Unadjusted	A	20.66	-	GBLUP_G	Uncles	214	16714	2.4	-
201200239 x 201200020	G201641007	Yes	3	Unadjusted	A	20.4	-	GBLUP_G	Uncles	214	16714	-1.95	-
201200239 x 201200020	G201641012	Yes	3	Unadjusted	A	23.55	-	GBLUP_G	Uncles	214	16714	-0.69	-
201200239 x 201200020	G201641028	Yes	3	Unadjusted	A	21.05	-	GBLUP_G	Uncles	214	16714	-2	-
201200239 x 201200020	G201641038	Yes	3	Unadjusted	A	20.57	-	GBLUP_G	Uncles	214	16714	-1.41	-
201200239 x 201200020	G201641045	Yes	3	Unadjusted	A	14.27	-	GBLUP_G	Uncles	214	16714	-2.86	-
201200239 x 201200014	G201641059	Yes	3	Unadjusted	A	10	-	GBLUP_G	Uncles	214	16714	4.26	-
201200239 x 201200014	G201641061	Yes	3	Unadjusted	A	9.7	-	GBLUP_G	Uncles	214	16714	1.73	-
201200239 x 201200014	G201641077	Yes	3	Unadjusted	A	9.9	-	GBLUP_G	Uncles	214	16714	-0.74	-
201200006 x 200961972	G201641098	Yes	3	Unadjusted	A	7.76	-	GBLUP_G	Uncles	214	16714	2.18	-
201200006 x 200961972	G201641099	Yes	3	Unadjusted	A	7.96	-	GBLUP_G	Uncles	214	16714	0.63	-
201200006 x 200961972	G201641104	Yes	3	Unadjusted	A	1.85	-	GBLUP_G	Uncles	214	16714	1.39	-
201200006 x 200961972	G201641121	Yes	3	Unadjusted	A	8.19	-	GBLUP_G	Uncles	214	16714	0.44	-
201200006 x 200961972	G201641123	Yes	3	Unadjusted	A	8.68	-	GBLUP_G	Uncles	214	16714	-0.07	-
201200239 x 201200015	G201641132	Yes	3	Unadjusted	A	13.97	-	GBLUP_G	Uncles	214	16714	-0.57	-
201200239 x 201200015	G201641149	Yes	3	Unadjusted	A	14.3	-	GBLUP_G	Uncles	214	16714	-1.35	-
201200239 x 201200015	G201641152	Yes	3	Unadjusted	A	21.83	-	GBLUP_G	Uncles	214	16714	-2.12	-
201200239 x 201200015	G201641155	Yes	3	Unadjusted	A	14.19	-	GBLUP_G	Uncles	214	16714	-2.79	-
201200008 x 201200015	G201641168	Yes	3	Unadjusted	A	0.79	-	GBLUP_G	Uncles	214	16714	3.42	-
201200008 x 201200015	G201641171	Yes	3	Unadjusted	A	0.26	-	GBLUP_G	Uncles	214	16714	3.46	-
201200008 x 201200015	G201641181	Yes	3	Unadjusted	A	0.39	-	GBLUP_G	Uncles	214	16714	4.35	-
201200008 x 201200015	G201641183	Yes	3	Unadjusted	A	0.79	-	GBLUP_G	Uncles	214	16714	3.5	-
201200008 x 201200015	G201641185	Yes	3	Unadjusted	A	0.98	-	GBLUP_G	Uncles	214	16714	2.53	-
201200008 x 201200015	G201641186	Yes	3	Unadjusted	A	0.45	-	GBLUP_G	Uncles	214	16714	4.41	-
201200008 x 201200015	G201641189	Yes	3	Unadjusted	A	1	-	GBLUP_G	Uncles	214	16714	2.96	-
201200008 x 201200015	G201641192	Yes	3	Unadjusted	A	0.61	-	GBLUP_G	Uncles	214	16714	2.62	-
201200008 x 201200015	G201641196	Yes	3	Unadjusted	A	0.42	-	GBLUP_G	Uncles	214	16714	3.79	-
201200008 x 201200015	G201641203	Yes	3	Unadjusted	A	1.55	-	GBLUP_G	Uncles	214	16714	3.59	-
201200008 x 201200014	G201641209	Yes	3	Unadjusted	A	-3.78	-	GBLUP_G	Uncles	214	16714	4.21	-
201200008 x 201200014	G201641223	Yes	3	Unadjusted	A	-3.75	-	GBLUP_G	Uncles	214	16714	4.15	-
201200003 x 201200244	G201641247	Yes	3	Unadjusted	A	34.37	-	GBLUP_G	Uncles	214	16714	0.49	-
201200003 x 201200244	G201641251	Yes	3	Unadjusted	A	34.97	-	GBLUP_G	Uncles	214	16714	0.29	-
201200003 x 201200244	G201641253	Yes	3	Unadjusted	A	31.08	-	GBLUP_G	Uncles	214	16714	-1.34	-
201200003 x 201200244	G201641257	Yes	3	Unadjusted	A	32.75	-	GBLUP_G	Uncles	214	16714	1.62	-
201200003 x 201200244	G201641261	Yes	3	Unadjusted	A	33	-	GBLUP_G	Uncles	214	16714	1.38	-
201200003 x 201200244	G201641266	Yes	3	Unadjusted	A	32	-	GBLUP_G	Uncles	214	16714	0.14	-
201200003 x 201200244	G201641273	Yes	3	Unadjusted	A	31.45	-	GBLUP_G	Uncles	214	16714	-0.11	-
201200003 x 201200244	G201641274	Yes	3	Unadjusted	A	31.88	-	GBLUP_G	Uncles	214	16714	-1.04	-
201200003 x 201200244	G201641276	Yes	3	Unadjusted	A	36.83	-	GBLUP_G	Uncles	214	16714	0.99	-
201200003 x 201200244	G201641277	Yes	3	Unadjusted	A	33.93	-	GBLUP_G	Uncles	214	16714	0.36	-
201200003 x 201200244	G201641279	Yes	3	Unadjusted	A	32.07	-	GBLUP_G	Uncles	214	16714	-1.09	-
201200003 x 201200244	G201641280	Yes	3	Unadjusted	A	30.49	-	GBLUP_G	Uncles	214	16714	0.14	-
201200003 x 201200244	G201641284	Yes	3	Unadjusted	A	31.44	-	GBLUP_G	Uncles	214	16714	-0.01	-
201200003 x 201200244	G201641285	Yes	3	Unadjusted	A	34.21	-	GBLUP_G	Uncles	214	16714	-0.22	-
201200003 x 201200244	G201641286	Yes	3	Unadjusted	A	31.38	-	GBLUP_G	Uncles	214	16714	0.45	-
201200225 x 200962453	G201641298	Yes	3	Unadjusted	A	7.23	-	GBLUP_G	Uncles	214	16714	-1.33	-
201200225 x 201200244	G201641338	Yes	3	Unadjusted	A	34	-	GBLUP_G	Uncles	214	16714	-0.61	-
201200225 x 201200244	G201641342	Yes	3	Unadjusted	A	33.64	-	GBLUP_G	Uncles	214	16714	-1.44	-
201200225 x 201200244	G201641345	Yes	3	Unadjusted	A	30.6	-	GBLUP_G	Uncles	214	16714	-0.43	-
201200225 x 201200244	G201641349	Yes	3	Unadjusted	A	32.68	-	GBLUP_G	Uncles	214	16714	-0.97	-
201200225 x 201200244	G201641351	Yes	3	Unadjusted	A	34.82	-	GBLUP_G	Uncles	214	16714	0.66	-
201200225 x 201200244	G201641354	Yes	3	Unadjusted	A	35.09	-	GBLUP_G	Uncles	214	16714	-0.98	-
201200225 x 201200244	G201641365	Yes	3	Unadjusted	A	33.32	-	GBLUP_G	Uncles	214	16714	-0.56	-
200961123 x 201200015	G201641367	Yes	3	Unadjusted	A	11.4	-	GBLUP_G	Uncles	214	16714	-1.95	-
200961123 x 201200015	G201641371	Yes	3	Unadjusted	A	18.72	-	GBLUP_G	Uncles	214	16714	-2.76	-
200961123 x 201200015	G201641381	Yes	3	Unadjusted	A	18.46	-	GBLUP_G	Uncles	214	16714	-1.69	-
200961123 x 201200015	G201641394	Yes	3	Unadjusted	A	21.27	-	GBLUP_G	Uncles	214	16714	-1.19	-
200961123 x 201200015	G201641395	Yes	3	Unadjusted	A	12.31	-	GBLUP_G	Uncles	214	16714	-2.22	-
200961123 x 201200015	G201641403	Yes	3	Unadjusted	A	20.7	-	GBLUP_G	Uncles	214	16714	-1.41	-
201200225 x 201200014	G201641433	Yes	3	Unadjusted	A	15.31	-	GBLUP_G	Uncles	214	16714	0.34	-
201200003 x 200961972	G201641453	Yes	3	Unadjusted	A	15.8	-	GBLUP_G	Uncles	214	16714	3.25	-
201200003 x 200961972	G201641464	Yes	3	Unadjusted	A	16.21	-	GBLUP_G	Uncles	214	16714	1.83	-
201200003 x 200961972	G201641465	Yes	3	Unadjusted	A	15.89	-	GBLUP_G	Uncles	214	16714	3.13	-
201200003 x 200961972	G201641471	Yes	3	Unadjusted	A	16.58	-	GBLUP_G	Uncles	214	16714	2.55	-
201200003 x 200961972	G201641475	Yes	3	Unadjusted	A	23.96	-	GBLUP_G	Uncles	214	16714	1.43	-
200961123 x 200961972	G201641488	Yes	3	Unadjusted	A	7.4	-	GBLUP_G	Uncles	214	16714	2.75	-
200961123 x 200961972	G201641491	Yes	3	Unadjusted	A	7.45	-	GBLUP_G	Uncles	214	16714	4.43	-
200961123 x 200961972	G201641493	Yes	3	Unadjusted	A	7.46	-	GBLUP_G	Uncles	214	16714	4.56	-
200961123 x 200961972	G201641505	Yes	3	Unadjusted	A	13.33	-	GBLUP_G	Uncles	214	16714	4.89	-
200961123 x 200961972	G201641506	Yes	3	Unadjusted	A	13.32	-	GBLUP_G	Uncles	214	16714	3.22	-
200961123 x 200961972	G201641517	Yes	3	Unadjusted	A	7.36	-	GBLUP_G	Uncles	214	16714	4.3	-
201200245 x 201200229	G201641529	Yes	3	Unadjusted	A	34.01	-	GBLUP_G	Uncles	214	16714	-2.64	-
201200245 x 201200229	G201641530	Yes	3	Unadjusted	A	27.06	-	GBLUP_G	Uncles	214	16714	-0.63	-
201200245 x 201200229	G201641532	Yes	3	Unadjusted	A	25.98	-	GBLUP_G	Uncles	214	16714	0.86	-
201200245 x 201200229	G201641535	Yes	3	Unadjusted	A	28.28	-	GBLUP_G	Uncles	214	16714	-1.48	-
201200245 x 201200229	G201641540	Yes	3	Unadjusted	A	29.41	-	GBLUP_G	Uncles	214	16714	0.11	-
201200245 x 201200229	G201641541	Yes	3	Unadjusted	A	25.3	-	GBLUP_G	Uncles	214	16714	-1.6	-
201200245 x 201200229	G201641542	Yes	3	Unadjusted	A	26.89	-	GBLUP_G	Uncles	214	16714	-0.52	-
201200245 x 201200229	G201641546	Yes	3	Unadjusted	A	18.94	-	GBLUP_G	Uncles	214	16714	-1.35	-
201200245 x 201200229	G201641548	Yes	3	Unadjusted	A	27.01	-	GBLUP_G	Uncles	214	16714	0.96	-
201200245 x 201200229	G201641552	Yes	3	Unadjusted	A	26.07	-	GBLUP_G	Uncles	214	16714	0.35	-
201200245 x 201200229	G201641553	Yes	3	Unadjusted	A	26.02	-	GBLUP_G	Uncles	214	16714	-0.19	-
201200245 x 201200229	G201641554	Yes	3	Unadjusted	A	27.19	-	GBLUP_G	Uncles	214	16714	0.31	-
201200245 x 201200229	G201641557	Yes	3	Unadjusted	A	29.45	-	GBLUP_G	Uncles	214	16714	-1.32	-
201200245 x 201200229	G201641559	Yes	3	Unadjusted	A	26.17	-	GBLUP_G	Uncles	214	16714	-2.11	-
201200245 x 201200229	G201641561	Yes	3	Unadjusted	A	26.64	-	GBLUP_G	Uncles	214	16714	-0.82	-
201200245 x 201200229	G201641562	Yes	3	Unadjusted	A	28.2	-	GBLUP_G	Uncles	214	16714	-2	-
201200245 x 201200229	G201641564	Yes	3	Unadjusted	A	30.58	-	GBLUP_G	Uncles	214	16714	1.73	-
201200245 x 201200229	G201641566	Yes	3	Unadjusted	A	28.08	-	GBLUP_G	Uncles	214	16714	-0.32	-
201200015 x 201200239	G201641579	Yes	3	Unadjusted	A	14.07	-	GBLUP_G	Uncles	214	16714	-1.18	-
201200015 x 201200239	G201641585	Yes	3	Unadjusted	A	13.62	-	GBLUP_G	Uncles	214	16714	-1.82	-
201200015 x 201200239	G201641590	Yes	3	Unadjusted	A	14.52	-	GBLUP_G	Uncles	214	16714	-2.23	-
201200015 x 201200239	G201641591	Yes	3	Unadjusted	A	21.93	-	GBLUP_G	Uncles	214	16714	-1.45	-
201200015 x 201200239	G201641600	Yes	3	Unadjusted	A	20.88	-	GBLUP_G	Uncles	214	16714	-1.08	-
200962642 x 201200234	G201641608	Yes	3	Unadjusted	A	-4.39	-	GBLUP_G	Uncles	214	16714	1.46	-
200962642 x 201200234	G201641619	Yes	3	Unadjusted	A	-3.75	-	GBLUP_G	Uncles	214	16714	-1.29	-
200962642 x 201200234	G201641630	Yes	3	Unadjusted	A	-4.4	-	GBLUP_G	Uncles	214	16714	-0.36	-
200962642 x 201200234	G201641631	Yes	3	Unadjusted	A	-4.61	-	GBLUP_G	Uncles	214	16714	0.2	-
200962642 x 201200234	G201641633	Yes	3	Unadjusted	A	-3.87	-	GBLUP_G	Uncles	214	16714	2.25	-
200962642 x 201200234	G201641642	Yes	3	Unadjusted	A	-4.02	-	GBLUP_G	Uncles	214	16714	-0.39	-
201200015 x 201200225	G201641665	Yes	3	Unadjusted	A	23.54	-	GBLUP_G	Uncles	214	16714	-1.2	-
201200015 x 201200225	G201641669	Yes	3	Unadjusted	A	27.87	-	GBLUP_G	Uncles	214	16714	-2.32	-
201200015 x 201200225	G201641670	Yes	3	Unadjusted	A	30.38	-	GBLUP_G	Uncles	214	16714	-0.96	-
201200015 x 201200225	G201641676	Yes	3	Unadjusted	A	17.13	-	GBLUP_G	Uncles	214	16714	-0.62	-
201200015 x 201200225	G201641682	Yes	3	Unadjusted	A	26.24	-	GBLUP_G	Uncles	214	16714	-2.33	-
200961972 x 200961338	G201641694	Yes	3	Unadjusted	A	0.57	-	GBLUP_G	Uncles	214	16714	3.58	-
200961972 x 200961338	G201641718	Yes	3	Unadjusted	A	0.07	-	GBLUP_G	Uncles	214	16714	3.12	-
200961972 x 200961338	G201641721	Yes	3	Unadjusted	A	0.2	-	GBLUP_G	Uncles	214	16714	3.02	-
200961972 x 201200225	G201641751	Yes	3	Unadjusted	A	23.66	-	GBLUP_G	Uncles	214	16714	3.45	-
200961972 x 201200225	G201641758	Yes	3	Unadjusted	A	16.33	-	GBLUP_G	Uncles	214	16714	3.09	-
200962642 x 201200003	G201641770	Yes	3	Unadjusted	A	17.09	-	GBLUP_G	Uncles	214	16714	-0.88	-
200962642 x 201200003	G201641789	Yes	3	Unadjusted	A	17.54	-	GBLUP_G	Uncles	214	16714	1.98	-
200962642 x 201200003	G201641790	Yes	3	Unadjusted	A	17.69	-	GBLUP_G	Uncles	214	16714	-1.9	-
200962642 x 201200003	G201641803	Yes	3	Unadjusted	A	11.29	-	GBLUP_G	Uncles	214	16714	-4.75	-
200962642 x 201200003	G201641804	Yes	3	Unadjusted	A	17.56	-	GBLUP_G	Uncles	214	16714	-0.49	-
200962642 x 201200239	G201641814	Yes	3	Unadjusted	A	8.27	-	GBLUP_G	Uncles	214	16714	-1.24	-
200962642 x 201200239	G201641816	Yes	3	Unadjusted	A	14.05	-	GBLUP_G	Uncles	214	16714	-1.64	-
200962642 x 201200239	G201641829	Yes	3	Unadjusted	A	14.71	-	GBLUP_G	Uncles	214	16714	0.4	-
201200019 x 200961338	G201641877	Yes	3	Unadjusted	A	4.58	-	GBLUP_G	Uncles	214	16714	-2.52	-
201200014 x 201200239	G201641890	Yes	3	Unadjusted	A	9.5	-	GBLUP_G	Uncles	214	16714	0.85	-
201200014 x 201200239	G201641902	Yes	3	Unadjusted	A	10.03	-	GBLUP_G	Uncles	214	16714	0.28	-
201200014 x 201200239	G201641918	Yes	3	Unadjusted	A	10.15	-	GBLUP_G	Uncles	214	16714	0.25	-
201200014 x 201200239	G201641920	Yes	3	Unadjusted	A	10.47	-	GBLUP_G	Uncles	214	16714	1.78	-
201200014 x 201200239	G201641924	Yes	3	Unadjusted	A	17.29	-	GBLUP_G	Uncles	214	16714	0.24	-
201200015 x 201200234	G201641930	Yes	3	Unadjusted	A	-3.07	-	GBLUP_G	Uncles	214	16714	-1.36	-
201200015 x 201200234	G201641932	Yes	3	Unadjusted	A	-2.74	-	GBLUP_G	Uncles	214	16714	-3.51	-
201200015 x 201200234	G201641938	Yes	3	Unadjusted	A	-1.82	-	GBLUP_G	Uncles	214	16714	-2.47	-
201200015 x 201200234	G201641939	Yes	3	Unadjusted	A	-2.9	-	GBLUP_G	Uncles	214	16714	-1.5	-
201200015 x 201200234	G201641948	Yes	3	Unadjusted	A	-2.66	-	GBLUP_G	Uncles	214	16714	-3.2	-
201200015 x 201200234	G201641949	Yes	3	Unadjusted	A	-2.37	-	GBLUP_G	Uncles	214	16714	-2.02	-
201200015 x 201200234	G201641963	Yes	3	Unadjusted	A	-2.49	-	GBLUP_G	Uncles	214	16714	-1.9	-
201200014 x 201200234	G201641969	Yes	3	Unadjusted	A	-7.89	-	GBLUP_G	Uncles	214	16714	0.94	-
201200014 x 201200234	G201641972	Yes	3	Unadjusted	A	-7.6	-	GBLUP_G	Uncles	214	16714	0.09	-
201200014 x 201200234	G201641973	Yes	3	Unadjusted	A	-7.99	-	GBLUP_G	Uncles	214	16714	0.16	-
201200014 x 201200234	G201641977	Yes	3	Unadjusted	A	-8.3	-	GBLUP_G	Uncles	214	16714	-0.32	-
201200014 x 201200234	G201641989	Yes	3	Unadjusted	A	-7.89	-	GBLUP_G	Uncles	214	16714	0.91	-
201200014 x 201200234	G201642006	Yes	3	Unadjusted	A	-7.68	-	GBLUP_G	Uncles	214	16714	-2.95	-
201200245 x 201200225	G201642008	Yes	3	Unadjusted	A	28.71	-	GBLUP_G	Uncles	214	16714	1.77	-
201200245 x 201200225	G201642012	Yes	3	Unadjusted	A	34.32	-	GBLUP_G	Uncles	214	16714	2.6	-
201200245 x 201200225	G201642013	Yes	3	Unadjusted	A	28.55	-	GBLUP_G	Uncles	214	16714	-1.88	-
201200245 x 201200225	G201642015	Yes	3	Unadjusted	A	29.7	-	GBLUP_G	Uncles	214	16714	0.8	-
201200245 x 201200225	G201642016	Yes	3	Unadjusted	A	30.82	-	GBLUP_G	Uncles	214	16714	2.35	-
201200245 x 201200225	G201642019	Yes	3	Unadjusted	A	31.72	-	GBLUP_G	Uncles	214	16714	1.65	-
201200245 x 201200225	G201642020	Yes	3	Unadjusted	A	31.65	-	GBLUP_G	Uncles	214	16714	0.34	-
201200245 x 201200225	G201642022	Yes	3	Unadjusted	A	31.37	-	GBLUP_G	Uncles	214	16714	1.01	-
201200245 x 201200225	G201642023	Yes	3	Unadjusted	A	33.14	-	GBLUP_G	Uncles	214	16714	2.5	-
201200245 x 201200225	G201642035	Yes	3	Unadjusted	A	30.6	-	GBLUP_G	Uncles	214	16714	0.87	-
201200245 x 201200225	G201642038	Yes	3	Unadjusted	A	28.52	-	GBLUP_G	Uncles	214	16714	1.59	-
201200245 x 201200225	G201642039	Yes	3	Unadjusted	A	30.78	-	GBLUP_G	Uncles	214	16714	0.96	-
201200245 x 201200225	G201642040	Yes	3	Unadjusted	A	32.44	-	GBLUP_G	Uncles	214	16714	1.61	-
201200245 x 201200225	G201642043	Yes	3	Unadjusted	A	30.88	-	GBLUP_G	Uncles	214	16714	0.92	-
201200245 x 201200234	G201642048	Yes	3	Unadjusted	A	0.99	-	GBLUP_G	Uncles	214	16714	2.86	-
201200245 x 201200234	G201642051	Yes	3	Unadjusted	A	1.65	-	GBLUP_G	Uncles	214	16714	1.48	-
201200245 x 201200234	G201642062	Yes	3	Unadjusted	A	7.69	-	GBLUP_G	Uncles	214	16714	1.94	-
201200245 x 201200234	G201642066	Yes	3	Unadjusted	A	1.78	-	GBLUP_G	Uncles	214	16714	3.41	-
201200245 x 201200234	G201642073	Yes	3	Unadjusted	A	1.66	-	GBLUP_G	Uncles	214	16714	3.56	-
201200245 x 201200234	G201642077	Yes	3	Unadjusted	A	0.98	-	GBLUP_G	Uncles	214	16714	0.88	-
201200015 x 201200229	G201642088	Yes	3	Unadjusted	A	16.14	-	GBLUP_G	Uncles	214	16714	-5.34	-
201200015 x 201200229	G201642100	Yes	3	Unadjusted	A	16.49	-	GBLUP_G	Uncles	214	16714	-5.17	-
201200015 x 201200229	G201642111	Yes	3	Unadjusted	A	25.8	-	GBLUP_G	Uncles	214	16714	-3.15	-
201200015 x 201200229	G201642114	Yes	3	Unadjusted	A	17.23	-	GBLUP_G	Uncles	214	16714	-4.49	-
201200015 x 201200229	G201642120	Yes	3	Unadjusted	A	17.14	-	GBLUP_G	Uncles	214	16714	-3.89	-
201200225 x 201200015	G201640767	Yes	6	Unadjusted	A	26.15	-	GBLUP_G	Uncles	214	16714	-1.62	-
201200225 x 201200015	G201640784	Yes	6	Unadjusted	A	29.88	-	GBLUP_G	Uncles	214	16714	-1.94	-
201200225 x 201200015	G201640789	Yes	6	Unadjusted	A	31.73	-	GBLUP_G	Uncles	214	16714	-1.19	-
201200225 x 201200015	G201640803	Yes	6	Unadjusted	A	33	-	GBLUP_G	Uncles	214	16714	-0.66	-
201200229 x 201200245	G201640817	Yes	6	Unadjusted	A	31.91	-	GBLUP_G	Uncles	214	16714	-1.48	-
201200229 x 201200245	G201640822	Yes	6	Unadjusted	A	26.38	-	GBLUP_G	Uncles	214	16714	-2.78	-
201200003 x 200962642	G201640851	Yes	6	Unadjusted	A	13.22	-	GBLUP_G	Uncles	214	16714	1.52	-
201200003 x 200962642	G201640854	Yes	6	Unadjusted	A	19.29	-	GBLUP_G	Uncles	214	16714	1.35	-
201200003 x 200962642	G201640855	Yes	6	Unadjusted	A	17.72	-	GBLUP_G	Uncles	214	16714	0.68	-
201200003 x 200962642	G201640865	Yes	6	Unadjusted	A	12.93	-	GBLUP_G	Uncles	214	16714	1.07	-
201200003 x 200962642	G201640866	Yes	6	Unadjusted	A	21.07	-	GBLUP_G	Uncles	214	16714	0.77	-
201200003 x 200962642	G201640867	Yes	6	Unadjusted	A	17.51	-	GBLUP_G	Uncles	214	16714	0.9	-
201200003 x 200962642	G201640868	Yes	6	Unadjusted	A	13.26	-	GBLUP_G	Uncles	214	16714	-1.02	-
201200003 x 200962642	G201640869	Yes	6	Unadjusted	A	18.62	-	GBLUP_G	Uncles	214	16714	-1.25	-
201200003 x 200962642	G201640874	Yes	6	Unadjusted	A	17.61	-	GBLUP_G	Uncles	214	16714	2.02	-
201200003 x 200962642	G201640880	Yes	6	Unadjusted	A	16.51	-	GBLUP_G	Uncles	214	16714	0.49	-
201200225 x 200961972	G201640889	Yes	6	Unadjusted	A	30.79	-	GBLUP_G	Uncles	214	16714	3.31	-
201200225 x 200961972	G201640891	Yes	6	Unadjusted	A	34.71	-	GBLUP_G	Uncles	214	16714	-5.13	-
201200225 x 200961972	G201640892	Yes	6	Unadjusted	A	26.05	-	GBLUP_G	Uncles	214	16714	2.41	-
201200225 x 200961972	G201640894	Yes	6	Unadjusted	A	24.7	-	GBLUP_G	Uncles	214	16714	-4.8	-
201200225 x 200961972	G201640899	Yes	6	Unadjusted	A	25.35	-	GBLUP_G	Uncles	214	16714	0.26	-
201200225 x 200961972	G201640904	Yes	6	Unadjusted	A	34.32	-	GBLUP_G	Uncles	214	16714	2.23	-
201200225 x 200961972	G201640915	Yes	6	Unadjusted	A	28.57	-	GBLUP_G	Uncles	214	16714	1.69	-
201200225 x 200961972	G201640916	Yes	6	Unadjusted	A	23.94	-	GBLUP_G	Uncles	214	16714	3.26	-
201200225 x 200961972	G201640918	Yes	6	Unadjusted	A	29.04	-	GBLUP_G	Uncles	214	16714	3.92	-
201200225 x 200961972	G201640919	Yes	6	Unadjusted	A	25.19	-	GBLUP_G	Uncles	214	16714	1.53	-
201200225 x 200961972	G201640924	Yes	6	Unadjusted	A	27.94	-	GBLUP_G	Uncles	214	16714	1.73	-
201200225 x 200961972	G201640925	Yes	6	Unadjusted	A	27.11	-	GBLUP_G	Uncles	214	16714	2.89	-
201200225 x 201200245	G201640928	Yes	6	Unadjusted	A	32.46	-	GBLUP_G	Uncles	214	16714	3.26	-
201200225 x 201200245	G201640937	Yes	6	Unadjusted	A	32.01	-	GBLUP_G	Uncles	214	16714	1.66	-
201200225 x 201200245	G201640939	Yes	6	Unadjusted	A	26.41	-	GBLUP_G	Uncles	214	16714	3.29	-
201200225 x 201200245	G201640944	Yes	6	Unadjusted	A	32.72	-	GBLUP_G	Uncles	214	16714	2.13	-
201200239 x 201200245	G201640976	Yes	6	Unadjusted	A	22.04	-	GBLUP_G	Uncles	214	16714	2.49	-
201200239 x 201200245	G201640981	Yes	6	Unadjusted	A	22.73	-	GBLUP_G	Uncles	214	16714	2.39	-
201200239 x 201200245	G201640982	Yes	6	Unadjusted	A	21.1	-	GBLUP_G	Uncles	214	16714	3.24	-
201200239 x 201200245	G201641001	Yes	6	Unadjusted	A	21.77	-	GBLUP_G	Uncles	214	16714	3.37	-
201200239 x 201200020	G201641007	Yes	6	Unadjusted	A	27.01	-	GBLUP_G	Uncles	214	16714	-3.88	-
201200239 x 201200020	G201641012	Yes	6	Unadjusted	A	16.01	-	GBLUP_G	Uncles	214	16714	-2.08	-
201200239 x 201200020	G201641028	Yes	6	Unadjusted	A	19.88	-	GBLUP_G	Uncles	214	16714	-2.4	-
201200239 x 201200020	G201641038	Yes	6	Unadjusted	A	18.71	-	GBLUP_G	Uncles	214	16714	-4.56	-
201200239 x 201200020	G201641045	Yes	6	Unadjusted	A	14.91	-	GBLUP_G	Uncles	214	16714	-4.72	-
201200239 x 201200014	G201641059	Yes	6	Unadjusted	A	16.17	-	GBLUP_G	Uncles	214	16714	7.18	-
201200239 x 201200014	G201641061	Yes	6	Unadjusted	A	15.22	-	GBLUP_G	Uncles	214	16714	5.34	-
201200239 x 201200014	G201641077	Yes	6	Unadjusted	A	14.31	-	GBLUP_G	Uncles	214	16714	-1.62	-
201200006 x 200961972	G201641098	Yes	6	Unadjusted	A	15.36	-	GBLUP_G	Uncles	214	16714	1.78	-
201200006 x 200961972	G201641099	Yes	6	Unadjusted	A	16.53	-	GBLUP_G	Uncles	214	16714	0.1	-
201200006 x 200961972	G201641104	Yes	6	Unadjusted	A	9.72	-	GBLUP_G	Uncles	214	16714	0.52	-
201200006 x 200961972	G201641121	Yes	6	Unadjusted	A	15.44	-	GBLUP_G	Uncles	214	16714	-0.83	-
201200006 x 200961972	G201641123	Yes	6	Unadjusted	A	15.57	-	GBLUP_G	Uncles	214	16714	-1.75	-
201200239 x 201200015	G201641132	Yes	6	Unadjusted	A	21.06	-	GBLUP_G	Uncles	214	16714	-0.84	-
201200239 x 201200015	G201641149	Yes	6	Unadjusted	A	17.82	-	GBLUP_G	Uncles	214	16714	-0.88	-
201200239 x 201200015	G201641152	Yes	6	Unadjusted	A	24.05	-	GBLUP_G	Uncles	214	16714	-1.47	-
201200239 x 201200015	G201641155	Yes	6	Unadjusted	A	18.21	-	GBLUP_G	Uncles	214	16714	-2.16	-
201200008 x 201200015	G201641168	Yes	6	Unadjusted	A	7.3	-	GBLUP_G	Uncles	214	16714	5.3	-
201200008 x 201200015	G201641171	Yes	6	Unadjusted	A	6.82	-	GBLUP_G	Uncles	214	16714	4.92	-
201200008 x 201200015	G201641181	Yes	6	Unadjusted	A	7.27	-	GBLUP_G	Uncles	214	16714	6.73	-
201200008 x 201200015	G201641183	Yes	6	Unadjusted	A	6.6	-	GBLUP_G	Uncles	214	16714	5.04	-
201200008 x 201200015	G201641185	Yes	6	Unadjusted	A	8.02	-	GBLUP_G	Uncles	214	16714	3.66	-
201200008 x 201200015	G201641186	Yes	6	Unadjusted	A	8.07	-	GBLUP_G	Uncles	214	16714	7.1	-
201200008 x 201200015	G201641189	Yes	6	Unadjusted	A	8.6	-	GBLUP_G	Uncles	214	16714	5.6	-
201200008 x 201200015	G201641192	Yes	6	Unadjusted	A	7.92	-	GBLUP_G	Uncles	214	16714	4.86	-
201200008 x 201200015	G201641196	Yes	6	Unadjusted	A	7.81	-	GBLUP_G	Uncles	214	16714	6.34	-
201200008 x 201200015	G201641203	Yes	6	Unadjusted	A	9.02	-	GBLUP_G	Uncles	214	16714	6.06	-
201200008 x 201200014	G201641209	Yes	6	Unadjusted	A	1.86	-	GBLUP_G	Uncles	214	16714	6.48	-
201200008 x 201200014	G201641223	Yes	6	Unadjusted	A	1.45	-	GBLUP_G	Uncles	214	16714	6.81	-
201200003 x 201200244	G201641247	Yes	6	Unadjusted	A	29.46	-	GBLUP_G	Uncles	214	16714	0.46	-
201200003 x 201200244	G201641251	Yes	6	Unadjusted	A	33.84	-	GBLUP_G	Uncles	214	16714	-0.22	-
201200003 x 201200244	G201641253	Yes	6	Unadjusted	A	29.95	-	GBLUP_G	Uncles	214	16714	-2.01	-
201200003 x 201200244	G201641257	Yes	6	Unadjusted	A	28.48	-	GBLUP_G	Uncles	214	16714	0.94	-
201200003 x 201200244	G201641261	Yes	6	Unadjusted	A	20.49	-	GBLUP_G	Uncles	214	16714	0.71	-
201200003 x 201200244	G201641266	Yes	6	Unadjusted	A	27.64	-	GBLUP_G	Uncles	214	16714	-1.73	-
201200003 x 201200244	G201641273	Yes	6	Unadjusted	A	26.67	-	GBLUP_G	Uncles	214	16714	-1.79	-
201200003 x 201200244	G201641274	Yes	6	Unadjusted	A	25.49	-	GBLUP_G	Uncles	214	16714	-1.01	-
201200003 x 201200244	G201641276	Yes	6	Unadjusted	A	28.22	-	GBLUP_G	Uncles	214	16714	0.42	-
201200003 x 201200244	G201641277	Yes	6	Unadjusted	A	25.66	-	GBLUP_G	Uncles	214	16714	0.67	-
201200003 x 201200244	G201641279	Yes	6	Unadjusted	A	27.11	-	GBLUP_G	Uncles	214	16714	-1.04	-
201200003 x 201200244	G201641280	Yes	6	Unadjusted	A	23.48	-	GBLUP_G	Uncles	214	16714	-0.19	-
201200003 x 201200244	G201641284	Yes	6	Unadjusted	A	26.68	-	GBLUP_G	Uncles	214	16714	-0.98	-
201200003 x 201200244	G201641285	Yes	6	Unadjusted	A	29.33	-	GBLUP_G	Uncles	214	16714	0.7	-
201200003 x 201200244	G201641286	Yes	6	Unadjusted	A	25.55	-	GBLUP_G	Uncles	214	16714	-0.83	-
201200225 x 200962453	G201641298	Yes	6	Unadjusted	A	15.69	-	GBLUP_G	Uncles	214	16714	0.24	-
201200225 x 201200244	G201641338	Yes	6	Unadjusted	A	27.17	-	GBLUP_G	Uncles	214	16714	-1.84	-
201200225 x 201200244	G201641342	Yes	6	Unadjusted	A	35.9	-	GBLUP_G	Uncles	214	16714	-3.06	-
201200225 x 201200244	G201641345	Yes	6	Unadjusted	A	37.84	-	GBLUP_G	Uncles	214	16714	-1.14	-
201200225 x 201200244	G201641349	Yes	6	Unadjusted	A	33.84	-	GBLUP_G	Uncles	214	16714	-1.95	-
201200225 x 201200244	G201641351	Yes	6	Unadjusted	A	35.4	-	GBLUP_G	Uncles	214	16714	-0.88	-
201200225 x 201200244	G201641354	Yes	6	Unadjusted	A	34.09	-	GBLUP_G	Uncles	214	16714	-0.7	-
201200225 x 201200244	G201641365	Yes	6	Unadjusted	A	32.34	-	GBLUP_G	Uncles	214	16714	-1.97	-
200961123 x 201200015	G201641367	Yes	6	Unadjusted	A	13.01	-	GBLUP_G	Uncles	214	16714	-2.23	-
200961123 x 201200015	G201641371	Yes	6	Unadjusted	A	20.49	-	GBLUP_G	Uncles	214	16714	-2.25	-
200961123 x 201200015	G201641381	Yes	6	Unadjusted	A	10.31	-	GBLUP_G	Uncles	214	16714	-1.95	-
200961123 x 201200015	G201641394	Yes	6	Unadjusted	A	16.35	-	GBLUP_G	Uncles	214	16714	-0.69	-
200961123 x 201200015	G201641395	Yes	6	Unadjusted	A	11.18	-	GBLUP_G	Uncles	214	16714	-2.84	-
200961123 x 201200015	G201641403	Yes	6	Unadjusted	A	16.36	-	GBLUP_G	Uncles	214	16714	-0.7	-
201200225 x 201200014	G201641433	Yes	6	Unadjusted	A	20.09	-	GBLUP_G	Uncles	214	16714	0.61	-
201200003 x 200961972	G201641453	Yes	6	Unadjusted	A	19.74	-	GBLUP_G	Uncles	214	16714	3.43	-
201200003 x 200961972	G201641464	Yes	6	Unadjusted	A	16.76	-	GBLUP_G	Uncles	214	16714	2.71	-
201200003 x 200961972	G201641465	Yes	6	Unadjusted	A	19.42	-	GBLUP_G	Uncles	214	16714	3.13	-
201200003 x 200961972	G201641471	Yes	6	Unadjusted	A	17.88	-	GBLUP_G	Uncles	214	16714	3.06	-
201200003 x 200961972	G201641475	Yes	6	Unadjusted	A	23.06	-	GBLUP_G	Uncles	214	16714	1.51	-
200961123 x 200961972	G201641488	Yes	6	Unadjusted	A	12.12	-	GBLUP_G	Uncles	214	16714	3.02	-
200961123 x 200961972	G201641491	Yes	6	Unadjusted	A	10.81	-	GBLUP_G	Uncles	214	16714	7.67	-
200961123 x 200961972	G201641493	Yes	6	Unadjusted	A	12.52	-	GBLUP_G	Uncles	214	16714	4.84	-
200961123 x 200961972	G201641505	Yes	6	Unadjusted	A	18.41	-	GBLUP_G	Uncles	214	16714	4.85	-
200961123 x 200961972	G201641506	Yes	6	Unadjusted	A	16.19	-	GBLUP_G	Uncles	214	16714	3.3	-
200961123 x 200961972	G201641517	Yes	6	Unadjusted	A	11.7	-	GBLUP_G	Uncles	214	16714	2.91	-
201200245 x 201200229	G201641529	Yes	6	Unadjusted	A	29.46	-	GBLUP_G	Uncles	214	16714	-4	-
201200245 x 201200229	G201641530	Yes	6	Unadjusted	A	19.22	-	GBLUP_G	Uncles	214	16714	-1.53	-
201200245 x 201200229	G201641532	Yes	6	Unadjusted	A	20.36	-	GBLUP_G	Uncles	214	16714	-0.69	-
201200245 x 201200229	G201641535	Yes	6	Unadjusted	A	25.63	-	GBLUP_G	Uncles	214	16714	-2.9	-
201200245 x 201200229	G201641540	Yes	6	Unadjusted	A	25.49	-	GBLUP_G	Uncles	214	16714	-0.84	-
201200245 x 201200229	G201641541	Yes	6	Unadjusted	A	22.6	-	GBLUP_G	Uncles	214	16714	-3.28	-
201200245 x 201200229	G201641542	Yes	6	Unadjusted	A	23.63	-	GBLUP_G	Uncles	214	16714	-1.21	-
201200245 x 201200229	G201641546	Yes	6	Unadjusted	A	18.82	-	GBLUP_G	Uncles	214	16714	-1.82	-
201200245 x 201200229	G201641548	Yes	6	Unadjusted	A	22.71	-	GBLUP_G	Uncles	214	16714	-0.19	-
201200245 x 201200229	G201641552	Yes	6	Unadjusted	A	21.44	-	GBLUP_G	Uncles	214	16714	-1.47	-
201200245 x 201200229	G201641553	Yes	6	Unadjusted	A	20.53	-	GBLUP_G	Uncles	214	16714	-1.63	-
201200245 x 201200229	G201641554	Yes	6	Unadjusted	A	23.23	-	GBLUP_G	Uncles	214	16714	-0.99	-
201200245 x 201200229	G201641557	Yes	6	Unadjusted	A	23.7	-	GBLUP_G	Uncles	214	16714	-1.29	-
201200245 x 201200229	G201641559	Yes	6	Unadjusted	A	19.99	-	GBLUP_G	Uncles	214	16714	-3.33	-
201200245 x 201200229	G201641561	Yes	6	Unadjusted	A	23.89	-	GBLUP_G	Uncles	214	16714	-1.7	-
201200245 x 201200229	G201641562	Yes	6	Unadjusted	A	25.01	-	GBLUP_G	Uncles	214	16714	-3.01	-
201200245 x 201200229	G201641564	Yes	6	Unadjusted	A	25.32	-	GBLUP_G	Uncles	214	16714	2.57	-
201200245 x 201200229	G201641566	Yes	6	Unadjusted	A	24.42	-	GBLUP_G	Uncles	214	16714	-2.98	-
201200015 x 201200239	G201641579	Yes	6	Unadjusted	A	20.47	-	GBLUP_G	Uncles	214	16714	-5.52	-
201200015 x 201200239	G201641585	Yes	6	Unadjusted	A	20.87	-	GBLUP_G	Uncles	214	16714	-1.64	-
201200015 x 201200239	G201641590	Yes	6	Unadjusted	A	19.34	-	GBLUP_G	Uncles	214	16714	-1.8	-
201200015 x 201200239	G201641591	Yes	6	Unadjusted	A	25.66	-	GBLUP_G	Uncles	214	16714	-0.4	-
201200015 x 201200239	G201641600	Yes	6	Unadjusted	A	21.19	-	GBLUP_G	Uncles	214	16714	-0.4	-
200962642 x 201200234	G201641608	Yes	6	Unadjusted	A	-0.35	-	GBLUP_G	Uncles	214	16714	0.44	-
200962642 x 201200234	G201641619	Yes	6	Unadjusted	A	1.01	-	GBLUP_G	Uncles	214	16714	-5.56	-
200962642 x 201200234	G201641630	Yes	6	Unadjusted	A	0.06	-	GBLUP_G	Uncles	214	16714	-3.76	-
200962642 x 201200234	G201641631	Yes	6	Unadjusted	A	0.64	-	GBLUP_G	Uncles	214	16714	-3.43	-
200962642 x 201200234	G201641633	Yes	6	Unadjusted	A	0.35	-	GBLUP_G	Uncles	214	16714	-1.56	-
200962642 x 201200234	G201641642	Yes	6	Unadjusted	A	0.34	-	GBLUP_G	Uncles	214	16714	-4.78	-
201200015 x 201200225	G201641665	Yes	6	Unadjusted	A	22.23	-	GBLUP_G	Uncles	214	16714	-1.51	-
201200015 x 201200225	G201641669	Yes	6	Unadjusted	A	30.1	-	GBLUP_G	Uncles	214	16714	-2.3	-
201200015 x 201200225	G201641670	Yes	6	Unadjusted	A	29.94	-	GBLUP_G	Uncles	214	16714	-0.76	-
201200015 x 201200225	G201641676	Yes	6	Unadjusted	A	25.24	-	GBLUP_G	Uncles	214	16714	-0.18	-
201200015 x 201200225	G201641682	Yes	6	Unadjusted	A	31.73	-	GBLUP_G	Uncles	214	16714	-2.31	-
200961972 x 200961338	G201641694	Yes	6	Unadjusted	A	9.44	-	GBLUP_G	Uncles	214	16714	4.59	-
200961972 x 200961338	G201641718	Yes	6	Unadjusted	A	8.48	-	GBLUP_G	Uncles	214	16714	4.79	-
200961972 x 200961338	G201641721	Yes	6	Unadjusted	A	9.06	-	GBLUP_G	Uncles	214	16714	4.98	-
200961972 x 201200225	G201641751	Yes	6	Unadjusted	A	31.86	-	GBLUP_G	Uncles	214	16714	3.39	-
200961972 x 201200225	G201641758	Yes	6	Unadjusted	A	26.08	-	GBLUP_G	Uncles	214	16714	3.32	-
200962642 x 201200003	G201641770	Yes	6	Unadjusted	A	12.33	-	GBLUP_G	Uncles	214	16714	-0.6	-
200962642 x 201200003	G201641789	Yes	6	Unadjusted	A	15.91	-	GBLUP_G	Uncles	214	16714	2.12	-
200962642 x 201200003	G201641790	Yes	6	Unadjusted	A	15.08	-	GBLUP_G	Uncles	214	16714	-1.47	-
200962642 x 201200003	G201641803	Yes	6	Unadjusted	A	11.66	-	GBLUP_G	Uncles	214	16714	-7.6	-
200962642 x 201200003	G201641804	Yes	6	Unadjusted	A	13.79	-	GBLUP_G	Uncles	214	16714	-5.32	-
200962642 x 201200239	G201641814	Yes	6	Unadjusted	A	14.12	-	GBLUP_G	Uncles	214	16714	-0.77	-
200962642 x 201200239	G201641816	Yes	6	Unadjusted	A	18.85	-	GBLUP_G	Uncles	214	16714	-1.86	-
200962642 x 201200239	G201641829	Yes	6	Unadjusted	A	17.91	-	GBLUP_G	Uncles	214	16714	1.1	-
201200019 x 200961338	G201641877	Yes	6	Unadjusted	A	9.65	-	GBLUP_G	Uncles	214	16714	-1.38	-
201200014 x 201200239	G201641890	Yes	6	Unadjusted	A	15.28	-	GBLUP_G	Uncles	214	16714	0.13	-
201200014 x 201200239	G201641902	Yes	6	Unadjusted	A	14.19	-	GBLUP_G	Uncles	214	16714	-0.99	-
201200014 x 201200239	G201641918	Yes	6	Unadjusted	A	14.23	-	GBLUP_G	Uncles	214	16714	0.18	-
201200014 x 201200239	G201641920	Yes	6	Unadjusted	A	14.16	-	GBLUP_G	Uncles	214	16714	1.32	-
201200014 x 201200239	G201641924	Yes	6	Unadjusted	A	20.23	-	GBLUP_G	Uncles	214	16714	-0.49	-
201200015 x 201200234	G201641930	Yes	6	Unadjusted	A	2.3	-	GBLUP_G	Uncles	214	16714	-3.66	-
201200015 x 201200234	G201641932	Yes	6	Unadjusted	A	3.18	-	GBLUP_G	Uncles	214	16714	-8.61	-
201200015 x 201200234	G201641938	Yes	6	Unadjusted	A	3.3	-	GBLUP_G	Uncles	214	16714	-7.03	-
201200015 x 201200234	G201641939	Yes	6	Unadjusted	A	3.09	-	GBLUP_G	Uncles	214	16714	-6.74	-
201200015 x 201200234	G201641948	Yes	6	Unadjusted	A	1.83	-	GBLUP_G	Uncles	214	16714	-7.96	-
201200015 x 201200234	G201641949	Yes	6	Unadjusted	A	2.61	-	GBLUP_G	Uncles	214	16714	-5	-
201200015 x 201200234	G201641963	Yes	6	Unadjusted	A	2.51	-	GBLUP_G	Uncles	214	16714	-5.49	-
201200014 x 201200234	G201641969	Yes	6	Unadjusted	A	-4.16	-	GBLUP_G	Uncles	214	16714	-4.68	-
201200014 x 201200234	G201641972	Yes	6	Unadjusted	A	-3.51	-	GBLUP_G	Uncles	214	16714	-5.41	-
201200014 x 201200234	G201641973	Yes	6	Unadjusted	A	-3.84	-	GBLUP_G	Uncles	214	16714	-4.52	-
201200014 x 201200234	G201641977	Yes	6	Unadjusted	A	-4.1	-	GBLUP_G	Uncles	214	16714	-3.91	-
201200014 x 201200234	G201641989	Yes	6	Unadjusted	A	-3.96	-	GBLUP_G	Uncles	214	16714	-1.83	-
201200014 x 201200234	G201642006	Yes	6	Unadjusted	A	-3.99	-	GBLUP_G	Uncles	214	16714	-3.21	-
201200245 x 201200225	G201642008	Yes	6	Unadjusted	A	31.2	-	GBLUP_G	Uncles	214	16714	3.07	-
201200245 x 201200225	G201642012	Yes	6	Unadjusted	A	27.1	-	GBLUP_G	Uncles	214	16714	3.85	-
201200245 x 201200225	G201642013	Yes	6	Unadjusted	A	27.96	-	GBLUP_G	Uncles	214	16714	-1.16	-
201200245 x 201200225	G201642015	Yes	6	Unadjusted	A	32.76	-	GBLUP_G	Uncles	214	16714	0.92	-
201200245 x 201200225	G201642016	Yes	6	Unadjusted	A	30.79	-	GBLUP_G	Uncles	214	16714	3.15	-
201200245 x 201200225	G201642019	Yes	6	Unadjusted	A	25.79	-	GBLUP_G	Uncles	214	16714	2.61	-
201200245 x 201200225	G201642020	Yes	6	Unadjusted	A	30.6	-	GBLUP_G	Uncles	214	16714	1.85	-
201200245 x 201200225	G201642022	Yes	6	Unadjusted	A	31.81	-	GBLUP_G	Uncles	214	16714	1.6	-
201200245 x 201200225	G201642023	Yes	6	Unadjusted	A	32.93	-	GBLUP_G	Uncles	214	16714	3.06	-
201200245 x 201200225	G201642035	Yes	6	Unadjusted	A	29.34	-	GBLUP_G	Uncles	214	16714	2.53	-
201200245 x 201200225	G201642038	Yes	6	Unadjusted	A	28.19	-	GBLUP_G	Uncles	214	16714	1.68	-
201200245 x 201200225	G201642039	Yes	6	Unadjusted	A	25.72	-	GBLUP_G	Uncles	214	16714	0.44	-
201200245 x 201200225	G201642040	Yes	6	Unadjusted	A	28.44	-	GBLUP_G	Uncles	214	16714	2.81	-
201200245 x 201200225	G201642043	Yes	6	Unadjusted	A	27.86	-	GBLUP_G	Uncles	214	16714	2.56	-
201200245 x 201200234	G201642048	Yes	6	Unadjusted	A	2.93	-	GBLUP_G	Uncles	214	16714	-1.23	-
201200245 x 201200234	G201642051	Yes	6	Unadjusted	A	2.58	-	GBLUP_G	Uncles	214	16714	-1.44	-
201200245 x 201200234	G201642062	Yes	6	Unadjusted	A	6.62	-	GBLUP_G	Uncles	214	16714	-0.08	-
201200245 x 201200234	G201642066	Yes	6	Unadjusted	A	2.94	-	GBLUP_G	Uncles	214	16714	1.68	-
201200245 x 201200234	G201642073	Yes	6	Unadjusted	A	4.08	-	GBLUP_G	Uncles	214	16714	0.44	-
201200245 x 201200234	G201642077	Yes	6	Unadjusted	A	3.48	-	GBLUP_G	Uncles	214	16714	-1.86	-
201200015 x 201200229	G201642088	Yes	6	Unadjusted	A	19.36	-	GBLUP_G	Uncles	214	16714	-7.03	-
201200015 x 201200229	G201642100	Yes	6	Unadjusted	A	17.87	-	GBLUP_G	Uncles	214	16714	-6.79	-
201200015 x 201200229	G201642111	Yes	6	Unadjusted	A	26.11	-	GBLUP_G	Uncles	214	16714	-3.88	-
201200015 x 201200229	G201642114	Yes	6	Unadjusted	A	21.57	-	GBLUP_G	Uncles	214	16714	-6.52	-
201200015 x 201200229	G201642120	Yes	6	Unadjusted	A	20.98	-	GBLUP_G	Uncles	214	16714	-5.76	-
201200225 x 201200015	G201640767	Yes	3	Unadjusted	A+D	-	17.36	GBLUP_G	Uncles	214	16714	-1.92	-
201200225 x 201200015	G201640784	Yes	3	Unadjusted	A+D	-	21.43	GBLUP_G	Uncles	214	16714	-2.51	-
201200225 x 201200015	G201640789	Yes	3	Unadjusted	A+D	-	24.98	GBLUP_G	Uncles	214	16714	-0.95	-
201200225 x 201200015	G201640803	Yes	3	Unadjusted	A+D	-	23.89	GBLUP_G	Uncles	214	16714	-1.66	-
201200229 x 201200245	G201640817	Yes	3	Unadjusted	A+D	-	27.96	GBLUP_G	Uncles	214	16714	-1.52	-
201200229 x 201200245	G201640822	Yes	3	Unadjusted	A+D	-	27.19	GBLUP_G	Uncles	214	16714	-1.92	-
201200003 x 200962642	G201640851	Yes	3	Unadjusted	A+D	-	13.82	GBLUP_G	Uncles	214	16714	1.88	-
201200003 x 200962642	G201640854	Yes	3	Unadjusted	A+D	-	21.38	GBLUP_G	Uncles	214	16714	0.89	-
201200003 x 200962642	G201640855	Yes	3	Unadjusted	A+D	-	19.42	GBLUP_G	Uncles	214	16714	1.69	-
201200003 x 200962642	G201640865	Yes	3	Unadjusted	A+D	-	24.84	GBLUP_G	Uncles	214	16714	1.38	-
201200003 x 200962642	G201640866	Yes	3	Unadjusted	A+D	-	25.79	GBLUP_G	Uncles	214	16714	1.2	-
201200003 x 200962642	G201640867	Yes	3	Unadjusted	A+D	-	19.68	GBLUP_G	Uncles	214	16714	0.18	-
201200003 x 200962642	G201640868	Yes	3	Unadjusted	A+D	-	14.07	GBLUP_G	Uncles	214	16714	-0.33	-
201200003 x 200962642	G201640869	Yes	3	Unadjusted	A+D	-	22.46	GBLUP_G	Uncles	214	16714	-1.78	-
201200003 x 200962642	G201640874	Yes	3	Unadjusted	A+D	-	21.97	GBLUP_G	Uncles	214	16714	0.69	-
201200003 x 200962642	G201640880	Yes	3	Unadjusted	A+D	-	22.04	GBLUP_G	Uncles	214	16714	0.94	-
201200225 x 200961972	G201640889	Yes	3	Unadjusted	A+D	-	18.35	GBLUP_G	Uncles	214	16714	3.35	-
201200225 x 200961972	G201640891	Yes	3	Unadjusted	A+D	-	20.1	GBLUP_G	Uncles	214	16714	-2.78	-
201200225 x 200961972	G201640892	Yes	3	Unadjusted	A+D	-	23.79	GBLUP_G	Uncles	214	16714	3.03	-
201200225 x 200961972	G201640894	Yes	3	Unadjusted	A+D	-	20.79	GBLUP_G	Uncles	214	16714	-4.87	-
201200225 x 200961972	G201640899	Yes	3	Unadjusted	A+D	-	22.21	GBLUP_G	Uncles	214	16714	0.53	-
201200225 x 200961972	G201640904	Yes	3	Unadjusted	A+D	-	22.54	GBLUP_G	Uncles	214	16714	2.59	-
201200225 x 200961972	G201640915	Yes	3	Unadjusted	A+D	-	19.34	GBLUP_G	Uncles	214	16714	2.54	-
201200225 x 200961972	G201640916	Yes	3	Unadjusted	A+D	-	13.28	GBLUP_G	Uncles	214	16714	3.56	-
201200225 x 200961972	G201640918	Yes	3	Unadjusted	A+D	-	20.43	GBLUP_G	Uncles	214	16714	3.21	-
201200225 x 200961972	G201640919	Yes	3	Unadjusted	A+D	-	20.18	GBLUP_G	Uncles	214	16714	2.17	-
201200225 x 200961972	G201640924	Yes	3	Unadjusted	A+D	-	19.32	GBLUP_G	Uncles	214	16714	1.61	-
201200225 x 200961972	G201640925	Yes	3	Unadjusted	A+D	-	20.86	GBLUP_G	Uncles	214	16714	2.53	-
[truncated: 246,210+ more rows]
