# Supplementary material for: Realized genomic selection across generations in a reciprocal recurrent selection breeding program of Eucalyptus hybrids
Source: Front Plant Sci. 2023 Oct 27;14:1252504. doi: 10.3389/fpls.2023.1252504 (PMC10641691; doi:10.3389/fpls.2023.1252504)
Supplement: Supplementary Table 9 — Spearman Rank correlations between the EBVs (Estimated Breeding Values) x GEBV (Genomic Estimated Breeding Values) or EGVs (Estimated Genotypic Values) x GEGV (Genomic Estimated Genotypic Values). Correlations are listed for the different combinations of age adjustment, genetic and genomic models, for the different training sets. [file Table_9.xlsx]

## Sheet: Table S9
Supplementary Table S9. Spearman Rank correlations between the EBVs (Estimated Breeding Values) x GEBV (Genomic Estimated Breeding Values) or EGVs (Estimated Genotypic Values) x GEGV (Genomic Estimated Genotypic Values). Correlations are listed for the different combinations of age adjustment, genetic and genomic models, for the different training sets.
Age	Age adjustment	Genetic model	Genomic model	Training set	Spearman´s Rank Correlation	p-value
3	Unadjusted	A	GBLUP_G	Hybrids	0.431078	0
3	Unadjusted	A	GBLUP_G	Parents	0.551433	0
3	Unadjusted	A	GBLUP_G	Uncles	-0.133873	0.06073
3	Unadjusted	A	GBLUP_G	Hybrids + Parents	0.842199	0
3	Unadjusted	A	GBLUP_G	Hybrids + Uncles	0.17079	0.01642
3	Unadjusted	A	GBLUP_G	Parents + Uncles	0.839861	0
3	Unadjusted	A	GBLUP_G	Hybrids + Parents + Uncles	0.775146	0
3	Unadjusted	A	GBLUP_G+D	Hybrids	0.551545	0
3	Unadjusted	A	GBLUP_G+D	Parents	-0.843818	0
3	Unadjusted	A	GBLUP_G+D	Uncles	NA	NA
3	Unadjusted	A	GBLUP_G+D	Hybrids + Parents	0.783788	0
3	Unadjusted	A	GBLUP_G+D	Hybrids + Uncles	0.284581	5e-05
3	Unadjusted	A	GBLUP_G+D	Parents + Uncles	0.83969	0
3	Unadjusted	A	GBLUP_G+D	Hybrids + Parents + Uncles	0.71147	0
3	Unadjusted	A	HBLUP_197	Hybrids	0.444567	0
3	Unadjusted	A	HBLUP_197	Parents	0.551433	0
3	Unadjusted	A	HBLUP_197	Uncles	-0.559088	0
3	Unadjusted	A	HBLUP_197	Hybrids + Parents	0.776987	0
3	Unadjusted	A	HBLUP_197	Hybrids + Uncles	0.00528176	0.94128
3	Unadjusted	A	HBLUP_197	Parents + Uncles	0.845283	0
3	Unadjusted	A	HBLUP_197	Hybrids + Parents + Uncles	0.712492	0
3	Unadjusted	A	HBLUP_1203	Hybrids	0.585055	0
3	Unadjusted	A	HBLUP_1203	Parents	0.799283	0
3	Unadjusted	A	HBLUP_1203	Uncles	-0.735459	0
3	Unadjusted	A	HBLUP_1203	Hybrids + Parents	0.887572	0
3	Unadjusted	A	HBLUP_1203	Hybrids + Uncles	0.130285	1e-05
3	Unadjusted	A	HBLUP_1203	Parents + Uncles	0.95387	0
3	Unadjusted	A	HBLUP_1203	Hybrids + Parents + Uncles	0.95387	0
3	Unadjusted	A	HBLUP_1400	Hybrids	0.554988	0
3	Unadjusted	A	HBLUP_1400	Parents	0.759394	0
3	Unadjusted	A	HBLUP_1400	Uncles	-0.713188	0
3	Unadjusted	A	HBLUP_1400	Hybrids + Parents	0.866123	0
3	Unadjusted	A	HBLUP_1400	Hybrids + Uncles	0.122452	0
3	Unadjusted	A	HBLUP_1400	Parents + Uncles	0.890159	0
3	Unadjusted	A	HBLUP_1400	Hybrids + Parents + Uncles	0.897012	0
3	Unadjusted	A+D	GBLUP_G	Hybrids	0.441061	0
3	Unadjusted	A+D	GBLUP_G	Parents	0.570969	0
3	Unadjusted	A+D	GBLUP_G	Uncles	-0.0966445	0.17669
3	Unadjusted	A+D	GBLUP_G	Hybrids + Parents	0.835441	0
3	Unadjusted	A+D	GBLUP_G	Hybrids + Uncles	0.228572	0.00124
3	Unadjusted	A+D	GBLUP_G	Parents + Uncles	0.845807	0
3	Unadjusted	A+D	GBLUP_G	Hybrids + Parents + Uncles	0.769389	0
3	Unadjusted	A+D	GBLUP_G+D	Hybrids	0.549991	0
3	Unadjusted	A+D	GBLUP_G+D	Parents	-0.840899	0
3	Unadjusted	A+D	GBLUP_G+D	Uncles	NA	NA
3	Unadjusted	A+D	GBLUP_G+D	Hybrids + Parents	0.780572	0
3	Unadjusted	A+D	GBLUP_G+D	Hybrids + Uncles	0.328615	0
3	Unadjusted	A+D	GBLUP_G+D	Parents + Uncles	0.834088	0
3	Unadjusted	A+D	GBLUP_G+D	Hybrids + Parents + Uncles	0.696315	0
3	Unadjusted	A+D	HBLUP_197	Hybrids	0.457102	0
3	Unadjusted	A+D	HBLUP_197	Parents	0.570969	0
3	Unadjusted	A+D	HBLUP_197	Uncles	-0.546277	0
3	Unadjusted	A+D	HBLUP_197	Hybrids + Parents	0.776268	0
3	Unadjusted	A+D	HBLUP_197	Hybrids + Uncles	0.011543	0.8721
3	Unadjusted	A+D	HBLUP_197	Parents + Uncles	0.83961	0
3	Unadjusted	A+D	HBLUP_197	Hybrids + Parents + Uncles	0.702423	0
3	Unadjusted	A+D	HBLUP_1203	Hybrids	0.608182	0
3	Unadjusted	A+D	HBLUP_1203	Parents	0.832046	0
3	Unadjusted	A+D	HBLUP_1203	Uncles	-0.640543	0
3	Unadjusted	A+D	HBLUP_1203	Hybrids + Parents	0.886998	0
3	Unadjusted	A+D	HBLUP_1203	Hybrids + Uncles	0.198149	0
3	Unadjusted	A+D	HBLUP_1203	Parents + Uncles	0.950276	0
3	Unadjusted	A+D	HBLUP_1203	Hybrids + Parents + Uncles	0.950276	0
3	Unadjusted	A+D	HBLUP_1400	Hybrids	0.578392	0
3	Unadjusted	A+D	HBLUP_1400	Parents	0.793576	0
3	Unadjusted	A+D	HBLUP_1400	Uncles	-0.638054	0
3	Unadjusted	A+D	HBLUP_1400	Hybrids + Parents	0.866494	0
3	Unadjusted	A+D	HBLUP_1400	Hybrids + Uncles	0.171201	0
3	Unadjusted	A+D	HBLUP_1400	Parents + Uncles	0.88307	0
3	Unadjusted	A+D	HBLUP_1400	Hybrids + Parents + Uncles	0.889796	0
3	Logistic 2 Sigmoid	A	GBLUP_G	Hybrids	0.499769	0
3	Logistic 2 Sigmoid	A	GBLUP_G	Parents	0.880026	0
3	Logistic 2 Sigmoid	A	GBLUP_G	Uncles	-0.0716577	0.317
3	Logistic 2 Sigmoid	A	GBLUP_G	Hybrids + Parents	0.809047	0
3	Logistic 2 Sigmoid	A	GBLUP_G	Hybrids + Uncles	0.245124	0.00052
3	Logistic 2 Sigmoid	A	GBLUP_G	Parents + Uncles	0.806449	0
3	Logistic 2 Sigmoid	A	GBLUP_G	Hybrids + Parents + Uncles	0.741183	0
3	Logistic 2 Sigmoid	A	GBLUP_G+D	Hybrids	0.596707	0
3	Logistic 2 Sigmoid	A	GBLUP_G+D	Parents	-0.707747	0
3	Logistic 2 Sigmoid	A	GBLUP_G+D	Uncles	-0.00369959	0.95885
3	Logistic 2 Sigmoid	A	GBLUP_G+D	Hybrids + Parents	0.766184	0
3	Logistic 2 Sigmoid	A	GBLUP_G+D	Hybrids + Uncles	0.315854	1e-05
3	Logistic 2 Sigmoid	A	GBLUP_G+D	Parents + Uncles	0.811362	0
3	Logistic 2 Sigmoid	A	GBLUP_G+D	Hybrids + Parents + Uncles	0.649577	0
3	Logistic 2 Sigmoid	A	HBLUP_197	Hybrids	0.506286	0
3	Logistic 2 Sigmoid	A	HBLUP_197	Parents	0.879524	0
3	Logistic 2 Sigmoid	A	HBLUP_197	Uncles	-0.550774	0
3	Logistic 2 Sigmoid	A	HBLUP_197	Hybrids + Parents	0.781837	0
3	Logistic 2 Sigmoid	A	HBLUP_197	Hybrids + Uncles	0.0775234	0.2789
3	Logistic 2 Sigmoid	A	HBLUP_197	Parents + Uncles	0.80292	0
3	Logistic 2 Sigmoid	A	HBLUP_197	Hybrids + Parents + Uncles	0.674392	0
3	Logistic 2 Sigmoid	A	HBLUP_1203	Hybrids	0.651596	0
3	Logistic 2 Sigmoid	A	HBLUP_1203	Parents	0.92935	0
3	Logistic 2 Sigmoid	A	HBLUP_1203	Uncles	-0.722111	0
3	Logistic 2 Sigmoid	A	HBLUP_1203	Hybrids + Parents	0.865218	0
3	Logistic 2 Sigmoid	A	HBLUP_1203	Hybrids + Uncles	0.199706	0
3	Logistic 2 Sigmoid	A	HBLUP_1203	Parents + Uncles	0.936055	0
3	Logistic 2 Sigmoid	A	HBLUP_1203	Hybrids + Parents + Uncles	0.936055	0
3	Logistic 2 Sigmoid	A	HBLUP_1400	Hybrids	0.621807	0
3	Logistic 2 Sigmoid	A	HBLUP_1400	Parents	0.915037	0
3	Logistic 2 Sigmoid	A	HBLUP_1400	Uncles	-0.705364	0
3	Logistic 2 Sigmoid	A	HBLUP_1400	Hybrids + Parents	0.846526	0
3	Logistic 2 Sigmoid	A	HBLUP_1400	Hybrids + Uncles	0.185742	0
3	Logistic 2 Sigmoid	A	HBLUP_1400	Parents + Uncles	0.857121	0
3	Logistic 2 Sigmoid	A	HBLUP_1400	Hybrids + Parents + Uncles	0.879254	0
3	Logistic 2 Sigmoid	A+D	GBLUP_G	Hybrids	0.479983	0
3	Logistic 2 Sigmoid	A+D	GBLUP_G	Parents	0.869717	0
3	Logistic 2 Sigmoid	A+D	GBLUP_G	Uncles	-0.0631692	0.37785
3	Logistic 2 Sigmoid	A+D	GBLUP_G	Hybrids + Parents	0.784608	0
3	Logistic 2 Sigmoid	A+D	GBLUP_G	Hybrids + Uncles	0.267372	0.00015
3	Logistic 2 Sigmoid	A+D	GBLUP_G	Parents + Uncles	0.801657	0
3	Logistic 2 Sigmoid	A+D	GBLUP_G	Hybrids + Parents + Uncles	0.703557	0
3	Logistic 2 Sigmoid	A+D	GBLUP_G+D	Hybrids	0.553676	0
3	Logistic 2 Sigmoid	A+D	GBLUP_G+D	Parents	-0.657902	0
3	Logistic 2 Sigmoid	A+D	GBLUP_G+D	Uncles	NA	NA
3	Logistic 2 Sigmoid	A+D	GBLUP_G+D	Hybrids + Parents	0.72699	0
3	Logistic 2 Sigmoid	A+D	GBLUP_G+D	Hybrids + Uncles	0.312718	1e-05
3	Logistic 2 Sigmoid	A+D	GBLUP_G+D	Parents + Uncles	0.806148	0
3	Logistic 2 Sigmoid	A+D	GBLUP_G+D	Hybrids + Parents + Uncles	0.597308	0
3	Logistic 2 Sigmoid	A+D	HBLUP_197	Hybrids	0.492682	0
3	Logistic 2 Sigmoid	A+D	HBLUP_197	Parents	0.869574	0
3	Logistic 2 Sigmoid	A+D	HBLUP_197	Uncles	-0.56261	0
3	Logistic 2 Sigmoid	A+D	HBLUP_197	Hybrids + Parents	0.755863	0
3	Logistic 2 Sigmoid	A+D	HBLUP_197	Hybrids + Uncles	0.134289	0.05992
3	Logistic 2 Sigmoid	A+D	HBLUP_197	Parents + Uncles	0.809298	0
3	Logistic 2 Sigmoid	A+D	HBLUP_197	Hybrids + Parents + Uncles	0.667831	0
3	Logistic 2 Sigmoid	A+D	HBLUP_1203	Hybrids	0.650921	0
3	Logistic 2 Sigmoid	A+D	HBLUP_1203	Parents	0.92208	0
3	Logistic 2 Sigmoid	A+D	HBLUP_1203	Uncles	-0.707872	0
3	Logistic 2 Sigmoid	A+D	HBLUP_1203	Hybrids + Parents	0.871924	0
3	Logistic 2 Sigmoid	A+D	HBLUP_1203	Hybrids + Uncles	0.29094	0
3	Logistic 2 Sigmoid	A+D	HBLUP_1203	Parents + Uncles	0.935518	0
3	Logistic 2 Sigmoid	A+D	HBLUP_1203	Hybrids + Parents + Uncles	0.935518	0
3	Logistic 2 Sigmoid	A+D	HBLUP_1400	Hybrids	0.621892	0
3	Logistic 2 Sigmoid	A+D	HBLUP_1400	Parents	0.908329	0
3	Logistic 2 Sigmoid	A+D	HBLUP_1400	Uncles	-0.691272	0
3	Logistic 2 Sigmoid	A+D	HBLUP_1400	Hybrids + Parents	0.848117	0
3	Logistic 2 Sigmoid	A+D	HBLUP_1400	Hybrids + Uncles	0.267217	0
3	Logistic 2 Sigmoid	A+D	HBLUP_1400	Parents + Uncles	0.862745	0
3	Logistic 2 Sigmoid	A+D	HBLUP_1400	Hybrids + Parents + Uncles	0.879886	0
3	Logistic 1	A	GBLUP_G	Hybrids	0.49766	0
3	Logistic 1	A	GBLUP_G	Parents	0.879072	0
3	Logistic 1	A	GBLUP_G	Uncles	-0.0835005	0.24339
3	Logistic 1	A	GBLUP_G	Hybrids + Parents	0.803631	0
3	Logistic 1	A	GBLUP_G	Hybrids + Uncles	0.235479	0.00087
3	Logistic 1	A	GBLUP_G	Parents + Uncles	0.803586	0
3	Logistic 1	A	GBLUP_G	Hybrids + Parents + Uncles	0.737612	0
3	Logistic 1	A	GBLUP_G+D	Hybrids	0.593979	0
3	Logistic 1	A	GBLUP_G+D	Parents	-0.726331	0
3	Logistic 1	A	GBLUP_G+D	Uncles	-0.0561311	0.43337
3	Logistic 1	A	GBLUP_G+D	Hybrids + Parents	0.761638	0
3	Logistic 1	A	GBLUP_G+D	Hybrids + Uncles	0.304498	1e-05
3	Logistic 1	A	GBLUP_G+D	Parents + Uncles	0.813931	0
3	Logistic 1	A	GBLUP_G+D	Hybrids + Parents + Uncles	0.645039	0
3	Logistic 1	A	HBLUP_197	Hybrids	0.500257	0
3	Logistic 1	A	HBLUP_197	Parents	0.879108	0
3	Logistic 1	A	HBLUP_197	Uncles	-0.567106	0
3	Logistic 1	A	HBLUP_197	Hybrids + Parents	0.774421	0
3	Logistic 1	A	HBLUP_197	Hybrids + Uncles	0.0710472	0.32115
3	Logistic 1	A	HBLUP_197	Parents + Uncles	0.801092	0
3	Logistic 1	A	HBLUP_197	Hybrids + Parents + Uncles	0.666562	0
3	Logistic 1	A	HBLUP_1203	Hybrids	0.639143	0
3	Logistic 1	A	HBLUP_1203	Parents	0.927341	0
3	Logistic 1	A	HBLUP_1203	Uncles	-0.737543	0
3	Logistic 1	A	HBLUP_1203	Hybrids + Parents	0.854749	0
3	Logistic 1	A	HBLUP_1203	Hybrids + Uncles	0.214661	0
3	Logistic 1	A	HBLUP_1203	Parents + Uncles	0.933924	0
3	Logistic 1	A	HBLUP_1203	Hybrids + Parents + Uncles	0.933924	0
3	Logistic 1	A	HBLUP_1400	Hybrids	0.609878	0
3	Logistic 1	A	HBLUP_1400	Parents	0.913212	0
3	Logistic 1	A	HBLUP_1400	Uncles	-0.721845	0
3	Logistic 1	A	HBLUP_1400	Hybrids + Parents	0.837067	0
3	Logistic 1	A	HBLUP_1400	Hybrids + Uncles	0.194149	0
3	Logistic 1	A	HBLUP_1400	Parents + Uncles	0.851092	0
3	Logistic 1	A	HBLUP_1400	Hybrids + Parents + Uncles	0.874956	0
3	Logistic 1	A+D	GBLUP_G	Hybrids	0.475186	0
3	Logistic 1	A+D	GBLUP_G	Parents	0.871458	0
3	Logistic 1	A+D	GBLUP_G	Uncles	-0.0694383	0.33226
3	Logistic 1	A+D	GBLUP_G	Hybrids + Parents	0.780816	0
3	Logistic 1	A+D	GBLUP_G	Hybrids + Uncles	0.262062	0.0002
3	Logistic 1	A+D	GBLUP_G	Parents + Uncles	0.800473	0
3	Logistic 1	A+D	GBLUP_G	Hybrids + Parents + Uncles	0.701285	0
3	Logistic 1	A+D	GBLUP_G+D	Hybrids	0.551681	0
3	Logistic 1	A+D	GBLUP_G+D	Parents	-0.696693	0
3	Logistic 1	A+D	GBLUP_G+D	Uncles	NA	NA
3	Logistic 1	A+D	GBLUP_G+D	Hybrids + Parents	0.722746	0
3	Logistic 1	A+D	GBLUP_G+D	Hybrids + Uncles	0.306819	1e-05
3	Logistic 1	A+D	GBLUP_G+D	Parents + Uncles	0.808613	0
3	Logistic 1	A+D	GBLUP_G+D	Hybrids + Parents + Uncles	0.591484	0
3	Logistic 1	A+D	HBLUP_197	Hybrids	0.484202	0
3	Logistic 1	A+D	HBLUP_197	Parents	0.871458	0
3	Logistic 1	A+D	HBLUP_197	Uncles	-0.587533	0
3	Logistic 1	A+D	HBLUP_197	Hybrids + Parents	0.751993	0
3	Logistic 1	A+D	HBLUP_197	Hybrids + Uncles	0.130531	0.06751
3	Logistic 1	A+D	HBLUP_197	Parents + Uncles	0.806345	0
3	Logistic 1	A+D	HBLUP_197	Hybrids + Parents + Uncles	0.66203	0
3	Logistic 1	A+D	HBLUP_1203	Hybrids	0.637037	0
3	Logistic 1	A+D	HBLUP_1203	Parents	0.923532	0
3	Logistic 1	A+D	HBLUP_1203	Uncles	-0.722392	0
3	Logistic 1	A+D	HBLUP_1203	Hybrids + Parents	0.864958	0
3	Logistic 1	A+D	HBLUP_1203	Hybrids + Uncles	0.283959	0
3	Logistic 1	A+D	HBLUP_1203	Parents + Uncles	0.933112	0
3	Logistic 1	A+D	HBLUP_1203	Hybrids + Parents + Uncles	0.933112	0
3	Logistic 1	A+D	HBLUP_1400	Hybrids	0.609778	0
3	Logistic 1	A+D	HBLUP_1400	Parents	0.908649	0
3	Logistic 1	A+D	HBLUP_1400	Uncles	-0.708137	0
3	Logistic 1	A+D	HBLUP_1400	Hybrids + Parents	0.842146	0
3	Logistic 1	A+D	HBLUP_1400	Hybrids + Uncles	0.259592	0
3	Logistic 1	A+D	HBLUP_1400	Parents + Uncles	0.856587	0
3	Logistic 1	A+D	HBLUP_1400	Hybrids + Parents + Uncles	0.87559	0
3	Linear	A	GBLUP_G	Hybrids	0.540339	0
3	Linear	A	GBLUP_G	Parents	0.876672	0
3	Linear	A	GBLUP_G	Uncles	-0.0629699	0.37936
3	Linear	A	GBLUP_G	Hybrids + Parents	0.804251	0
3	Linear	A	GBLUP_G	Hybrids + Uncles	0.273084	0.0001
3	Linear	A	GBLUP_G	Parents + Uncles	0.792067	0
3	Linear	A	GBLUP_G	Hybrids + Parents + Uncles	0.723446	0
3	Linear	A	GBLUP_G+D	Hybrids	0.614042	0
3	Linear	A	GBLUP_G+D	Parents	0.305703	1e-05
3	Linear	A	GBLUP_G+D	Uncles	NA	NA
3	Linear	A	GBLUP_G+D	Hybrids + Parents	0.743521	0
3	Linear	A	GBLUP_G+D	Hybrids + Uncles	0.311487	1e-05
3	Linear	A	GBLUP_G+D	Parents + Uncles	0.800911	0
3	Linear	A	GBLUP_G+D	Hybrids + Parents + Uncles	0.60144	0
3	Linear	A	HBLUP_197	Hybrids	0.551399	0
3	Linear	A	HBLUP_197	Parents	0.876672	0
3	Linear	A	HBLUP_197	Uncles	-0.543251	0
3	Linear	A	HBLUP_197	Hybrids + Parents	0.780734	0
3	Linear	A	HBLUP_197	Hybrids + Uncles	0.0753495	0.29264
3	Linear	A	HBLUP_197	Parents + Uncles	0.797122	0
3	Linear	A	HBLUP_197	Hybrids + Parents + Uncles	0.671201	0
3	Linear	A	HBLUP_1203	Hybrids	0.705665	0
3	Linear	A	HBLUP_1203	Parents	0.943627	0
3	Linear	A	HBLUP_1203	Uncles	-0.71311	0
3	Linear	A	HBLUP_1203	Hybrids + Parents	0.87317	0
3	Linear	A	HBLUP_1203	Hybrids + Uncles	0.142261	0
3	Linear	A	HBLUP_1203	Parents + Uncles	0.948556	0
3	Linear	A	HBLUP_1203	Hybrids + Parents + Uncles	0.948556	0
3	Linear	A	HBLUP_1400	Hybrids	0.675024	0
3	Linear	A	HBLUP_1400	Parents	0.928688	0
3	Linear	A	HBLUP_1400	Uncles	-0.694405	0
3	Linear	A	HBLUP_1400	Hybrids + Parents	0.855979	0
3	Linear	A	HBLUP_1400	Hybrids + Uncles	0.143725	0
3	Linear	A	HBLUP_1400	Parents + Uncles	0.866743	0
3	Linear	A	HBLUP_1400	Hybrids + Parents + Uncles	0.893047	0
3	Linear	A+D	GBLUP_G	Hybrids	0.526098	0
3	Linear	A+D	GBLUP_G	Parents	0.8483	0
3	Linear	A+D	GBLUP_G	Uncles	-0.0441973	0.53744
3	Linear	A+D	GBLUP_G	Hybrids + Parents	0.781993	0
3	Linear	A+D	GBLUP_G	Hybrids + Uncles	0.299376	2e-05
3	Linear	A+D	GBLUP_G	Parents + Uncles	0.787923	0
3	Linear	A+D	GBLUP_G	Hybrids + Parents + Uncles	0.701416	0
3	Linear	A+D	GBLUP_G+D	Hybrids	0.582904	0
3	Linear	A+D	GBLUP_G+D	Parents	0.46975	0
3	Linear	A+D	GBLUP_G+D	Uncles	NA	NA
3	Linear	A+D	GBLUP_G+D	Hybrids + Parents	0.703667	0
3	Linear	A+D	GBLUP_G+D	Hybrids + Uncles	0.322472	0
3	Linear	A+D	GBLUP_G+D	Parents + Uncles	0.783462	0
3	Linear	A+D	GBLUP_G+D	Hybrids + Parents + Uncles	0.568928	0
3	Linear	A+D	HBLUP_197	Hybrids	0.538868	0
3	Linear	A+D	HBLUP_197	Parents	0.8483	0
3	Linear	A+D	HBLUP_197	Uncles	-0.545825	0
3	Linear	A+D	HBLUP_197	Hybrids + Parents	0.759191	0
3	Linear	A+D	HBLUP_197	Hybrids + Uncles	0.127396	0.07443
3	Linear	A+D	HBLUP_197	Parents + Uncles	0.806425	0
3	Linear	A+D	HBLUP_197	Hybrids + Parents + Uncles	0.665102	0
3	Linear	A+D	HBLUP_1203	Hybrids	0.708261	0
3	Linear	A+D	HBLUP_1203	Parents	0.93578	0
3	Linear	A+D	HBLUP_1203	Uncles	-0.699404	0
3	Linear	A+D	HBLUP_1203	Hybrids + Parents	0.877474	0
3	Linear	A+D	HBLUP_1203	Hybrids + Uncles	0.238258	0
3	Linear	A+D	HBLUP_1203	Parents + Uncles	0.951867	0
3	Linear	A+D	HBLUP_1203	Hybrids + Parents + Uncles	0.951867	0
3	Linear	A+D	HBLUP_1400	Hybrids	0.675233	0
3	Linear	A+D	HBLUP_1400	Parents	0.919338	0
3	Linear	A+D	HBLUP_1400	Uncles	-0.681187	0
3	Linear	A+D	HBLUP_1400	Hybrids + Parents	0.855472	0
3	Linear	A+D	HBLUP_1400	Hybrids + Uncles	0.223889	0
3	Linear	A+D	HBLUP_1400	Parents + Uncles	0.87498	0
3	Linear	A+D	HBLUP_1400	Hybrids + Parents + Uncles	0.895414	0
3	Gompertz curve	A	GBLUP_G	Hybrids	0.485757	0
3	Gompertz curve	A	GBLUP_G	Parents	0.694041	0
3	Gompertz curve	A	GBLUP_G	Uncles	-0.0929417	0.19394
3	Gompertz curve	A	GBLUP_G	Hybrids + Parents	0.812887	0
3	Gompertz curve	A	GBLUP_G	Hybrids + Uncles	0.213311	0.00262
3	Gompertz curve	A	GBLUP_G	Parents + Uncles	0.814592	0
3	Gompertz curve	A	GBLUP_G	Hybrids + Parents + Uncles	0.747527	0
3	Gompertz curve	A	GBLUP_G+D	Hybrids	0.591626	0
3	Gompertz curve	A	GBLUP_G+D	Parents	-0.788086	0
3	Gompertz curve	A	GBLUP_G+D	Uncles	0.0766209	0.28455
3	Gompertz curve	A	GBLUP_G+D	Hybrids + Parents	0.769021	0
3	Gompertz curve	A	GBLUP_G+D	Hybrids + Uncles	0.293426	3e-05
3	Gompertz curve	A	GBLUP_G+D	Parents + Uncles	0.820191	0
3	Gompertz curve	A	GBLUP_G+D	Hybrids + Parents + Uncles	0.654675	0
3	Gompertz curve	A	HBLUP_197	Hybrids	0.488242	0
3	Gompertz curve	A	HBLUP_197	Parents	0.694041	0
3	Gompertz curve	A	HBLUP_197	Uncles	-0.565894	0
3	Gompertz curve	A	HBLUP_197	Hybrids + Parents	0.781737	0
3	Gompertz curve	A	HBLUP_197	Hybrids + Uncles	0.0468484	0.51329
3	Gompertz curve	A	HBLUP_197	Parents + Uncles	0.810955	0
3	Gompertz curve	A	HBLUP_197	Hybrids + Parents + Uncles	0.6713	0
3	Gompertz curve	A	HBLUP_1203	Hybrids	0.634714	0
3	Gompertz curve	A	HBLUP_1203	Parents	0.896267	0
3	Gompertz curve	A	HBLUP_1203	Uncles	-0.745823	0
3	Gompertz curve	A	HBLUP_1203	Hybrids + Parents	0.860218	0
3	Gompertz curve	A	HBLUP_1203	Hybrids + Uncles	0.128274	1e-05
3	Gompertz curve	A	HBLUP_1203	Parents + Uncles	0.936752	0
3	Gompertz curve	A	HBLUP_1203	Hybrids + Parents + Uncles	0.936752	0
3	Gompertz curve	A	HBLUP_1400	Hybrids	0.600694	0
3	Gompertz curve	A	HBLUP_1400	Parents	0.858898	0
3	Gompertz curve	A	HBLUP_1400	Uncles	-0.727918	0
3	Gompertz curve	A	HBLUP_1400	Hybrids + Parents	0.841697	0
3	Gompertz curve	A	HBLUP_1400	Hybrids + Uncles	0.123975	0
3	Gompertz curve	A	HBLUP_1400	Parents + Uncles	0.856139	0
3	Gompertz curve	A	HBLUP_1400	Hybrids + Parents + Uncles	0.876371	0
3	Gompertz curve	A+D	GBLUP_G	Hybrids	0.459735	0
3	Gompertz curve	A+D	GBLUP_G	Parents	0.870946	0
3	Gompertz curve	A+D	GBLUP_G	Uncles	-0.0878421	0.21965
3	Gompertz curve	A+D	GBLUP_G	Hybrids + Parents	0.786896	0
3	Gompertz curve	A+D	GBLUP_G	Hybrids + Uncles	0.230663	0.00111
3	Gompertz curve	A+D	GBLUP_G	Parents + Uncles	0.807518	0
3	Gompertz curve	A+D	GBLUP_G	Hybrids + Parents + Uncles	0.704427	0
3	Gompertz curve	A+D	GBLUP_G+D	Hybrids	0.543256	0
3	Gompertz curve	A+D	GBLUP_G+D	Parents	-0.789036	0
3	Gompertz curve	A+D	GBLUP_G+D	Uncles	NA	NA
3	Gompertz curve	A+D	GBLUP_G+D	Hybrids + Parents	0.727866	0
3	Gompertz curve	A+D	GBLUP_G+D	Hybrids + Uncles	0.28328	5e-05
3	Gompertz curve	A+D	GBLUP_G+D	Parents + Uncles	0.814441	0
3	Gompertz curve	A+D	GBLUP_G+D	Hybrids + Parents + Uncles	0.595574	0
3	Gompertz curve	A+D	HBLUP_197	Hybrids	0.471441	0
3	Gompertz curve	A+D	HBLUP_197	Parents	0.870946	0
3	Gompertz curve	A+D	HBLUP_197	Uncles	-0.588644	0
3	Gompertz curve	A+D	HBLUP_197	Hybrids + Parents	0.75432	0
3	Gompertz curve	A+D	HBLUP_197	Hybrids + Uncles	0.0989063	0.16673
3	Gompertz curve	A+D	HBLUP_197	Parents + Uncles	0.813743	0
3	Gompertz curve	A+D	HBLUP_197	Hybrids + Parents + Uncles	0.668137	0
3	Gompertz curve	A+D	HBLUP_1203	Hybrids	0.63677	0
3	Gompertz curve	A+D	HBLUP_1203	Parents	0.922751	0
3	Gompertz curve	A+D	HBLUP_1203	Uncles	-0.720378	0
3	Gompertz curve	A+D	HBLUP_1203	Hybrids + Parents	0.866558	0
3	Gompertz curve	A+D	HBLUP_1203	Hybrids + Uncles	0.286777	0
3	Gompertz curve	A+D	HBLUP_1203	Parents + Uncles	0.935376	0
3	Gompertz curve	A+D	HBLUP_1203	Hybrids + Parents + Uncles	0.935376	0
3	Gompertz curve	A+D	HBLUP_1400	Hybrids	0.604067	0
3	Gompertz curve	A+D	HBLUP_1400	Parents	0.907186	0
3	Gompertz curve	A+D	HBLUP_1400	Uncles	-0.707436	0
3	Gompertz curve	A+D	HBLUP_1400	Hybrids + Parents	0.843488	0
3	Gompertz curve	A+D	HBLUP_1400	Hybrids + Uncles	0.254953	0
3	Gompertz curve	A+D	HBLUP_1400	Parents + Uncles	0.858902	0
3	Gompertz curve	A+D	HBLUP_1400	Hybrids + Parents + Uncles	0.876616	0
6	Unadjusted	A	GBLUP_G	Hybrids	0.566136	0
6	Unadjusted	A	GBLUP_G	Parents	0.823542	0
6	Unadjusted	A	GBLUP_G	Uncles	0.076726	0.28389
6	Unadjusted	A	GBLUP_G	Hybrids + Parents	0.767808	0
6	Unadjusted	A	GBLUP_G	Hybrids + Uncles	0.383873	0
6	Unadjusted	A	GBLUP_G	Parents + Uncles	0.692349	0
6	Unadjusted	A	GBLUP_G	Hybrids + Parents + Uncles	0.692721	0
6	Unadjusted	A	GBLUP_G+D	Hybrids	0.625538	0
6	Unadjusted	A	GBLUP_G+D	Parents	0.77564	0
6	Unadjusted	A	GBLUP_G+D	Uncles	0.0764325	0.28574
6	Unadjusted	A	GBLUP_G+D	Hybrids + Parents	0.68516	0
6	Unadjusted	A	GBLUP_G+D	Hybrids + Uncles	0.408003	0
6	Unadjusted	A	GBLUP_G+D	Parents + Uncles	0.690991	0
6	Unadjusted	A	GBLUP_G+D	Hybrids + Parents + Uncles	0.567754	0
6	Unadjusted	A	HBLUP_197	Hybrids	0.566015	0
6	Unadjusted	A	HBLUP_197	Parents	0.823484	0
6	Unadjusted	A	HBLUP_197	Uncles	-0.335997	0
6	Unadjusted	A	HBLUP_197	Hybrids + Parents	0.741563	0
6	Unadjusted	A	HBLUP_197	Hybrids + Uncles	0.158059	0.02653
6	Unadjusted	A	HBLUP_197	Parents + Uncles	0.793394	0
6	Unadjusted	A	HBLUP_197	Hybrids + Parents + Uncles	0.653042	0
6	Unadjusted	A	HBLUP_1203	Hybrids	0.73589	0
6	Unadjusted	A	HBLUP_1203	Parents	0.95948	0
6	Unadjusted	A	HBLUP_1203	Uncles	-0.475692	0
6	Unadjusted	A	HBLUP_1203	Hybrids + Parents	0.878036	0
6	Unadjusted	A	HBLUP_1203	Hybrids + Uncles	0.214343	0
6	Unadjusted	A	HBLUP_1203	Parents + Uncles	0.966516	0
6	Unadjusted	A	HBLUP_1203	Hybrids + Parents + Uncles	0.966516	0
6	Unadjusted	A	HBLUP_1400	Hybrids	0.7011	0
6	Unadjusted	A	HBLUP_1400	Parents	0.934827	0
6	Unadjusted	A	HBLUP_1400	Uncles	-0.46165	0
6	Unadjusted	A	HBLUP_1400	Hybrids + Parents	0.852765	0
6	Unadjusted	A	HBLUP_1400	Hybrids + Uncles	0.213073	0
6	Unadjusted	A	HBLUP_1400	Parents + Uncles	0.90117	0
6	Unadjusted	A	HBLUP_1400	Hybrids + Parents + Uncles	0.911402	0
6	Unadjusted	A+D	GBLUP_G	Hybrids	0.582709	0
6	Unadjusted	A+D	GBLUP_G	Parents	0.795904	0
6	Unadjusted	A+D	GBLUP_G	Uncles	0.0990444	0.16614
6	Unadjusted	A+D	GBLUP_G	Hybrids + Parents	0.75597	0
6	Unadjusted	A+D	GBLUP_G	Hybrids + Uncles	0.395275	0
6	Unadjusted	A+D	GBLUP_G	Parents + Uncles	0.69298	0
6	Unadjusted	A+D	GBLUP_G	Hybrids + Parents + Uncles	0.683725	0
6	Unadjusted	A+D	GBLUP_G+D	Hybrids	0.633877	0
6	Unadjusted	A+D	GBLUP_G+D	Parents	0.795904	0
6	Unadjusted	A+D	GBLUP_G+D	Uncles	0.110143	0.12337
6	Unadjusted	A+D	GBLUP_G+D	Hybrids + Parents	0.674598	0
6	Unadjusted	A+D	GBLUP_G+D	Hybrids + Uncles	0.420397	0
6	Unadjusted	A+D	GBLUP_G+D	Parents + Uncles	0.696741	0
6	Unadjusted	A+D	GBLUP_G+D	Hybrids + Parents + Uncles	0.567236	0
6	Unadjusted	A+D	HBLUP_197	Hybrids	0.58284	0
6	Unadjusted	A+D	HBLUP_197	Parents	0.795904	0
6	Unadjusted	A+D	HBLUP_197	Uncles	-0.302429	2e-05
6	Unadjusted	A+D	HBLUP_197	Hybrids + Parents	0.736329	0
6	Unadjusted	A+D	HBLUP_197	Hybrids + Uncles	0.166736	0.01919
6	Unadjusted	A+D	HBLUP_197	Parents + Uncles	0.793365	0
6	Unadjusted	A+D	HBLUP_197	Hybrids + Parents + Uncles	0.657398	0
6	Unadjusted	A+D	HBLUP_1203	Hybrids	0.759234	0
6	Unadjusted	A+D	HBLUP_1203	Parents	0.957965	0
6	Unadjusted	A+D	HBLUP_1203	Uncles	-0.406712	0
6	Unadjusted	A+D	HBLUP_1203	Hybrids + Parents	0.877373	0
6	Unadjusted	A+D	HBLUP_1203	Hybrids + Uncles	0.263557	0
6	Unadjusted	A+D	HBLUP_1203	Parents + Uncles	0.964425	0
6	Unadjusted	A+D	HBLUP_1203	Hybrids + Parents + Uncles	0.964425	0
6	Unadjusted	A+D	HBLUP_1400	Hybrids	0.722213	0
6	Unadjusted	A+D	HBLUP_1400	Parents	0.931472	0
6	Unadjusted	A+D	HBLUP_1400	Uncles	-0.396984	0
6	Unadjusted	A+D	HBLUP_1400	Hybrids + Parents	0.851155	0
6	Unadjusted	A+D	HBLUP_1400	Hybrids + Uncles	0.254364	0
6	Unadjusted	A+D	HBLUP_1400	Parents + Uncles	0.899311	0
6	Unadjusted	A+D	HBLUP_1400	Hybrids + Parents + Uncles	0.910336	0
6	Logistic 2 Sigmoid	A	GBLUP_G	Hybrids	0.533386	0
6	Logistic 2 Sigmoid	A	GBLUP_G	Parents	0.866055	0
6	Logistic 2 Sigmoid	A	GBLUP_G	Uncles	-0.0328442	0.64682
6	Logistic 2 Sigmoid	A	GBLUP_G	Hybrids + Parents	0.796509	0
6	Logistic 2 Sigmoid	A	GBLUP_G	Hybrids + Uncles	0.287792	4e-05
6	Logistic 2 Sigmoid	A	GBLUP_G	Parents + Uncles	0.785736	0
6	Logistic 2 Sigmoid	A	GBLUP_G	Hybrids + Parents + Uncles	0.718475	0
6	Logistic 2 Sigmoid	A	GBLUP_G+D	Hybrids	0.604491	0
6	Logistic 2 Sigmoid	A	GBLUP_G+D	Parents	0.413465	0
6	Logistic 2 Sigmoid	A	GBLUP_G+D	Uncles	NA	NA
6	Logistic 2 Sigmoid	A	GBLUP_G+D	Hybrids + Parents	0.739444	0
6	Logistic 2 Sigmoid	A	GBLUP_G+D	Hybrids + Uncles	0.321555	0
6	Logistic 2 Sigmoid	A	GBLUP_G+D	Parents + Uncles	0.799378	0
6	Logistic 2 Sigmoid	A	GBLUP_G+D	Hybrids + Parents + Uncles	0.59771	0
6	Logistic 2 Sigmoid	A	HBLUP_197	Hybrids	0.541075	0
6	Logistic 2 Sigmoid	A	HBLUP_197	Parents	0.868692	0
6	Logistic 2 Sigmoid	A	HBLUP_197	Uncles	-0.506599	0
6	Logistic 2 Sigmoid	A	HBLUP_197	Hybrids + Parents	0.774911	0
6	Logistic 2 Sigmoid	A	HBLUP_197	Hybrids + Uncles	0.0913768	0.20159
6	Logistic 2 Sigmoid	A	HBLUP_197	Parents + Uncles	0.799765	0
6	Logistic 2 Sigmoid	A	HBLUP_197	Hybrids + Parents + Uncles	0.6715	0
6	Logistic 2 Sigmoid	A	HBLUP_1203	Hybrids	0.709254	0
6	Logistic 2 Sigmoid	A	HBLUP_1203	Parents	0.94603	0
6	Logistic 2 Sigmoid	A	HBLUP_1203	Uncles	-0.682984	0
6	Logistic 2 Sigmoid	A	HBLUP_1203	Hybrids + Parents	0.873497	0
6	Logistic 2 Sigmoid	A	HBLUP_1203	Hybrids + Uncles	0.185532	0
6	Logistic 2 Sigmoid	A	HBLUP_1203	Parents + Uncles	0.952142	0
6	Logistic 2 Sigmoid	A	HBLUP_1203	Hybrids + Parents + Uncles	0.952142	0
6	Logistic 2 Sigmoid	A	HBLUP_1400	Hybrids	0.675518	0
6	Logistic 2 Sigmoid	A	HBLUP_1400	Parents	0.930551	0
6	Logistic 2 Sigmoid	A	HBLUP_1400	Uncles	-0.660321	0
6	Logistic 2 Sigmoid	A	HBLUP_1400	Hybrids + Parents	0.85548	0
6	Logistic 2 Sigmoid	A	HBLUP_1400	Hybrids + Uncles	0.178612	0
6	Logistic 2 Sigmoid	A	HBLUP_1400	Parents + Uncles	0.873876	0
6	Logistic 2 Sigmoid	A	HBLUP_1400	Hybrids + Parents + Uncles	0.89727	0
6	Logistic 2 Sigmoid	A+D	GBLUP_G	Hybrids	0.523149	0
6	Logistic 2 Sigmoid	A+D	GBLUP_G	Parents	0.842895	0
6	Logistic 2 Sigmoid	A+D	GBLUP_G	Uncles	-0.0180945	0.80075
6	Logistic 2 Sigmoid	A+D	GBLUP_G	Hybrids + Parents	0.778518	0
6	Logistic 2 Sigmoid	A+D	GBLUP_G	Hybrids + Uncles	0.308719	1e-05
6	Logistic 2 Sigmoid	A+D	GBLUP_G	Parents + Uncles	0.78168	0
6	Logistic 2 Sigmoid	A+D	GBLUP_G	Hybrids + Parents + Uncles	0.699184	0
6	Logistic 2 Sigmoid	A+D	GBLUP_G+D	Hybrids	0.580838	0
6	Logistic 2 Sigmoid	A+D	GBLUP_G+D	Parents	0.497693	0
6	Logistic 2 Sigmoid	A+D	GBLUP_G+D	Uncles	NA	NA
6	Logistic 2 Sigmoid	A+D	GBLUP_G+D	Hybrids + Parents	0.704328	0
6	Logistic 2 Sigmoid	A+D	GBLUP_G+D	Hybrids + Uncles	0.326807	0
6	Logistic 2 Sigmoid	A+D	GBLUP_G+D	Parents + Uncles	0.772562	0
6	Logistic 2 Sigmoid	A+D	GBLUP_G+D	Hybrids + Parents + Uncles	0.568032	0
6	Logistic 2 Sigmoid	A+D	HBLUP_197	Hybrids	0.531584	0
6	Logistic 2 Sigmoid	A+D	HBLUP_197	Parents	0.844112	0
6	Logistic 2 Sigmoid	A+D	HBLUP_197	Uncles	-0.505428	0
6	Logistic 2 Sigmoid	A+D	HBLUP_197	Hybrids + Parents	0.757441	0
6	Logistic 2 Sigmoid	A+D	HBLUP_197	Hybrids + Uncles	0.135762	0.05714
6	Logistic 2 Sigmoid	A+D	HBLUP_197	Parents + Uncles	0.809172	0
6	Logistic 2 Sigmoid	A+D	HBLUP_197	Hybrids + Parents + Uncles	0.668181	0
6	Logistic 2 Sigmoid	A+D	HBLUP_1203	Hybrids	0.707779	0
6	Logistic 2 Sigmoid	A+D	HBLUP_1203	Parents	0.944126	0
6	Logistic 2 Sigmoid	A+D	HBLUP_1203	Uncles	-0.663138	0
6	Logistic 2 Sigmoid	A+D	HBLUP_1203	Hybrids + Parents	0.877903	0
6	Logistic 2 Sigmoid	A+D	HBLUP_1203	Hybrids + Uncles	0.284171	0
6	Logistic 2 Sigmoid	A+D	HBLUP_1203	Parents + Uncles	0.954895	0
6	Logistic 2 Sigmoid	A+D	HBLUP_1203	Hybrids + Parents + Uncles	0.954895	0
6	Logistic 2 Sigmoid	A+D	HBLUP_1400	Hybrids	0.674259	0
6	Logistic 2 Sigmoid	A+D	HBLUP_1400	Parents	0.925628	0
6	Logistic 2 Sigmoid	A+D	HBLUP_1400	Uncles	-0.643156	0
6	Logistic 2 Sigmoid	A+D	HBLUP_1400	Hybrids + Parents	0.855913	0
6	Logistic 2 Sigmoid	A+D	HBLUP_1400	Hybrids + Uncles	0.262772	0
6	Logistic 2 Sigmoid	A+D	HBLUP_1400	Parents + Uncles	0.882565	0
6	Logistic 2 Sigmoid	A+D	HBLUP_1400	Hybrids + Parents + Uncles	0.89953	0
6	Logistic 1	A	GBLUP_G	Hybrids	0.529937	0
6	Logistic 1	A	GBLUP_G	Parents	0.870157	0
6	Logistic 1	A	GBLUP_G	Uncles	-0.0474794	0.50763
6	Logistic 1	A	GBLUP_G	Hybrids + Parents	0.794617	0
6	Logistic 1	A	GBLUP_G	Hybrids + Uncles	0.28157	6e-05
6	Logistic 1	A	GBLUP_G	Parents + Uncles	0.784375	0
6	Logistic 1	A	GBLUP_G	Hybrids + Parents + Uncles	0.717439	0
6	Logistic 1	A	GBLUP_G+D	Hybrids	0.601917	0
6	Logistic 1	A	GBLUP_G+D	Parents	0.338323	0
6	Logistic 1	A	GBLUP_G+D	Uncles	NA	NA
6	Logistic 1	A	GBLUP_G+D	Hybrids + Parents	0.732963	0
6	Logistic 1	A	GBLUP_G+D	Hybrids + Uncles	0.308535	1e-05
6	Logistic 1	A	GBLUP_G+D	Parents + Uncles	0.801475	0
6	Logistic 1	A	GBLUP_G+D	Hybrids + Parents + Uncles	0.589129	0
6	Logistic 1	A	HBLUP_197	Hybrids	0.538594	0
6	Logistic 1	A	HBLUP_197	Parents	0.870157	0
6	Logistic 1	A	HBLUP_197	Uncles	-0.534652	0
6	Logistic 1	A	HBLUP_197	Hybrids + Parents	0.770225	0
6	Logistic 1	A	HBLUP_197	Hybrids + Uncles	0.0851486	0.23417
6	Logistic 1	A	HBLUP_197	Parents + Uncles	0.792357	0
6	Logistic 1	A	HBLUP_197	Hybrids + Parents + Uncles	0.664728	0
6	Logistic 1	A	HBLUP_1203	Hybrids	0.688622	0
6	Logistic 1	A	HBLUP_1203	Parents	0.944536	0
6	Logistic 1	A	HBLUP_1203	Uncles	-0.71303	0
6	Logistic 1	A	HBLUP_1203	Hybrids + Parents	0.872655	0
6	Logistic 1	A	HBLUP_1203	Hybrids + Uncles	0.161903	0
6	Logistic 1	A	HBLUP_1203	Parents + Uncles	0.949988	0
6	Logistic 1	A	HBLUP_1203	Hybrids + Parents + Uncles	0.949988	0
6	Logistic 1	A	HBLUP_1400	Hybrids	0.659809	0
6	Logistic 1	A	HBLUP_1400	Parents	0.929381	0
6	Logistic 1	A	HBLUP_1400	Uncles	-0.693072	0
6	Logistic 1	A	HBLUP_1400	Hybrids + Parents	0.853931	0
6	Logistic 1	A	HBLUP_1400	Hybrids + Uncles	0.156925	0
6	Logistic 1	A	HBLUP_1400	Parents + Uncles	0.867145	0
6	Logistic 1	A	HBLUP_1400	Hybrids + Parents + Uncles	0.893392	0
6	Logistic 1	A+D	GBLUP_G	Hybrids	0.517713	0
6	Logistic 1	A+D	GBLUP_G	Parents	0.845325	0
6	Logistic 1	A+D	GBLUP_G	Uncles	-0.0325193	0.65008
6	Logistic 1	A+D	GBLUP_G	Hybrids + Parents	0.775694	0
6	Logistic 1	A+D	GBLUP_G	Hybrids + Uncles	0.298502	2e-05
6	Logistic 1	A+D	GBLUP_G	Parents + Uncles	0.784498	0
6	Logistic 1	A+D	GBLUP_G	Hybrids + Parents + Uncles	0.697695	0
6	Logistic 1	A+D	GBLUP_G+D	Hybrids	0.575425	0
6	Logistic 1	A+D	GBLUP_G+D	Parents	0.475346	0
6	Logistic 1	A+D	GBLUP_G+D	Uncles	NA	NA
6	Logistic 1	A+D	GBLUP_G+D	Hybrids + Parents	0.694176	0
6	Logistic 1	A+D	GBLUP_G+D	Hybrids + Uncles	0.31821	1e-05
6	Logistic 1	A+D	GBLUP_G+D	Parents + Uncles	0.796648	0
6	Logistic 1	A+D	GBLUP_G+D	Hybrids + Parents + Uncles	0.559214	0
6	Logistic 1	A+D	HBLUP_197	Hybrids	0.529236	0
6	Logistic 1	A+D	HBLUP_197	Parents	0.845399	0
6	Logistic 1	A+D	HBLUP_197	Uncles	-0.537547	0
6	Logistic 1	A+D	HBLUP_197	Hybrids + Parents	0.752	0
6	Logistic 1	A+D	HBLUP_197	Hybrids + Uncles	0.132105	0.06424
6	Logistic 1	A+D	HBLUP_197	Parents + Uncles	0.803825	0
6	Logistic 1	A+D	HBLUP_197	Hybrids + Parents + Uncles	0.658233	0
6	Logistic 1	A+D	HBLUP_1203	Hybrids	0.699247	0
6	Logistic 1	A+D	HBLUP_1203	Parents	0.938243	0
6	Logistic 1	A+D	HBLUP_1203	Uncles	-0.709305	0
6	Logistic 1	A+D	HBLUP_1203	Hybrids + Parents	0.876095	0
6	Logistic 1	A+D	HBLUP_1203	Hybrids + Uncles	0.235562	0
6	Logistic 1	A+D	HBLUP_1203	Parents + Uncles	0.952516	0
6	Logistic 1	A+D	HBLUP_1203	Hybrids + Parents + Uncles	0.952516	0
6	Logistic 1	A+D	HBLUP_1400	Hybrids	0.665973	0
6	Logistic 1	A+D	HBLUP_1400	Parents	0.921047	0
6	Logistic 1	A+D	HBLUP_1400	Uncles	-0.68808	0
6	Logistic 1	A+D	HBLUP_1400	Hybrids + Parents	0.853261	0
6	Logistic 1	A+D	HBLUP_1400	Hybrids + Uncles	0.22234	0
6	Logistic 1	A+D	HBLUP_1400	Parents + Uncles	0.874468	0
6	Logistic 1	A+D	HBLUP_1400	Hybrids + Parents + Uncles	0.895287	0
6	Linear	A	GBLUP_G	Hybrids	0.55582	0
6	Linear	A	GBLUP_G	Parents	0.85304	0
6	Linear	A	GBLUP_G	Uncles	-0.0515274	0.47208
6	Linear	A	GBLUP_G	Hybrids + Parents	0.788711	0
6	Linear	A	GBLUP_G	Hybrids + Uncles	0.294875	3e-05
6	Linear	A	GBLUP_G	Parents + Uncles	0.765323	0
6	Linear	A	GBLUP_G	Hybrids + Parents + Uncles	0.710721	0
6	Linear	A	GBLUP_G+D	Hybrids	0.619551	0
6	Linear	A	GBLUP_G+D	Parents	0.510772	0
6	Linear	A	GBLUP_G+D	Uncles	NA	NA
6	Linear	A	GBLUP_G+D	Hybrids + Parents	0.717959	0
6	Linear	A	GBLUP_G+D	Hybrids + Uncles	0.325627	0
6	Linear	A	GBLUP_G+D	Parents + Uncles	0.778357	0
6	Linear	A	GBLUP_G+D	Hybrids + Parents + Uncles	0.578203	0
6	Linear	A	HBLUP_197	Hybrids	0.564196	0
6	Linear	A	HBLUP_197	Parents	0.85304	0
6	Linear	A	HBLUP_197	Uncles	-0.52525	0
6	Linear	A	HBLUP_197	Hybrids + Parents	0.765137	0
6	Linear	A	HBLUP_197	Hybrids + Uncles	0.0856948	0.23118
6	Linear	A	HBLUP_197	Parents + Uncles	0.788755	0
6	Linear	A	HBLUP_197	Hybrids + Parents + Uncles	0.659043	0
6	Linear	A	HBLUP_1203	Hybrids	0.710051	0
6	Linear	A	HBLUP_1203	Parents	0.947809	0
6	Linear	A	HBLUP_1203	Uncles	-0.70029	0
6	Linear	A	HBLUP_1203	Hybrids + Parents	0.877295	0
6	Linear	A	HBLUP_1203	Hybrids + Uncles	0.146568	0
6	Linear	A	HBLUP_1203	Parents + Uncles	0.954473	0
6	Linear	A	HBLUP_1203	Hybrids + Parents + Uncles	0.954473	0
6	Linear	A	HBLUP_1400	Hybrids	0.684095	0
6	Linear	A	HBLUP_1400	Parents	0.931246	0
6	Linear	A	HBLUP_1400	Uncles	-0.67689	0
6	Linear	A	HBLUP_1400	Hybrids + Parents	0.857848	0
6	Linear	A	HBLUP_1400	Hybrids + Uncles	0.144887	0
6	Linear	A	HBLUP_1400	Parents + Uncles	0.874412	0
6	Linear	A	HBLUP_1400	Hybrids + Parents + Uncles	0.900068	0
6	Linear	A+D	GBLUP_G	Hybrids	0.543816	0
6	Linear	A+D	GBLUP_G	Parents	0.832684	0
6	Linear	A+D	GBLUP_G	Uncles	-0.0313123	0.66226
6	Linear	A+D	GBLUP_G	Hybrids + Parents	0.767364	0
6	Linear	A+D	GBLUP_G	Hybrids + Uncles	0.313272	1e-05
6	Linear	A+D	GBLUP_G	Parents + Uncles	0.766756	0
6	Linear	A+D	GBLUP_G	Hybrids + Parents + Uncles	0.687979	0
6	Linear	A+D	GBLUP_G+D	Hybrids	0.594329	0
6	Linear	A+D	GBLUP_G+D	Parents	0.571174	0
6	Linear	A+D	GBLUP_G+D	Uncles	NA	NA
6	Linear	A+D	GBLUP_G+D	Hybrids + Parents	0.683418	0
6	Linear	A+D	GBLUP_G+D	Hybrids + Uncles	0.338034	0
6	Linear	A+D	GBLUP_G+D	Parents + Uncles	0.754752	0
6	Linear	A+D	GBLUP_G+D	Hybrids + Parents + Uncles	0.551151	0
6	Linear	A+D	HBLUP_197	Hybrids	0.552377	0
6	Linear	A+D	HBLUP_197	Parents	0.832684	0
6	Linear	A+D	HBLUP_197	Uncles	-0.522628	0
6	Linear	A+D	HBLUP_197	Hybrids + Parents	0.747326	0
6	Linear	A+D	HBLUP_197	Hybrids + Uncles	0.134877	0.0588
6	Linear	A+D	HBLUP_197	Parents + Uncles	0.799284	0
6	Linear	A+D	HBLUP_197	Hybrids + Parents + Uncles	0.656806	0
6	Linear	A+D	HBLUP_1203	Hybrids	0.727016	0
6	Linear	A+D	HBLUP_1203	Parents	0.940673	0
6	Linear	A+D	HBLUP_1203	Uncles	-0.688678	0
6	Linear	A+D	HBLUP_1203	Hybrids + Parents	0.878049	0
6	Linear	A+D	HBLUP_1203	Hybrids + Uncles	0.222288	0
6	Linear	A+D	HBLUP_1203	Parents + Uncles	0.956093	0
6	Linear	A+D	HBLUP_1203	Hybrids + Parents + Uncles	0.956093	0
6	Linear	A+D	HBLUP_1400	Hybrids	0.695395	0
6	Linear	A+D	HBLUP_1400	Parents	0.922346	0
6	Linear	A+D	HBLUP_1400	Uncles	-0.664921	0
6	Linear	A+D	HBLUP_1400	Hybrids + Parents	0.854739	0
6	Linear	A+D	HBLUP_1400	Hybrids + Uncles	0.212864	0
6	Linear	A+D	HBLUP_1400	Parents + Uncles	0.880682	0
6	Linear	A+D	HBLUP_1400	Hybrids + Parents + Uncles	0.901388	0
6	Gompertz curve	A	GBLUP_G	Hybrids	0.549623	0
6	Gompertz curve	A	GBLUP_G	Parents	0.855231	0
6	Gompertz curve	A	GBLUP_G	Uncles	-0.0341627	0.63366
6	Gompertz curve	A	GBLUP_G	Hybrids + Parents	0.789731	0
6	Gompertz curve	A	GBLUP_G	Hybrids + Uncles	0.302434	2e-05
6	Gompertz curve	A	GBLUP_G	Parents + Uncles	0.767122	0
6	Gompertz curve	A	GBLUP_G	Hybrids + Parents + Uncles	0.713846	0
6	Gompertz curve	A	GBLUP_G+D	Hybrids	0.615693	0
6	Gompertz curve	A	GBLUP_G+D	Parents	0.501213	0
6	Gompertz curve	A	GBLUP_G+D	Uncles	NA	NA
6	Gompertz curve	A	GBLUP_G+D	Hybrids + Parents	0.718247	0
6	Gompertz curve	A	GBLUP_G+D	Hybrids + Uncles	0.325324	0
6	Gompertz curve	A	GBLUP_G+D	Parents + Uncles	0.780743	0
6	Gompertz curve	A	GBLUP_G+D	Hybrids + Parents + Uncles	0.578978	0
6	Gompertz curve	A	HBLUP_197	Hybrids	0.554707	0
6	Gompertz curve	A	HBLUP_197	Parents	0.855231	0
6	Gompertz curve	A	HBLUP_197	Uncles	-0.517595	0
6	Gompertz curve	A	HBLUP_197	Hybrids + Parents	0.766686	0
6	Gompertz curve	A	HBLUP_197	Hybrids + Uncles	0.0941692	0.18809
6	Gompertz curve	A	HBLUP_197	Parents + Uncles	0.790043	0
6	Gompertz curve	A	HBLUP_197	Hybrids + Parents + Uncles	0.657574	0
6	Gompertz curve	A	HBLUP_1203	Hybrids	0.713369	0
6	Gompertz curve	A	HBLUP_1203	Parents	0.948987	0
6	Gompertz curve	A	HBLUP_1203	Uncles	-0.704841	0
6	Gompertz curve	A	HBLUP_1203	Hybrids + Parents	0.877215	0
6	Gompertz curve	A	HBLUP_1203	Hybrids + Uncles	0.160096	0
6	Gompertz curve	A	HBLUP_1203	Parents + Uncles	0.955459	0
6	Gompertz curve	A	HBLUP_1203	Hybrids + Parents + Uncles	0.955459	0
6	Gompertz curve	A	HBLUP_1400	Hybrids	0.682889	0
6	Gompertz curve	A	HBLUP_1400	Parents	0.931886	0
6	Gompertz curve	A	HBLUP_1400	Uncles	-0.679719	0
6	Gompertz curve	A	HBLUP_1400	Hybrids + Parents	0.857513	0
6	Gompertz curve	A	HBLUP_1400	Hybrids + Uncles	0.156896	0
6	Gompertz curve	A	HBLUP_1400	Parents + Uncles	0.875199	0
6	Gompertz curve	A	HBLUP_1400	Hybrids + Parents + Uncles	0.90029	0
6	Gompertz curve	A+D	GBLUP_G	Hybrids	0.536457	0
6	Gompertz curve	A+D	GBLUP_G	Parents	0.835429	0
6	Gompertz curve	A+D	GBLUP_G	Uncles	-0.0150071	0.83421
6	Gompertz curve	A+D	GBLUP_G	Hybrids + Parents	0.768799	0
6	Gompertz curve	A+D	GBLUP_G	Hybrids + Uncles	0.318565	1e-05
6	Gompertz curve	A+D	GBLUP_G	Parents + Uncles	0.77063	0
6	Gompertz curve	A+D	GBLUP_G	Hybrids + Parents + Uncles	0.690423	0
6	Gompertz curve	A+D	GBLUP_G+D	Hybrids	0.588464	0
6	Gompertz curve	A+D	GBLUP_G+D	Parents	0.555246	0
6	Gompertz curve	A+D	GBLUP_G+D	Uncles	NA	NA
6	Gompertz curve	A+D	GBLUP_G+D	Hybrids + Parents	0.681336	0
6	Gompertz curve	A+D	GBLUP_G+D	Hybrids + Uncles	0.334363	0
6	Gompertz curve	A+D	GBLUP_G+D	Parents + Uncles	0.783037	0
6	Gompertz curve	A+D	GBLUP_G+D	Hybrids + Parents + Uncles	0.550934	0
6	Gompertz curve	A+D	HBLUP_197	Hybrids	0.545348	0
6	Gompertz curve	A+D	HBLUP_197	Parents	0.835429	0
6	Gompertz curve	A+D	HBLUP_197	Uncles	-0.516856	0
6	Gompertz curve	A+D	HBLUP_197	Hybrids + Parents	0.747496	0
6	Gompertz curve	A+D	HBLUP_197	Hybrids + Uncles	0.141278	0.04767
6	Gompertz curve	A+D	HBLUP_197	Parents + Uncles	0.800789	0
6	Gompertz curve	A+D	HBLUP_197	Hybrids + Parents + Uncles	0.658723	0
6	Gompertz curve	A+D	HBLUP_1203	Hybrids	0.725101	0
6	Gompertz curve	A+D	HBLUP_1203	Parents	0.94233	0
6	Gompertz curve	A+D	HBLUP_1203	Uncles	-0.690319	0
6	Gompertz curve	A+D	HBLUP_1203	Hybrids + Parents	0.876097	0
6	Gompertz curve	A+D	HBLUP_1203	Hybrids + Uncles	0.233591	0
6	Gompertz curve	A+D	HBLUP_1203	Parents + Uncles	0.956009	0
6	Gompertz curve	A+D	HBLUP_1203	Hybrids + Parents + Uncles	0.956009	0
6	Gompertz curve	A+D	HBLUP_1400	Hybrids	0.691107	0
6	Gompertz curve	A+D	HBLUP_1400	Parents	0.923964	0
6	Gompertz curve	A+D	HBLUP_1400	Uncles	-0.667065	0
6	Gompertz curve	A+D	HBLUP_1400	Hybrids + Parents	0.853519	0
6	Gompertz curve	A+D	HBLUP_1400	Hybrids + Uncles	0.223189	0
6	Gompertz curve	A+D	HBLUP_1400	Parents + Uncles	0.880716	0
6	Gompertz curve	A+D	HBLUP_1400	Hybrids + Parents + Uncles	0.900917	0
