# Supplementary material for: Realized genomic selection across generations in a reciprocal recurrent selection breeding program of Eucalyptus hybrids
Source: Front Plant Sci. 2023 Oct 27;14:1252504. doi: 10.3389/fpls.2023.1252504 (PMC10641691; doi:10.3389/fpls.2023.1252504)
Supplement: Supplementary Table 10 — Coincidence rate (%) between the number of G2 candidate trees in HPT267 that would be selected based on their GEBV (Genomic Estimated Breeding Values) or GEGV (Genomic Estimated Genotypic Values) and the number of trees that were selected based on their EBVs (Estimated Breeding Values) or EGVs (Estimated Genotypic Values) at age six for different selected proportions (%). Correlations are listed for the different combinations of age adjustment, genetic and genomic models, for the different training sets. [file Table_10.xlsx]

## Sheet: Table S10
Supplementary Table S10. Coincidence rate (%) between the number of G2 candidate trees in HPT267 that would be selected based on their GEBV (Genomic Estimated Breeding Values) or GEGV (Genomic Estimated Genotypic Values) and the number of trees that were selected based on their EBVs (Estimated Breeding Values) or EGVs (Estimated genotypc Values) at age six for different selected proportions (%). …
Age	Age adjustment	Genetic model	Genomic model	Training set	# Selection candidate trees	Selected proportion (%)	# of selected trees	Coincidence rate of selected trees (%)
3	Unadjusted	A	GBLUP_G	Hybrids	197	2.5	4.925	0
3	Unadjusted	A	GBLUP_G	Hybrids	197	5	9.85	0
3	Unadjusted	A	GBLUP_G	Hybrids	197	10	19.7	15
3	Unadjusted	A	GBLUP_G	Hybrids	197	20	39.4	37.5
3	Unadjusted	A	GBLUP_G	Hybrids	197	30	59.1	53.3333
3	Unadjusted	A	GBLUP_G	Hybrids	197	40	78.8	68.3544
3	Unadjusted	A	GBLUP_G	Hybrids	197	50	98.5	70.7071
3	Unadjusted	A	GBLUP_G	Parents	197	2.5	4.925	0
3	Unadjusted	A	GBLUP_G	Parents	197	5	9.85	0
3	Unadjusted	A	GBLUP_G	Parents	197	10	19.7	15
3	Unadjusted	A	GBLUP_G	Parents	197	20	39.4	50
3	Unadjusted	A	GBLUP_G	Parents	197	30	59.1	66.6667
3	Unadjusted	A	GBLUP_G	Parents	197	40	78.8	72.1519
3	Unadjusted	A	GBLUP_G	Parents	197	50	98.5	73.7374
3	Unadjusted	A	GBLUP_G	Uncles	197	2.5	4.925	0
3	Unadjusted	A	GBLUP_G	Uncles	197	5	9.85	0
3	Unadjusted	A	GBLUP_G	Uncles	197	10	19.7	0
3	Unadjusted	A	GBLUP_G	Uncles	197	20	39.4	10
3	Unadjusted	A	GBLUP_G	Uncles	197	30	59.1	20
3	Unadjusted	A	GBLUP_G	Uncles	197	40	78.8	30.3797
3	Unadjusted	A	GBLUP_G	Uncles	197	50	98.5	48.4848
3	Unadjusted	A	GBLUP_G	Hybrids + Parents	197	2.5	4.925	0
3	Unadjusted	A	GBLUP_G	Hybrids + Parents	197	5	9.85	0
3	Unadjusted	A	GBLUP_G	Hybrids + Parents	197	10	19.7	35
3	Unadjusted	A	GBLUP_G	Hybrids + Parents	197	20	39.4	75
3	Unadjusted	A	GBLUP_G	Hybrids + Parents	197	30	59.1	71.6667
3	Unadjusted	A	GBLUP_G	Hybrids + Parents	197	40	78.8	78.481
3	Unadjusted	A	GBLUP_G	Hybrids + Parents	197	50	98.5	80.8081
3	Unadjusted	A	GBLUP_G	Hybrids + Uncles	197	2.5	4.925	0
3	Unadjusted	A	GBLUP_G	Hybrids + Uncles	197	5	9.85	0
3	Unadjusted	A	GBLUP_G	Hybrids + Uncles	197	10	19.7	5
3	Unadjusted	A	GBLUP_G	Hybrids + Uncles	197	20	39.4	27.5
3	Unadjusted	A	GBLUP_G	Hybrids + Uncles	197	30	59.1	35
3	Unadjusted	A	GBLUP_G	Hybrids + Uncles	197	40	78.8	48.1013
3	Unadjusted	A	GBLUP_G	Hybrids + Uncles	197	50	98.5	60.6061
3	Unadjusted	A	GBLUP_G	Parents + Uncles	197	2.5	4.925	20
3	Unadjusted	A	GBLUP_G	Parents + Uncles	197	5	9.85	30
3	Unadjusted	A	GBLUP_G	Parents + Uncles	197	10	19.7	55
3	Unadjusted	A	GBLUP_G	Parents + Uncles	197	20	39.4	87.5
3	Unadjusted	A	GBLUP_G	Parents + Uncles	197	30	59.1	78.3333
3	Unadjusted	A	GBLUP_G	Parents + Uncles	197	40	78.8	74.6835
3	Unadjusted	A	GBLUP_G	Parents + Uncles	197	50	98.5	80.8081
3	Unadjusted	A	GBLUP_G	Hybrids+Parents+Uncles	197	2.5	4.925	0
3	Unadjusted	A	GBLUP_G	Hybrids+Parents+Uncles	197	5	9.85	0
3	Unadjusted	A	GBLUP_G	Hybrids+Parents+Uncles	197	10	19.7	45
3	Unadjusted	A	GBLUP_G	Hybrids+Parents+Uncles	197	20	39.4	67.5
3	Unadjusted	A	GBLUP_G	Hybrids+Parents+Uncles	197	30	59.1	70
3	Unadjusted	A	GBLUP_G	Hybrids+Parents+Uncles	197	40	78.8	74.6835
3	Unadjusted	A	GBLUP_G	Hybrids+Parents+Uncles	197	50	98.5	80.8081
3	Unadjusted	A	GBLUP_G+D	Hybrids	197	2.5	4.925	0
3	Unadjusted	A	GBLUP_G+D	Hybrids	197	5	9.85	0
3	Unadjusted	A	GBLUP_G+D	Hybrids	197	10	19.7	15
3	Unadjusted	A	GBLUP_G+D	Hybrids	197	20	39.4	42.5
3	Unadjusted	A	GBLUP_G+D	Hybrids	197	30	59.1	58.3333
3	Unadjusted	A	GBLUP_G+D	Hybrids	197	40	78.8	70.8861
3	Unadjusted	A	GBLUP_G+D	Hybrids	197	50	98.5	69.697
3	Unadjusted	A	GBLUP_G+D	Parents	197	2.5	4.925	0
3	Unadjusted	A	GBLUP_G+D	Parents	197	5	9.85	0
3	Unadjusted	A	GBLUP_G+D	Parents	197	10	19.7	0
3	Unadjusted	A	GBLUP_G+D	Parents	197	20	39.4	0
3	Unadjusted	A	GBLUP_G+D	Parents	197	30	59.1	1.66667
3	Unadjusted	A	GBLUP_G+D	Parents	197	40	78.8	7.59494
3	Unadjusted	A	GBLUP_G+D	Parents	197	50	98.5	19.1919
3	Unadjusted	A	GBLUP_G+D	Uncles	197	NA	NA	NA
3	Unadjusted	A	GBLUP_G+D	Hybrids + Parents	197	2.5	4.925	0
3	Unadjusted	A	GBLUP_G+D	Hybrids + Parents	197	5	9.85	0
3	Unadjusted	A	GBLUP_G+D	Hybrids + Parents	197	10	19.7	20
3	Unadjusted	A	GBLUP_G+D	Hybrids + Parents	197	20	39.4	47.5
3	Unadjusted	A	GBLUP_G+D	Hybrids + Parents	197	30	59.1	65
3	Unadjusted	A	GBLUP_G+D	Hybrids + Parents	197	40	78.8	77.2152
3	Unadjusted	A	GBLUP_G+D	Hybrids + Parents	197	50	98.5	81.8182
3	Unadjusted	A	GBLUP_G+D	Hybrids + Uncles	197	2.5	4.925	0
3	Unadjusted	A	GBLUP_G+D	Hybrids + Uncles	197	5	9.85	0
3	Unadjusted	A	GBLUP_G+D	Hybrids + Uncles	197	10	19.7	5
3	Unadjusted	A	GBLUP_G+D	Hybrids + Uncles	197	20	39.4	27.5
3	Unadjusted	A	GBLUP_G+D	Hybrids + Uncles	197	30	59.1	41.6667
3	Unadjusted	A	GBLUP_G+D	Hybrids + Uncles	197	40	78.8	53.1646
3	Unadjusted	A	GBLUP_G+D	Hybrids + Uncles	197	50	98.5	62.6263
3	Unadjusted	A	GBLUP_G+D	Parents + Uncles	197	2.5	4.925	20
3	Unadjusted	A	GBLUP_G+D	Parents + Uncles	197	5	9.85	30
3	Unadjusted	A	GBLUP_G+D	Parents + Uncles	197	10	19.7	55
3	Unadjusted	A	GBLUP_G+D	Parents + Uncles	197	20	39.4	87.5
3	Unadjusted	A	GBLUP_G+D	Parents + Uncles	197	30	59.1	78.3333
3	Unadjusted	A	GBLUP_G+D	Parents + Uncles	197	40	78.8	74.6835
3	Unadjusted	A	GBLUP_G+D	Parents + Uncles	197	50	98.5	80.8081
3	Unadjusted	A	GBLUP_G+D	Hybrids+Parents+Uncles	197	2.5	4.925	0
3	Unadjusted	A	GBLUP_G+D	Hybrids+Parents+Uncles	197	5	9.85	0
3	Unadjusted	A	GBLUP_G+D	Hybrids+Parents+Uncles	197	10	19.7	15
3	Unadjusted	A	GBLUP_G+D	Hybrids+Parents+Uncles	197	20	39.4	50
3	Unadjusted	A	GBLUP_G+D	Hybrids+Parents+Uncles	197	30	59.1	65
3	Unadjusted	A	GBLUP_G+D	Hybrids+Parents+Uncles	197	40	78.8	75.9494
3	Unadjusted	A	GBLUP_G+D	Hybrids+Parents+Uncles	197	50	98.5	81.8182
3	Unadjusted	A	HBLUP_1203	Hybrids	1203	2.5	31	0
3	Unadjusted	A	HBLUP_1203	Hybrids	1203	5	61	0
3	Unadjusted	A	HBLUP_1203	Hybrids	1203	10	121	30.5785
3	Unadjusted	A	HBLUP_1203	Hybrids	1203	20	241	56.8465
3	Unadjusted	A	HBLUP_1203	Parents	1203	2.5	31	38.7097
3	Unadjusted	A	HBLUP_1203	Parents	1203	5	61	54.0984
3	Unadjusted	A	HBLUP_1203	Parents	1203	10	121	54.5455
3	Unadjusted	A	HBLUP_1203	Parents	1203	20	241	74.2739
3	Unadjusted	A	HBLUP_1203	Uncles	1203	2.5	31	0
3	Unadjusted	A	HBLUP_1203	Uncles	1203	5	61	0
3	Unadjusted	A	HBLUP_1203	Uncles	1203	10	121	0
3	Unadjusted	A	HBLUP_1203	Uncles	1203	20	241	0
3	Unadjusted	A	HBLUP_1203	Hybrids + Parents	1203	2.5	31	12.9032
3	Unadjusted	A	HBLUP_1203	Hybrids + Parents	1203	5	61	31.1475
3	Unadjusted	A	HBLUP_1203	Hybrids + Parents	1203	10	121	55.3719
3	Unadjusted	A	HBLUP_1203	Hybrids + Parents	1203	20	241	56.4315
3	Unadjusted	A	HBLUP_1203	Hybrids + Uncles	1203	2.5	31	0
3	Unadjusted	A	HBLUP_1203	Hybrids + Uncles	1203	5	61	0
3	Unadjusted	A	HBLUP_1203	Hybrids + Uncles	1203	10	121	28.9256
3	Unadjusted	A	HBLUP_1203	Hybrids + Uncles	1203	20	241	53.9419
3	Unadjusted	A	HBLUP_1203	Parents + Uncles	1203	2.5	31	38.7097
3	Unadjusted	A	HBLUP_1203	Parents + Uncles	1203	5	61	67.2131
3	Unadjusted	A	HBLUP_1203	Parents + Uncles	1203	10	121	75.2066
3	Unadjusted	A	HBLUP_1203	Parents + Uncles	1203	20	241	79.2531
3	Unadjusted	A	HBLUP_1203	Hybrids+Parents+Uncles	1203	2.5	31	38.7097
3	Unadjusted	A	HBLUP_1203	Hybrids+Parents+Uncles	1203	5	61	67.2131
3	Unadjusted	A	HBLUP_1203	Hybrids+Parents+Uncles	1203	10	121	75.2066
3	Unadjusted	A	HBLUP_1203	Hybrids+Parents+Uncles	1203	20	241	79.2531
3	Unadjusted	A	HBLUP_1400	Hybrids	1400	2.5	35	11.4286
3	Unadjusted	A	HBLUP_1400	Hybrids	1400	5	70	12.8571
3	Unadjusted	A	HBLUP_1400	Hybrids	1400	10	140	25
3	Unadjusted	A	HBLUP_1400	Hybrids	1400	20	280	53.5714
3	Unadjusted	A	HBLUP_1400	Hybrids	1400	30	420	63.8095
3	Unadjusted	A	HBLUP_1400	Hybrids	1400	40	560	68.3929
3	Unadjusted	A	HBLUP_1400	Hybrids	1400	50	700	73.7143
3	Unadjusted	A	HBLUP_1400	Parents	1400	2.5	35	0
3	Unadjusted	A	HBLUP_1400	Parents	1400	5	70	30
3	Unadjusted	A	HBLUP_1400	Parents	1400	10	140	52.8571
3	Unadjusted	A	HBLUP_1400	Parents	1400	20	280	69.2857
3	Unadjusted	A	HBLUP_1400	Parents	1400	30	420	64.7619
3	Unadjusted	A	HBLUP_1400	Parents	1400	40	560	69.6429
3	Unadjusted	A	HBLUP_1400	Parents	1400	50	700	75.8571
3	Unadjusted	A	HBLUP_1400	Uncles	1400	2.5	35	0
3	Unadjusted	A	HBLUP_1400	Uncles	1400	5	70	0
3	Unadjusted	A	HBLUP_1400	Uncles	1400	10	140	0
3	Unadjusted	A	HBLUP_1400	Uncles	1400	20	280	0
3	Unadjusted	A	HBLUP_1400	Uncles	1400	30	420	0.952381
3	Unadjusted	A	HBLUP_1400	Uncles	1400	40	560	5.71429
3	Unadjusted	A	HBLUP_1400	Uncles	1400	50	700	20.5714
3	Unadjusted	A	HBLUP_1400	Hybrids + Parents	1400	2.5	35	0
3	Unadjusted	A	HBLUP_1400	Hybrids + Parents	1400	5	70	18.5714
3	Unadjusted	A	HBLUP_1400	Hybrids + Parents	1400	10	140	51.4286
3	Unadjusted	A	HBLUP_1400	Hybrids + Parents	1400	20	280	57.5
3	Unadjusted	A	HBLUP_1400	Hybrids + Parents	1400	30	420	75.2381
3	Unadjusted	A	HBLUP_1400	Hybrids + Parents	1400	40	560	84.4643
3	Unadjusted	A	HBLUP_1400	Hybrids + Parents	1400	50	700	82.2857
3	Unadjusted	A	HBLUP_1400	Hybrids + Uncles	1400	2.5	35	5.71429
3	Unadjusted	A	HBLUP_1400	Hybrids + Uncles	1400	5	70	14.2857
3	Unadjusted	A	HBLUP_1400	Hybrids + Uncles	1400	10	140	21.4286
3	Unadjusted	A	HBLUP_1400	Hybrids + Uncles	1400	20	280	49.6429
3	Unadjusted	A	HBLUP_1400	Hybrids + Uncles	1400	30	420	49.2857
3	Unadjusted	A	HBLUP_1400	Hybrids + Uncles	1400	40	560	51.0714
3	Unadjusted	A	HBLUP_1400	Hybrids + Uncles	1400	50	700	54
3	Unadjusted	A	HBLUP_1400	Parents + Uncles	1400	2.5	35	0
3	Unadjusted	A	HBLUP_1400	Parents + Uncles	1400	5	70	25.7143
3	Unadjusted	A	HBLUP_1400	Parents + Uncles	1400	10	140	51.4286
3	Unadjusted	A	HBLUP_1400	Parents + Uncles	1400	20	280	71.0714
3	Unadjusted	A	HBLUP_1400	Parents + Uncles	1400	30	420	76.1905
3	Unadjusted	A	HBLUP_1400	Parents + Uncles	1400	40	560	81.7857
3	Unadjusted	A	HBLUP_1400	Parents + Uncles	1400	50	700	86.4286
3	Unadjusted	A	HBLUP_1400	Hybrids+Parents+Uncles	1400	2.5	35	5.71429
3	Unadjusted	A	HBLUP_1400	Hybrids+Parents+Uncles	1400	5	70	31.4286
3	Unadjusted	A	HBLUP_1400	Hybrids+Parents+Uncles	1400	10	140	60.7143
3	Unadjusted	A	HBLUP_1400	Hybrids+Parents+Uncles	1400	20	280	72.1429
3	Unadjusted	A	HBLUP_1400	Hybrids+Parents+Uncles	1400	30	420	76.6667
3	Unadjusted	A	HBLUP_1400	Hybrids+Parents+Uncles	1400	40	560	81.4286
3	Unadjusted	A	HBLUP_1400	Hybrids+Parents+Uncles	1400	50	700	88.5714
3	Unadjusted	A	HBLUP_197	Hybrids	197	2.5	5	0
3	Unadjusted	A	HBLUP_197	Hybrids	197	5	10	0
3	Unadjusted	A	HBLUP_197	Hybrids	197	10	20	15
3	Unadjusted	A	HBLUP_197	Hybrids	197	20	40	47.5
3	Unadjusted	A	HBLUP_197	Parents	197	2.5	5	0
3	Unadjusted	A	HBLUP_197	Parents	197	5	10	0
3	Unadjusted	A	HBLUP_197	Parents	197	10	20	15
3	Unadjusted	A	HBLUP_197	Parents	197	20	40	50
3	Unadjusted	A	HBLUP_197	Uncles	197	2.5	5	0
3	Unadjusted	A	HBLUP_197	Uncles	197	5	10	0
3	Unadjusted	A	HBLUP_197	Uncles	197	10	20	0
3	Unadjusted	A	HBLUP_197	Uncles	197	20	40	0
3	Unadjusted	A	HBLUP_197	Hybrids + Parents	197	2.5	5	0
3	Unadjusted	A	HBLUP_197	Hybrids + Parents	197	5	10	10
3	Unadjusted	A	HBLUP_197	Hybrids + Parents	197	10	20	20
3	Unadjusted	A	HBLUP_197	Hybrids + Parents	197	20	40	52.5
3	Unadjusted	A	HBLUP_197	Hybrids + Uncles	197	2.5	5	0
3	Unadjusted	A	HBLUP_197	Hybrids + Uncles	197	5	10	0
3	Unadjusted	A	HBLUP_197	Hybrids + Uncles	197	10	20	0
3	Unadjusted	A	HBLUP_197	Hybrids + Uncles	197	20	40	15
3	Unadjusted	A	HBLUP_197	Parents + Uncles	197	2.5	5	20
3	Unadjusted	A	HBLUP_197	Parents + Uncles	197	5	10	40
3	Unadjusted	A	HBLUP_197	Parents + Uncles	197	10	20	40
3	Unadjusted	A	HBLUP_197	Parents + Uncles	197	20	40	72.5
3	Unadjusted	A	HBLUP_197	Hybrids+Parents+Uncles	197	2.5	5	20
3	Unadjusted	A	HBLUP_197	Hybrids+Parents+Uncles	197	5	10	20
3	Unadjusted	A	HBLUP_197	Hybrids+Parents+Uncles	197	10	20	40
3	Unadjusted	A	HBLUP_197	Hybrids+Parents+Uncles	197	20	40	45
3	Unadjusted	A+D	GBLUP_G	Hybrids	197	2.5	4.925	0
3	Unadjusted	A+D	GBLUP_G	Hybrids	197	5	9.85	0
3	Unadjusted	A+D	GBLUP_G	Hybrids	197	10	19.7	10
3	Unadjusted	A+D	GBLUP_G	Hybrids	197	20	39.4	35
3	Unadjusted	A+D	GBLUP_G	Hybrids	197	30	59.1	48.3333
3	Unadjusted	A+D	GBLUP_G	Hybrids	197	40	78.8	67.0886
3	Unadjusted	A+D	GBLUP_G	Hybrids	197	50	98.5	68.6869
3	Unadjusted	A+D	GBLUP_G	Parents	197	2.5	4.925	0
3	Unadjusted	A+D	GBLUP_G	Parents	197	5	9.85	0
3	Unadjusted	A+D	GBLUP_G	Parents	197	10	19.7	20
3	Unadjusted	A+D	GBLUP_G	Parents	197	20	39.4	52.5
3	Unadjusted	A+D	GBLUP_G	Parents	197	30	59.1	68.3333
3	Unadjusted	A+D	GBLUP_G	Parents	197	40	78.8	73.4177
3	Unadjusted	A+D	GBLUP_G	Parents	197	50	98.5	78.7879
3	Unadjusted	A+D	GBLUP_G	Uncles	197	2.5	4.925	0
3	Unadjusted	A+D	GBLUP_G	Uncles	197	5	9.85	0
3	Unadjusted	A+D	GBLUP_G	Uncles	197	10	19.7	0
3	Unadjusted	A+D	GBLUP_G	Uncles	197	20	39.4	5
3	Unadjusted	A+D	GBLUP_G	Uncles	197	30	59.1	15
3	Unadjusted	A+D	GBLUP_G	Uncles	197	40	78.8	32.9114
3	Unadjusted	A+D	GBLUP_G	Uncles	197	50	98.5	50.5051
3	Unadjusted	A+D	GBLUP_G	Hybrids + Parents	197	2.5	4.925	0
3	Unadjusted	A+D	GBLUP_G	Hybrids + Parents	197	5	9.85	0
3	Unadjusted	A+D	GBLUP_G	Hybrids + Parents	197	10	19.7	40
3	Unadjusted	A+D	GBLUP_G	Hybrids + Parents	197	20	39.4	77.5
3	Unadjusted	A+D	GBLUP_G	Hybrids + Parents	197	30	59.1	68.3333
3	Unadjusted	A+D	GBLUP_G	Hybrids + Parents	197	40	78.8	77.2152
3	Unadjusted	A+D	GBLUP_G	Hybrids + Parents	197	50	98.5	82.8283
3	Unadjusted	A+D	GBLUP_G	Hybrids + Uncles	197	2.5	4.925	0
3	Unadjusted	A+D	GBLUP_G	Hybrids + Uncles	197	5	9.85	0
3	Unadjusted	A+D	GBLUP_G	Hybrids + Uncles	197	10	19.7	0
3	Unadjusted	A+D	GBLUP_G	Hybrids + Uncles	197	20	39.4	27.5
3	Unadjusted	A+D	GBLUP_G	Hybrids + Uncles	197	30	59.1	35
3	Unadjusted	A+D	GBLUP_G	Hybrids + Uncles	197	40	78.8	49.3671
3	Unadjusted	A+D	GBLUP_G	Hybrids + Uncles	197	50	98.5	60.6061
3	Unadjusted	A+D	GBLUP_G	Parents + Uncles	197	2.5	4.925	20
3	Unadjusted	A+D	GBLUP_G	Parents + Uncles	197	5	9.85	40
3	Unadjusted	A+D	GBLUP_G	Parents + Uncles	197	10	19.7	60
3	Unadjusted	A+D	GBLUP_G	Parents + Uncles	197	20	39.4	87.5
3	Unadjusted	A+D	GBLUP_G	Parents + Uncles	197	30	59.1	73.3333
3	Unadjusted	A+D	GBLUP_G	Parents + Uncles	197	40	78.8	75.9494
3	Unadjusted	A+D	GBLUP_G	Parents + Uncles	197	50	98.5	82.8283
3	Unadjusted	A+D	GBLUP_G	Hybrids+Parents+Uncles	197	2.5	4.925	0
3	Unadjusted	A+D	GBLUP_G	Hybrids+Parents+Uncles	197	5	9.85	10
3	Unadjusted	A+D	GBLUP_G	Hybrids+Parents+Uncles	197	10	19.7	35
3	Unadjusted	A+D	GBLUP_G	Hybrids+Parents+Uncles	197	20	39.4	67.5
3	Unadjusted	A+D	GBLUP_G	Hybrids+Parents+Uncles	197	30	59.1	65
3	Unadjusted	A+D	GBLUP_G	Hybrids+Parents+Uncles	197	40	78.8	74.6835
3	Unadjusted	A+D	GBLUP_G	Hybrids+Parents+Uncles	197	50	98.5	80.8081
3	Unadjusted	A+D	GBLUP_G+D	Hybrids	197	2.5	4.925	0
3	Unadjusted	A+D	GBLUP_G+D	Hybrids	197	5	9.85	0
3	Unadjusted	A+D	GBLUP_G+D	Hybrids	197	10	19.7	10
3	Unadjusted	A+D	GBLUP_G+D	Hybrids	197	20	39.4	37.5
3	Unadjusted	A+D	GBLUP_G+D	Hybrids	197	30	59.1	51.6667
3	Unadjusted	A+D	GBLUP_G+D	Hybrids	197	40	78.8	68.3544
3	Unadjusted	A+D	GBLUP_G+D	Hybrids	197	50	98.5	67.6768
3	Unadjusted	A+D	GBLUP_G+D	Parents	197	2.5	4.925	0
3	Unadjusted	A+D	GBLUP_G+D	Parents	197	5	9.85	0
3	Unadjusted	A+D	GBLUP_G+D	Parents	197	10	19.7	0
3	Unadjusted	A+D	GBLUP_G+D	Parents	197	20	39.4	0
3	Unadjusted	A+D	GBLUP_G+D	Parents	197	30	59.1	1.66667
3	Unadjusted	A+D	GBLUP_G+D	Parents	197	40	78.8	6.32911
3	Unadjusted	A+D	GBLUP_G+D	Parents	197	50	98.5	16.1616
3	Unadjusted	A+D	GBLUP_G+D	Uncles	197	NA	NA	NA
3	Unadjusted	A+D	GBLUP_G+D	Hybrids + Parents	197	2.5	4.925	0
3	Unadjusted	A+D	GBLUP_G+D	Hybrids + Parents	197	5	9.85	0
3	Unadjusted	A+D	GBLUP_G+D	Hybrids + Parents	197	10	19.7	15
3	Unadjusted	A+D	GBLUP_G+D	Hybrids + Parents	197	20	39.4	50
3	Unadjusted	A+D	GBLUP_G+D	Hybrids + Parents	197	30	59.1	63.3333
3	Unadjusted	A+D	GBLUP_G+D	Hybrids + Parents	197	40	78.8	74.6835
3	Unadjusted	A+D	GBLUP_G+D	Hybrids + Parents	197	50	98.5	82.8283
3	Unadjusted	A+D	GBLUP_G+D	Hybrids + Uncles	197	2.5	4.925	0
3	Unadjusted	A+D	GBLUP_G+D	Hybrids + Uncles	197	5	9.85	0
3	Unadjusted	A+D	GBLUP_G+D	Hybrids + Uncles	197	10	19.7	5
3	Unadjusted	A+D	GBLUP_G+D	Hybrids + Uncles	197	20	39.4	25
3	Unadjusted	A+D	GBLUP_G+D	Hybrids + Uncles	197	30	59.1	36.6667
3	Unadjusted	A+D	GBLUP_G+D	Hybrids + Uncles	197	40	78.8	56.962
3	Unadjusted	A+D	GBLUP_G+D	Hybrids + Uncles	197	50	98.5	65.6566
3	Unadjusted	A+D	GBLUP_G+D	Parents + Uncles	197	2.5	4.925	0
3	Unadjusted	A+D	GBLUP_G+D	Parents + Uncles	197	5	9.85	30
3	Unadjusted	A+D	GBLUP_G+D	Parents + Uncles	197	10	19.7	65
3	Unadjusted	A+D	GBLUP_G+D	Parents + Uncles	197	20	39.4	87.5
3	Unadjusted	A+D	GBLUP_G+D	Parents + Uncles	197	30	59.1	71.6667
3	Unadjusted	A+D	GBLUP_G+D	Parents + Uncles	197	40	78.8	74.6835
3	Unadjusted	A+D	GBLUP_G+D	Parents + Uncles	197	50	98.5	81.8182
3	Unadjusted	A+D	GBLUP_G+D	Hybrids+Parents+Uncles	197	2.5	4.925	0
3	Unadjusted	A+D	GBLUP_G+D	Hybrids+Parents+Uncles	197	5	9.85	0
3	Unadjusted	A+D	GBLUP_G+D	Hybrids+Parents+Uncles	197	10	19.7	10
3	Unadjusted	A+D	GBLUP_G+D	Hybrids+Parents+Uncles	197	20	39.4	47.5
3	Unadjusted	A+D	GBLUP_G+D	Hybrids+Parents+Uncles	197	30	59.1	61.6667
3	Unadjusted	A+D	GBLUP_G+D	Hybrids+Parents+Uncles	197	40	78.8	74.6835
3	Unadjusted	A+D	GBLUP_G+D	Hybrids+Parents+Uncles	197	50	98.5	78.7879
3	Unadjusted	A+D	HBLUP_1203	Hybrids	1203	2.5	31	0
3	Unadjusted	A+D	HBLUP_1203	Hybrids	1203	5	61	0
3	Unadjusted	A+D	HBLUP_1203	Hybrids	1203	10	121	32.2314
3	Unadjusted	A+D	HBLUP_1203	Hybrids	1203	20	241	56.4315
3	Unadjusted	A+D	HBLUP_1203	Parents	1203	2.5	31	51.6129
3	Unadjusted	A+D	HBLUP_1203	Parents	1203	5	61	59.0164
3	Unadjusted	A+D	HBLUP_1203	Parents	1203	10	121	78.5124
3	Unadjusted	A+D	HBLUP_1203	Parents	1203	20	241	79.668
3	Unadjusted	A+D	HBLUP_1203	Uncles	1203	2.5	31	0
3	Unadjusted	A+D	HBLUP_1203	Uncles	1203	5	61	0
3	Unadjusted	A+D	HBLUP_1203	Uncles	1203	10	121	0
3	Unadjusted	A+D	HBLUP_1203	Uncles	1203	20	241	0
3	Unadjusted	A+D	HBLUP_1203	Hybrids + Parents	1203	2.5	31	16.129
3	Unadjusted	A+D	HBLUP_1203	Hybrids + Parents	1203	5	61	34.4262
3	Unadjusted	A+D	HBLUP_1203	Hybrids + Parents	1203	10	121	59.5041
3	Unadjusted	A+D	HBLUP_1203	Hybrids + Parents	1203	20	241	70.5394
3	Unadjusted	A+D	HBLUP_1203	Hybrids + Uncles	1203	2.5	31	0
3	Unadjusted	A+D	HBLUP_1203	Hybrids + Uncles	1203	5	61	1.63934
3	Unadjusted	A+D	HBLUP_1203	Hybrids + Uncles	1203	10	121	17.3554
3	Unadjusted	A+D	HBLUP_1203	Hybrids + Uncles	1203	20	241	55.6017
3	Unadjusted	A+D	HBLUP_1203	Parents + Uncles	1203	2.5	31	51.6129
3	Unadjusted	A+D	HBLUP_1203	Parents + Uncles	1203	5	61	63.9344
3	Unadjusted	A+D	HBLUP_1203	Parents + Uncles	1203	10	121	78.5124
3	Unadjusted	A+D	HBLUP_1203	Parents + Uncles	1203	20	241	81.3278
3	Unadjusted	A+D	HBLUP_1203	Hybrids+Parents+Uncles	1203	2.5	31	51.6129
3	Unadjusted	A+D	HBLUP_1203	Hybrids+Parents+Uncles	1203	5	61	63.9344
3	Unadjusted	A+D	HBLUP_1203	Hybrids+Parents+Uncles	1203	10	121	78.5124
3	Unadjusted	A+D	HBLUP_1203	Hybrids+Parents+Uncles	1203	20	241	81.3278
3	Unadjusted	A+D	HBLUP_1400	Hybrids	1400	2.5	35	11.4286
3	Unadjusted	A+D	HBLUP_1400	Hybrids	1400	5	70	11.4286
3	Unadjusted	A+D	HBLUP_1400	Hybrids	1400	10	140	26.4286
3	Unadjusted	A+D	HBLUP_1400	Hybrids	1400	20	280	55.3571
3	Unadjusted	A+D	HBLUP_1400	Hybrids	1400	30	420	61.6667
3	Unadjusted	A+D	HBLUP_1400	Hybrids	1400	40	560	70.3571
3	Unadjusted	A+D	HBLUP_1400	Hybrids	1400	50	700	74.7143
3	Unadjusted	A+D	HBLUP_1400	Parents	1400	2.5	35	2.85714
3	Unadjusted	A+D	HBLUP_1400	Parents	1400	5	70	38.5714
3	Unadjusted	A+D	HBLUP_1400	Parents	1400	10	140	58.5714
3	Unadjusted	A+D	HBLUP_1400	Parents	1400	20	280	78.5714
3	Unadjusted	A+D	HBLUP_1400	Parents	1400	30	420	72.381
3	Unadjusted	A+D	HBLUP_1400	Parents	1400	40	560	71.7857
3	Unadjusted	A+D	HBLUP_1400	Parents	1400	50	700	74.4286
3	Unadjusted	A+D	HBLUP_1400	Uncles	1400	2.5	35	0
3	Unadjusted	A+D	HBLUP_1400	Uncles	1400	5	70	0
3	Unadjusted	A+D	HBLUP_1400	Uncles	1400	10	140	0
3	Unadjusted	A+D	HBLUP_1400	Uncles	1400	20	280	0.357143
3	Unadjusted	A+D	HBLUP_1400	Uncles	1400	30	420	1.19048
3	Unadjusted	A+D	HBLUP_1400	Uncles	1400	40	560	15.8929
3	Unadjusted	A+D	HBLUP_1400	Uncles	1400	50	700	25.5714
3	Unadjusted	A+D	HBLUP_1400	Hybrids + Parents	1400	2.5	35	2.85714
3	Unadjusted	A+D	HBLUP_1400	Hybrids + Parents	1400	5	70	18.5714
3	Unadjusted	A+D	HBLUP_1400	Hybrids + Parents	1400	10	140	51.4286
3	Unadjusted	A+D	HBLUP_1400	Hybrids + Parents	1400	20	280	68.5714
3	Unadjusted	A+D	HBLUP_1400	Hybrids + Parents	1400	30	420	75
3	Unadjusted	A+D	HBLUP_1400	Hybrids + Parents	1400	40	560	85.5357
3	Unadjusted	A+D	HBLUP_1400	Hybrids + Parents	1400	50	700	81
3	Unadjusted	A+D	HBLUP_1400	Hybrids + Uncles	1400	2.5	35	2.85714
3	Unadjusted	A+D	HBLUP_1400	Hybrids + Uncles	1400	5	70	7.14286
3	Unadjusted	A+D	HBLUP_1400	Hybrids + Uncles	1400	10	140	14.2857
3	Unadjusted	A+D	HBLUP_1400	Hybrids + Uncles	1400	20	280	51.4286
3	Unadjusted	A+D	HBLUP_1400	Hybrids + Uncles	1400	30	420	49.0476
3	Unadjusted	A+D	HBLUP_1400	Hybrids + Uncles	1400	40	560	51.25
3	Unadjusted	A+D	HBLUP_1400	Hybrids + Uncles	1400	50	700	56.4286
3	Unadjusted	A+D	HBLUP_1400	Parents + Uncles	1400	2.5	35	11.4286
3	Unadjusted	A+D	HBLUP_1400	Parents + Uncles	1400	5	70	31.4286
3	Unadjusted	A+D	HBLUP_1400	Parents + Uncles	1400	10	140	58.5714
3	Unadjusted	A+D	HBLUP_1400	Parents + Uncles	1400	20	280	71.4286
3	Unadjusted	A+D	HBLUP_1400	Parents + Uncles	1400	30	420	77.381
3	Unadjusted	A+D	HBLUP_1400	Parents + Uncles	1400	40	560	80.7143
3	Unadjusted	A+D	HBLUP_1400	Parents + Uncles	1400	50	700	84.8571
3	Unadjusted	A+D	HBLUP_1400	Hybrids+Parents+Uncles	1400	2.5	35	14.2857
3	Unadjusted	A+D	HBLUP_1400	Hybrids+Parents+Uncles	1400	5	70	38.5714
3	Unadjusted	A+D	HBLUP_1400	Hybrids+Parents+Uncles	1400	10	140	62.1429
3	Unadjusted	A+D	HBLUP_1400	Hybrids+Parents+Uncles	1400	20	280	73.2143
3	Unadjusted	A+D	HBLUP_1400	Hybrids+Parents+Uncles	1400	30	420	76.9048
3	Unadjusted	A+D	HBLUP_1400	Hybrids+Parents+Uncles	1400	40	560	81.7857
3	Unadjusted	A+D	HBLUP_1400	Hybrids+Parents+Uncles	1400	50	700	86.1429
3	Unadjusted	A+D	HBLUP_197	Hybrids	197	2.5	5	0
3	Unadjusted	A+D	HBLUP_197	Hybrids	197	5	10	0
3	Unadjusted	A+D	HBLUP_197	Hybrids	197	10	20	10
3	Unadjusted	A+D	HBLUP_197	Hybrids	197	20	40	45
3	Unadjusted	A+D	HBLUP_197	Parents	197	2.5	5	0
3	Unadjusted	A+D	HBLUP_197	Parents	197	5	10	0
3	Unadjusted	A+D	HBLUP_197	Parents	197	10	20	20
3	Unadjusted	A+D	HBLUP_197	Parents	197	20	40	52.5
3	Unadjusted	A+D	HBLUP_197	Uncles	197	2.5	5	0
3	Unadjusted	A+D	HBLUP_197	Uncles	197	5	10	0
3	Unadjusted	A+D	HBLUP_197	Uncles	197	10	20	0
3	Unadjusted	A+D	HBLUP_197	Uncles	197	20	40	0
3	Unadjusted	A+D	HBLUP_197	Hybrids + Parents	197	2.5	5	0
3	Unadjusted	A+D	HBLUP_197	Hybrids + Parents	197	5	10	0
3	Unadjusted	A+D	HBLUP_197	Hybrids + Parents	197	10	20	20
3	Unadjusted	A+D	HBLUP_197	Hybrids + Parents	197	20	40	52.5
3	Unadjusted	A+D	HBLUP_197	Hybrids + Uncles	197	2.5	5	0
3	Unadjusted	A+D	HBLUP_197	Hybrids + Uncles	197	5	10	0
3	Unadjusted	A+D	HBLUP_197	Hybrids + Uncles	197	10	20	0
3	Unadjusted	A+D	HBLUP_197	Hybrids + Uncles	197	20	40	12.5
3	Unadjusted	A+D	HBLUP_197	Parents + Uncles	197	2.5	5	40
3	Unadjusted	A+D	HBLUP_197	Parents + Uncles	197	5	10	60
3	Unadjusted	A+D	HBLUP_197	Parents + Uncles	197	10	20	50
3	Unadjusted	A+D	HBLUP_197	Parents + Uncles	197	20	40	72.5
3	Unadjusted	A+D	HBLUP_197	Hybrids+Parents+Uncles	197	2.5	5	20
3	Unadjusted	A+D	HBLUP_197	Hybrids+Parents+Uncles	197	5	10	30
3	Unadjusted	A+D	HBLUP_197	Hybrids+Parents+Uncles	197	10	20	35
3	Unadjusted	A+D	HBLUP_197	Hybrids+Parents+Uncles	197	20	40	47.5
3	Logistic 2 Sigmoid	A	GBLUP_G	Hybrids	197	2.5	4.925	0
3	Logistic 2 Sigmoid	A	GBLUP_G	Hybrids	197	5	9.85	0
3	Logistic 2 Sigmoid	A	GBLUP_G	Hybrids	197	10	19.7	20
3	Logistic 2 Sigmoid	A	GBLUP_G	Hybrids	197	20	39.4	55
3	Logistic 2 Sigmoid	A	GBLUP_G	Hybrids	197	30	59.1	55
3	Logistic 2 Sigmoid	A	GBLUP_G	Hybrids	197	40	78.8	63.2911
3	Logistic 2 Sigmoid	A	GBLUP_G	Hybrids	197	50	98.5	71.7172
3	Logistic 2 Sigmoid	A	GBLUP_G	Parents	197	2.5	4.925	60
3	Logistic 2 Sigmoid	A	GBLUP_G	Parents	197	5	9.85	50
3	Logistic 2 Sigmoid	A	GBLUP_G	Parents	197	10	19.7	40
3	Logistic 2 Sigmoid	A	GBLUP_G	Parents	197	20	39.4	80
3	Logistic 2 Sigmoid	A	GBLUP_G	Parents	197	30	59.1	76.6667
3	Logistic 2 Sigmoid	A	GBLUP_G	Parents	197	40	78.8	83.5443
3	Logistic 2 Sigmoid	A	GBLUP_G	Parents	197	50	98.5	84.8485
3	Logistic 2 Sigmoid	A	GBLUP_G	Uncles	197	2.5	4.925	0
3	Logistic 2 Sigmoid	A	GBLUP_G	Uncles	197	5	9.85	0
3	Logistic 2 Sigmoid	A	GBLUP_G	Uncles	197	10	19.7	0
3	Logistic 2 Sigmoid	A	GBLUP_G	Uncles	197	20	39.4	10
3	Logistic 2 Sigmoid	A	GBLUP_G	Uncles	197	30	59.1	23.3333
3	Logistic 2 Sigmoid	A	GBLUP_G	Uncles	197	40	78.8	39.2405
3	Logistic 2 Sigmoid	A	GBLUP_G	Uncles	197	50	98.5	49.4949
3	Logistic 2 Sigmoid	A	GBLUP_G	Hybrids + Parents	197	2.5	4.925	0
3	Logistic 2 Sigmoid	A	GBLUP_G	Hybrids + Parents	197	5	9.85	20
3	Logistic 2 Sigmoid	A	GBLUP_G	Hybrids + Parents	197	10	19.7	40
3	Logistic 2 Sigmoid	A	GBLUP_G	Hybrids + Parents	197	20	39.4	57.5
3	Logistic 2 Sigmoid	A	GBLUP_G	Hybrids + Parents	197	30	59.1	71.6667
3	Logistic 2 Sigmoid	A	GBLUP_G	Hybrids + Parents	197	40	78.8	74.6835
3	Logistic 2 Sigmoid	A	GBLUP_G	Hybrids + Parents	197	50	98.5	81.8182
3	Logistic 2 Sigmoid	A	GBLUP_G	Hybrids + Uncles	197	2.5	4.925	0
3	Logistic 2 Sigmoid	A	GBLUP_G	Hybrids + Uncles	197	5	9.85	0
3	Logistic 2 Sigmoid	A	GBLUP_G	Hybrids + Uncles	197	10	19.7	15
3	Logistic 2 Sigmoid	A	GBLUP_G	Hybrids + Uncles	197	20	39.4	37.5
3	Logistic 2 Sigmoid	A	GBLUP_G	Hybrids + Uncles	197	30	59.1	43.3333
3	Logistic 2 Sigmoid	A	GBLUP_G	Hybrids + Uncles	197	40	78.8	55.6962
3	Logistic 2 Sigmoid	A	GBLUP_G	Hybrids + Uncles	197	50	98.5	56.5657
3	Logistic 2 Sigmoid	A	GBLUP_G	Parents + Uncles	197	2.5	4.925	0
3	Logistic 2 Sigmoid	A	GBLUP_G	Parents + Uncles	197	5	9.85	30
3	Logistic 2 Sigmoid	A	GBLUP_G	Parents + Uncles	197	10	19.7	35
3	Logistic 2 Sigmoid	A	GBLUP_G	Parents + Uncles	197	20	39.4	70
3	Logistic 2 Sigmoid	A	GBLUP_G	Parents + Uncles	197	30	59.1	70
3	Logistic 2 Sigmoid	A	GBLUP_G	Parents + Uncles	197	40	78.8	77.2152
3	Logistic 2 Sigmoid	A	GBLUP_G	Parents + Uncles	197	50	98.5	82.8283
3	Logistic 2 Sigmoid	A	GBLUP_G	Hybrids+Parents+Uncles	197	2.5	4.925	0
3	Logistic 2 Sigmoid	A	GBLUP_G	Hybrids+Parents+Uncles	197	5	9.85	10
3	Logistic 2 Sigmoid	A	GBLUP_G	Hybrids+Parents+Uncles	197	10	19.7	25
3	Logistic 2 Sigmoid	A	GBLUP_G	Hybrids+Parents+Uncles	197	20	39.4	62.5
3	Logistic 2 Sigmoid	A	GBLUP_G	Hybrids+Parents+Uncles	197	30	59.1	68.3333
3	Logistic 2 Sigmoid	A	GBLUP_G	Hybrids+Parents+Uncles	197	40	78.8	77.2152
3	Logistic 2 Sigmoid	A	GBLUP_G	Hybrids+Parents+Uncles	197	50	98.5	78.7879
3	Logistic 2 Sigmoid	A	GBLUP_G+D	Hybrids	197	2.5	4.925	0
3	Logistic 2 Sigmoid	A	GBLUP_G+D	Hybrids	197	5	9.85	0
3	Logistic 2 Sigmoid	A	GBLUP_G+D	Hybrids	197	10	19.7	20
3	Logistic 2 Sigmoid	A	GBLUP_G+D	Hybrids	197	20	39.4	57.5
3	Logistic 2 Sigmoid	A	GBLUP_G+D	Hybrids	197	30	59.1	55
3	Logistic 2 Sigmoid	A	GBLUP_G+D	Hybrids	197	40	78.8	65.8228
3	Logistic 2 Sigmoid	A	GBLUP_G+D	Hybrids	197	50	98.5	70.7071
3	Logistic 2 Sigmoid	A	GBLUP_G+D	Parents	197	2.5	4.925	0
3	Logistic 2 Sigmoid	A	GBLUP_G+D	Parents	197	5	9.85	0
3	Logistic 2 Sigmoid	A	GBLUP_G+D	Parents	197	10	19.7	0
3	Logistic 2 Sigmoid	A	GBLUP_G+D	Parents	197	20	39.4	0
3	Logistic 2 Sigmoid	A	GBLUP_G+D	Parents	197	30	59.1	3.33333
3	Logistic 2 Sigmoid	A	GBLUP_G+D	Parents	197	40	78.8	10.1266
3	Logistic 2 Sigmoid	A	GBLUP_G+D	Parents	197	50	98.5	23.2323
3	Logistic 2 Sigmoid	A	GBLUP_G+D	Uncles	197	2.5	4.925	0
3	Logistic 2 Sigmoid	A	GBLUP_G+D	Uncles	197	5	9.85	0
3	Logistic 2 Sigmoid	A	GBLUP_G+D	Uncles	197	10	19.7	0
3	Logistic 2 Sigmoid	A	GBLUP_G+D	Uncles	197	20	39.4	7.5
3	Logistic 2 Sigmoid	A	GBLUP_G+D	Uncles	197	30	59.1	23.3333
3	Logistic 2 Sigmoid	A	GBLUP_G+D	Uncles	197	40	78.8	35.443
3	Logistic 2 Sigmoid	A	GBLUP_G+D	Uncles	197	50	98.5	44.4444
3	Logistic 2 Sigmoid	A	GBLUP_G+D	Hybrids + Parents	197	2.5	4.925	0
3	Logistic 2 Sigmoid	A	GBLUP_G+D	Hybrids + Parents	197	5	9.85	0
3	Logistic 2 Sigmoid	A	GBLUP_G+D	Hybrids + Parents	197	10	19.7	25
3	Logistic 2 Sigmoid	A	GBLUP_G+D	Hybrids + Parents	197	20	39.4	57.5
3	Logistic 2 Sigmoid	A	GBLUP_G+D	Hybrids + Parents	197	30	59.1	65
3	Logistic 2 Sigmoid	A	GBLUP_G+D	Hybrids + Parents	197	40	78.8	75.9494
3	Logistic 2 Sigmoid	A	GBLUP_G+D	Hybrids + Parents	197	50	98.5	77.7778
3	Logistic 2 Sigmoid	A	GBLUP_G+D	Hybrids + Uncles	197	2.5	4.925	0
3	Logistic 2 Sigmoid	A	GBLUP_G+D	Hybrids + Uncles	197	5	9.85	0
3	Logistic 2 Sigmoid	A	GBLUP_G+D	Hybrids + Uncles	197	10	19.7	15
3	Logistic 2 Sigmoid	A	GBLUP_G+D	Hybrids + Uncles	197	20	39.4	40
3	Logistic 2 Sigmoid	A	GBLUP_G+D	Hybrids + Uncles	197	30	59.1	48.3333
3	Logistic 2 Sigmoid	A	GBLUP_G+D	Hybrids + Uncles	197	40	78.8	55.6962
3	Logistic 2 Sigmoid	A	GBLUP_G+D	Hybrids + Uncles	197	50	98.5	60.6061
3	Logistic 2 Sigmoid	A	GBLUP_G+D	Parents + Uncles	197	2.5	4.925	0
3	Logistic 2 Sigmoid	A	GBLUP_G+D	Parents + Uncles	197	5	9.85	20
3	Logistic 2 Sigmoid	A	GBLUP_G+D	Parents + Uncles	197	10	19.7	40
3	Logistic 2 Sigmoid	A	GBLUP_G+D	Parents + Uncles	197	20	39.4	67.5
3	Logistic 2 Sigmoid	A	GBLUP_G+D	Parents + Uncles	197	30	59.1	70
3	Logistic 2 Sigmoid	A	GBLUP_G+D	Parents + Uncles	197	40	78.8	77.2152
3	Logistic 2 Sigmoid	A	GBLUP_G+D	Parents + Uncles	197	50	98.5	82.8283
3	Logistic 2 Sigmoid	A	GBLUP_G+D	Hybrids+Parents+Uncles	197	2.5	4.925	0
3	Logistic 2 Sigmoid	A	GBLUP_G+D	Hybrids+Parents+Uncles	197	5	9.85	0
3	Logistic 2 Sigmoid	A	GBLUP_G+D	Hybrids+Parents+Uncles	197	10	19.7	15
3	Logistic 2 Sigmoid	A	GBLUP_G+D	Hybrids+Parents+Uncles	197	20	39.4	55
3	Logistic 2 Sigmoid	A	GBLUP_G+D	Hybrids+Parents+Uncles	197	30	59.1	61.6667
3	Logistic 2 Sigmoid	A	GBLUP_G+D	Hybrids+Parents+Uncles	197	40	78.8	70.8861
3	Logistic 2 Sigmoid	A	GBLUP_G+D	Hybrids+Parents+Uncles	197	50	98.5	74.7475
3	Logistic 2 Sigmoid	A	HBLUP_1203	Hybrids	1203	2.5	31	0
3	Logistic 2 Sigmoid	A	HBLUP_1203	Hybrids	1203	5	61	1.63934
3	Logistic 2 Sigmoid	A	HBLUP_1203	Hybrids	1203	10	121	37.1901
3	Logistic 2 Sigmoid	A	HBLUP_1203	Hybrids	1203	20	241	54.3568
3	Logistic 2 Sigmoid	A	HBLUP_1203	Parents	1203	2.5	31	51.6129
3	Logistic 2 Sigmoid	A	HBLUP_1203	Parents	1203	5	61	57.377
3	Logistic 2 Sigmoid	A	HBLUP_1203	Parents	1203	10	121	66.1157
3	Logistic 2 Sigmoid	A	HBLUP_1203	Parents	1203	20	241	74.6888
3	Logistic 2 Sigmoid	A	HBLUP_1203	Uncles	1203	2.5	31	0
3	Logistic 2 Sigmoid	A	HBLUP_1203	Uncles	1203	5	61	0
3	Logistic 2 Sigmoid	A	HBLUP_1203	Uncles	1203	10	121	0
3	Logistic 2 Sigmoid	A	HBLUP_1203	Uncles	1203	20	241	0
3	Logistic 2 Sigmoid	A	HBLUP_1203	Hybrids + Parents	1203	2.5	31	19.3548
3	Logistic 2 Sigmoid	A	HBLUP_1203	Hybrids + Parents	1203	5	61	26.2295
3	Logistic 2 Sigmoid	A	HBLUP_1203	Hybrids + Parents	1203	10	121	55.3719
3	Logistic 2 Sigmoid	A	HBLUP_1203	Hybrids + Parents	1203	20	241	66.805
3	Logistic 2 Sigmoid	A	HBLUP_1203	Hybrids + Uncles	1203	2.5	31	0
3	Logistic 2 Sigmoid	A	HBLUP_1203	Hybrids + Uncles	1203	5	61	1.63934
3	Logistic 2 Sigmoid	A	HBLUP_1203	Hybrids + Uncles	1203	10	121	30.5785
3	Logistic 2 Sigmoid	A	HBLUP_1203	Hybrids + Uncles	1203	20	241	42.3237
3	Logistic 2 Sigmoid	A	HBLUP_1203	Parents + Uncles	1203	2.5	31	51.6129
3	Logistic 2 Sigmoid	A	HBLUP_1203	Parents + Uncles	1203	5	61	57.377
3	Logistic 2 Sigmoid	A	HBLUP_1203	Parents + Uncles	1203	10	121	66.1157
3	Logistic 2 Sigmoid	A	HBLUP_1203	Parents + Uncles	1203	20	241	74.6888
3	Logistic 2 Sigmoid	A	HBLUP_1203	Hybrids+Parents+Uncles	1203	2.5	31	51.6129
3	Logistic 2 Sigmoid	A	HBLUP_1203	Hybrids+Parents+Uncles	1203	5	61	57.377
3	Logistic 2 Sigmoid	A	HBLUP_1203	Hybrids+Parents+Uncles	1203	10	121	66.1157
3	Logistic 2 Sigmoid	A	HBLUP_1203	Hybrids+Parents+Uncles	1203	20	241	74.6888
3	Logistic 2 Sigmoid	A	HBLUP_1400	Hybrids	1400	2.5	35	20
3	Logistic 2 Sigmoid	A	HBLUP_1400	Hybrids	1400	5	70	15.7143
3	Logistic 2 Sigmoid	A	HBLUP_1400	Hybrids	1400	10	140	29.2857
3	Logistic 2 Sigmoid	A	HBLUP_1400	Hybrids	1400	20	280	57.8571
3	Logistic 2 Sigmoid	A	HBLUP_1400	Hybrids	1400	30	420	66.1905
3	Logistic 2 Sigmoid	A	HBLUP_1400	Hybrids	1400	40	560	70.8929
3	Logistic 2 Sigmoid	A	HBLUP_1400	Hybrids	1400	50	700	74
3	Logistic 2 Sigmoid	A	HBLUP_1400	Parents	1400	2.5	35	25.7143
3	Logistic 2 Sigmoid	A	HBLUP_1400	Parents	1400	5	70	44.2857
3	Logistic 2 Sigmoid	A	HBLUP_1400	Parents	1400	10	140	59.2857
3	Logistic 2 Sigmoid	A	HBLUP_1400	Parents	1400	20	280	67.8571
3	Logistic 2 Sigmoid	A	HBLUP_1400	Parents	1400	30	420	82.1429
3	Logistic 2 Sigmoid	A	HBLUP_1400	Parents	1400	40	560	83.75
3	Logistic 2 Sigmoid	A	HBLUP_1400	Parents	1400	50	700	87.4286
3	Logistic 2 Sigmoid	A	HBLUP_1400	Uncles	1400	2.5	35	0
3	Logistic 2 Sigmoid	A	HBLUP_1400	Uncles	1400	5	70	0
3	Logistic 2 Sigmoid	A	HBLUP_1400	Uncles	1400	10	140	0
3	Logistic 2 Sigmoid	A	HBLUP_1400	Uncles	1400	20	280	0
3	Logistic 2 Sigmoid	A	HBLUP_1400	Uncles	1400	30	420	0.952381
3	Logistic 2 Sigmoid	A	HBLUP_1400	Uncles	1400	40	560	7.32143
3	Logistic 2 Sigmoid	A	HBLUP_1400	Uncles	1400	50	700	23.5714
3	Logistic 2 Sigmoid	A	HBLUP_1400	Hybrids + Parents	1400	2.5	35	17.1429
3	Logistic 2 Sigmoid	A	HBLUP_1400	Hybrids + Parents	1400	5	70	20
3	Logistic 2 Sigmoid	A	HBLUP_1400	Hybrids + Parents	1400	10	140	50.7143
3	Logistic 2 Sigmoid	A	HBLUP_1400	Hybrids + Parents	1400	20	280	65.3571
3	Logistic 2 Sigmoid	A	HBLUP_1400	Hybrids + Parents	1400	30	420	70.2381
3	Logistic 2 Sigmoid	A	HBLUP_1400	Hybrids + Parents	1400	40	560	74.6429
3	Logistic 2 Sigmoid	A	HBLUP_1400	Hybrids + Parents	1400	50	700	81.2857
3	Logistic 2 Sigmoid	A	HBLUP_1400	Hybrids + Uncles	1400	2.5	35	5.71429
3	Logistic 2 Sigmoid	A	HBLUP_1400	Hybrids + Uncles	1400	5	70	11.4286
3	Logistic 2 Sigmoid	A	HBLUP_1400	Hybrids + Uncles	1400	10	140	21.4286
3	Logistic 2 Sigmoid	A	HBLUP_1400	Hybrids + Uncles	1400	20	280	40.3571
3	Logistic 2 Sigmoid	A	HBLUP_1400	Hybrids + Uncles	1400	30	420	49.2857
3	Logistic 2 Sigmoid	A	HBLUP_1400	Hybrids + Uncles	1400	40	560	55.1786
3	Logistic 2 Sigmoid	A	HBLUP_1400	Hybrids + Uncles	1400	50	700	56.5714
3	Logistic 2 Sigmoid	A	HBLUP_1400	Parents + Uncles	1400	2.5	35	22.8571
3	Logistic 2 Sigmoid	A	HBLUP_1400	Parents + Uncles	1400	5	70	32.8571
3	Logistic 2 Sigmoid	A	HBLUP_1400	Parents + Uncles	1400	10	140	49.2857
3	Logistic 2 Sigmoid	A	HBLUP_1400	Parents + Uncles	1400	20	280	60.3571
3	Logistic 2 Sigmoid	A	HBLUP_1400	Parents + Uncles	1400	30	420	75.7143
3	Logistic 2 Sigmoid	A	HBLUP_1400	Parents + Uncles	1400	40	560	78.9286
3	Logistic 2 Sigmoid	A	HBLUP_1400	Parents + Uncles	1400	50	700	84.2857
3	Logistic 2 Sigmoid	A	HBLUP_1400	Hybrids+Parents+Uncles	1400	2.5	35	22.8571
3	Logistic 2 Sigmoid	A	HBLUP_1400	Hybrids+Parents+Uncles	1400	5	70	40
3	Logistic 2 Sigmoid	A	HBLUP_1400	Hybrids+Parents+Uncles	1400	10	140	57.1429
3	Logistic 2 Sigmoid	A	HBLUP_1400	Hybrids+Parents+Uncles	1400	20	280	65
3	Logistic 2 Sigmoid	A	HBLUP_1400	Hybrids+Parents+Uncles	1400	30	420	78.0952
3	Logistic 2 Sigmoid	A	HBLUP_1400	Hybrids+Parents+Uncles	1400	40	560	80.3571
3	Logistic 2 Sigmoid	A	HBLUP_1400	Hybrids+Parents+Uncles	1400	50	700	86.1429
3	Logistic 2 Sigmoid	A	HBLUP_197	Hybrids	197	2.5	5	0
3	Logistic 2 Sigmoid	A	HBLUP_197	Hybrids	197	5	10	0
3	Logistic 2 Sigmoid	A	HBLUP_197	Hybrids	197	10	20	25
3	Logistic 2 Sigmoid	A	HBLUP_197	Hybrids	197	20	40	57.5
3	Logistic 2 Sigmoid	A	HBLUP_197	Parents	197	2.5	5	60
3	Logistic 2 Sigmoid	A	HBLUP_197	Parents	197	5	10	50
3	Logistic 2 Sigmoid	A	HBLUP_197	Parents	197	10	20	40
3	Logistic 2 Sigmoid	A	HBLUP_197	Parents	197	20	40	80
3	Logistic 2 Sigmoid	A	HBLUP_197	Uncles	197	2.5	5	0
3	Logistic 2 Sigmoid	A	HBLUP_197	Uncles	197	5	10	0
3	Logistic 2 Sigmoid	A	HBLUP_197	Uncles	197	10	20	0
3	Logistic 2 Sigmoid	A	HBLUP_197	Uncles	197	20	40	0
3	Logistic 2 Sigmoid	A	HBLUP_197	Hybrids + Parents	197	2.5	5	20
3	Logistic 2 Sigmoid	A	HBLUP_197	Hybrids + Parents	197	5	10	30
3	Logistic 2 Sigmoid	A	HBLUP_197	Hybrids + Parents	197	10	20	35
3	Logistic 2 Sigmoid	A	HBLUP_197	Hybrids + Parents	197	20	40	57.5
3	Logistic 2 Sigmoid	A	HBLUP_197	Hybrids + Uncles	197	2.5	5	0
3	Logistic 2 Sigmoid	A	HBLUP_197	Hybrids + Uncles	197	5	10	0
3	Logistic 2 Sigmoid	A	HBLUP_197	Hybrids + Uncles	197	10	20	5
3	Logistic 2 Sigmoid	A	HBLUP_197	Hybrids + Uncles	197	20	40	20
3	Logistic 2 Sigmoid	A	HBLUP_197	Parents + Uncles	197	2.5	5	20
3	Logistic 2 Sigmoid	A	HBLUP_197	Parents + Uncles	197	5	10	30
3	Logistic 2 Sigmoid	A	HBLUP_197	Parents + Uncles	197	10	20	40
3	Logistic 2 Sigmoid	A	HBLUP_197	Parents + Uncles	197	20	40	67.5
3	Logistic 2 Sigmoid	A	HBLUP_197	Hybrids+Parents+Uncles	197	2.5	5	0
3	Logistic 2 Sigmoid	A	HBLUP_197	Hybrids+Parents+Uncles	197	5	10	20
3	Logistic 2 Sigmoid	A	HBLUP_197	Hybrids+Parents+Uncles	197	10	20	20
3	Logistic 2 Sigmoid	A	HBLUP_197	Hybrids+Parents+Uncles	197	20	40	42.5
3	Logistic 2 Sigmoid	A+D	GBLUP_G	Hybrids	197	2.5	4.925	0
3	Logistic 2 Sigmoid	A+D	GBLUP_G	Hybrids	197	5	9.85	20
3	Logistic 2 Sigmoid	A+D	GBLUP_G	Hybrids	197	10	19.7	20
3	Logistic 2 Sigmoid	A+D	GBLUP_G	Hybrids	197	20	39.4	57.5
3	Logistic 2 Sigmoid	A+D	GBLUP_G	Hybrids	197	30	59.1	58.3333
3	Logistic 2 Sigmoid	A+D	GBLUP_G	Hybrids	197	40	78.8	62.0253
3	Logistic 2 Sigmoid	A+D	GBLUP_G	Hybrids	197	50	98.5	68.6869
3	Logistic 2 Sigmoid	A+D	GBLUP_G	Parents	197	2.5	4.925	60
3	Logistic 2 Sigmoid	A+D	GBLUP_G	Parents	197	5	9.85	50
3	Logistic 2 Sigmoid	A+D	GBLUP_G	Parents	197	10	19.7	45
3	Logistic 2 Sigmoid	A+D	GBLUP_G	Parents	197	20	39.4	80
3	Logistic 2 Sigmoid	A+D	GBLUP_G	Parents	197	30	59.1	75
3	Logistic 2 Sigmoid	A+D	GBLUP_G	Parents	197	40	78.8	86.0759
3	Logistic 2 Sigmoid	A+D	GBLUP_G	Parents	197	50	98.5	84.8485
3	Logistic 2 Sigmoid	A+D	GBLUP_G	Uncles	197	2.5	4.925	0
3	Logistic 2 Sigmoid	A+D	GBLUP_G	Uncles	197	5	9.85	0
3	Logistic 2 Sigmoid	A+D	GBLUP_G	Uncles	197	10	19.7	0
3	Logistic 2 Sigmoid	A+D	GBLUP_G	Uncles	197	20	39.4	10
3	Logistic 2 Sigmoid	A+D	GBLUP_G	Uncles	197	30	59.1	21.6667
3	Logistic 2 Sigmoid	A+D	GBLUP_G	Uncles	197	40	78.8	36.7089
3	Logistic 2 Sigmoid	A+D	GBLUP_G	Uncles	197	50	98.5	50.5051
3	Logistic 2 Sigmoid	A+D	GBLUP_G	Hybrids + Parents	197	2.5	4.925	20
3	Logistic 2 Sigmoid	A+D	GBLUP_G	Hybrids + Parents	197	5	9.85	40
3	Logistic 2 Sigmoid	A+D	GBLUP_G	Hybrids + Parents	197	10	19.7	35
3	Logistic 2 Sigmoid	A+D	GBLUP_G	Hybrids + Parents	197	20	39.4	60
3	Logistic 2 Sigmoid	A+D	GBLUP_G	Hybrids + Parents	197	30	59.1	71.6667
3	Logistic 2 Sigmoid	A+D	GBLUP_G	Hybrids + Parents	197	40	78.8	70.8861
3	Logistic 2 Sigmoid	A+D	GBLUP_G	Hybrids + Parents	197	50	98.5	79.798
3	Logistic 2 Sigmoid	A+D	GBLUP_G	Hybrids + Uncles	197	2.5	4.925	0
3	Logistic 2 Sigmoid	A+D	GBLUP_G	Hybrids + Uncles	197	5	9.85	0
3	Logistic 2 Sigmoid	A+D	GBLUP_G	Hybrids + Uncles	197	10	19.7	10
3	Logistic 2 Sigmoid	A+D	GBLUP_G	Hybrids + Uncles	197	20	39.4	37.5
3	Logistic 2 Sigmoid	A+D	GBLUP_G	Hybrids + Uncles	197	30	59.1	45
3	Logistic 2 Sigmoid	A+D	GBLUP_G	Hybrids + Uncles	197	40	78.8	53.1646
3	Logistic 2 Sigmoid	A+D	GBLUP_G	Hybrids + Uncles	197	50	98.5	57.5758
3	Logistic 2 Sigmoid	A+D	GBLUP_G	Parents + Uncles	197	2.5	4.925	20
3	Logistic 2 Sigmoid	A+D	GBLUP_G	Parents + Uncles	197	5	9.85	20
3	Logistic 2 Sigmoid	A+D	GBLUP_G	Parents + Uncles	197	10	19.7	45
3	Logistic 2 Sigmoid	A+D	GBLUP_G	Parents + Uncles	197	20	39.4	67.5
3	Logistic 2 Sigmoid	A+D	GBLUP_G	Parents + Uncles	197	30	59.1	75
3	Logistic 2 Sigmoid	A+D	GBLUP_G	Parents + Uncles	197	40	78.8	78.481
3	Logistic 2 Sigmoid	A+D	GBLUP_G	Parents + Uncles	197	50	98.5	78.7879
3	Logistic 2 Sigmoid	A+D	GBLUP_G	Hybrids+Parents+Uncles	197	2.5	4.925	0
3	Logistic 2 Sigmoid	A+D	GBLUP_G	Hybrids+Parents+Uncles	197	5	9.85	20
3	Logistic 2 Sigmoid	A+D	GBLUP_G	Hybrids+Parents+Uncles	197	10	19.7	25
3	Logistic 2 Sigmoid	A+D	GBLUP_G	Hybrids+Parents+Uncles	197	20	39.4	62.5
3	Logistic 2 Sigmoid	A+D	GBLUP_G	Hybrids+Parents+Uncles	197	30	59.1	70
3	Logistic 2 Sigmoid	A+D	GBLUP_G	Hybrids+Parents+Uncles	197	40	78.8	72.1519
3	Logistic 2 Sigmoid	A+D	GBLUP_G	Hybrids+Parents+Uncles	197	50	98.5	78.7879
3	Logistic 2 Sigmoid	A+D	GBLUP_G+D	Hybrids	197	2.5	4.925	0
3	Logistic 2 Sigmoid	A+D	GBLUP_G+D	Hybrids	197	5	9.85	10
3	Logistic 2 Sigmoid	A+D	GBLUP_G+D	Hybrids	197	10	19.7	20
3	Logistic 2 Sigmoid	A+D	GBLUP_G+D	Hybrids	197	20	39.4	60
3	Logistic 2 Sigmoid	A+D	GBLUP_G+D	Hybrids	197	30	59.1	58.3333
3	Logistic 2 Sigmoid	A+D	GBLUP_G+D	Hybrids	197	40	78.8	59.4937
3	Logistic 2 Sigmoid	A+D	GBLUP_G+D	Hybrids	197	50	98.5	67.6768
3	Logistic 2 Sigmoid	A+D	GBLUP_G+D	Parents	197	2.5	4.925	0
3	Logistic 2 Sigmoid	A+D	GBLUP_G+D	Parents	197	5	9.85	0
3	Logistic 2 Sigmoid	A+D	GBLUP_G+D	Parents	197	10	19.7	0
3	Logistic 2 Sigmoid	A+D	GBLUP_G+D	Parents	197	20	39.4	0
3	Logistic 2 Sigmoid	A+D	GBLUP_G+D	Parents	197	30	59.1	3.33333
3	Logistic 2 Sigmoid	A+D	GBLUP_G+D	Parents	197	40	78.8	16.4557
3	Logistic 2 Sigmoid	A+D	GBLUP_G+D	Parents	197	50	98.5	23.2323
3	Logistic 2 Sigmoid	A+D	GBLUP_G+D	Uncles	197	NA	NA	NA
3	Logistic 2 Sigmoid	A+D	GBLUP_G+D	Hybrids + Parents	197	2.5	4.925	0
3	Logistic 2 Sigmoid	A+D	GBLUP_G+D	Hybrids + Parents	197	5	9.85	20
3	Logistic 2 Sigmoid	A+D	GBLUP_G+D	Hybrids + Parents	197	10	19.7	20
3	Logistic 2 Sigmoid	A+D	GBLUP_G+D	Hybrids + Parents	197	20	39.4	55
3	Logistic 2 Sigmoid	A+D	GBLUP_G+D	Hybrids + Parents	197	30	59.1	65
3	Logistic 2 Sigmoid	A+D	GBLUP_G+D	Hybrids + Parents	197	40	78.8	72.1519
3	Logistic 2 Sigmoid	A+D	GBLUP_G+D	Hybrids + Parents	197	50	98.5	75.7576
3	Logistic 2 Sigmoid	A+D	GBLUP_G+D	Hybrids + Uncles	197	2.5	4.925	0
3	Logistic 2 Sigmoid	A+D	GBLUP_G+D	Hybrids + Uncles	197	5	9.85	10
3	Logistic 2 Sigmoid	A+D	GBLUP_G+D	Hybrids + Uncles	197	10	19.7	15
3	Logistic 2 Sigmoid	A+D	GBLUP_G+D	Hybrids + Uncles	197	20	39.4	45
3	Logistic 2 Sigmoid	A+D	GBLUP_G+D	Hybrids + Uncles	197	30	59.1	50
3	Logistic 2 Sigmoid	A+D	GBLUP_G+D	Hybrids + Uncles	197	40	78.8	50.6329
3	Logistic 2 Sigmoid	A+D	GBLUP_G+D	Hybrids + Uncles	197	50	98.5	59.596
3	Logistic 2 Sigmoid	A+D	GBLUP_G+D	Parents + Uncles	197	2.5	4.925	20
3	Logistic 2 Sigmoid	A+D	GBLUP_G+D	Parents + Uncles	197	5	9.85	20
3	Logistic 2 Sigmoid	A+D	GBLUP_G+D	Parents + Uncles	197	10	19.7	45
3	Logistic 2 Sigmoid	A+D	GBLUP_G+D	Parents + Uncles	197	20	39.4	65
3	Logistic 2 Sigmoid	A+D	GBLUP_G+D	Parents + Uncles	197	30	59.1	75
3	Logistic 2 Sigmoid	A+D	GBLUP_G+D	Parents + Uncles	197	40	78.8	78.481
3	Logistic 2 Sigmoid	A+D	GBLUP_G+D	Parents + Uncles	197	50	98.5	79.798
3	Logistic 2 Sigmoid	A+D	GBLUP_G+D	Hybrids+Parents+Uncles	197	2.5	4.925	0
3	Logistic 2 Sigmoid	A+D	GBLUP_G+D	Hybrids+Parents+Uncles	197	5	9.85	10
3	Logistic 2 Sigmoid	A+D	GBLUP_G+D	Hybrids+Parents+Uncles	197	10	19.7	15
3	Logistic 2 Sigmoid	A+D	GBLUP_G+D	Hybrids+Parents+Uncles	197	20	39.4	47.5
3	Logistic 2 Sigmoid	A+D	GBLUP_G+D	Hybrids+Parents+Uncles	197	30	59.1	61.6667
3	Logistic 2 Sigmoid	A+D	GBLUP_G+D	Hybrids+Parents+Uncles	197	40	78.8	67.0886
3	Logistic 2 Sigmoid	A+D	GBLUP_G+D	Hybrids+Parents+Uncles	197	50	98.5	73.7374
3	Logistic 2 Sigmoid	A+D	HBLUP_1203	Hybrids	1203	2.5	31	0
3	Logistic 2 Sigmoid	A+D	HBLUP_1203	Hybrids	1203	5	61	1.63934
3	Logistic 2 Sigmoid	A+D	HBLUP_1203	Hybrids	1203	10	121	38.843
3	Logistic 2 Sigmoid	A+D	HBLUP_1203	Hybrids	1203	20	241	57.2614
3	Logistic 2 Sigmoid	A+D	HBLUP_1203	Parents	1203	2.5	31	54.8387
3	Logistic 2 Sigmoid	A+D	HBLUP_1203	Parents	1203	5	61	54.0984
3	Logistic 2 Sigmoid	A+D	HBLUP_1203	Parents	1203	10	121	70.2479
3	Logistic 2 Sigmoid	A+D	HBLUP_1203	Parents	1203	20	241	71.3693
3	Logistic 2 Sigmoid	A+D	HBLUP_1203	Uncles	1203	2.5	31	0
3	Logistic 2 Sigmoid	A+D	HBLUP_1203	Uncles	1203	5	61	0
3	Logistic 2 Sigmoid	A+D	HBLUP_1203	Uncles	1203	10	121	0
3	Logistic 2 Sigmoid	A+D	HBLUP_1203	Uncles	1203	20	241	0
3	Logistic 2 Sigmoid	A+D	HBLUP_1203	Hybrids + Parents	1203	2.5	31	19.3548
3	Logistic 2 Sigmoid	A+D	HBLUP_1203	Hybrids + Parents	1203	5	61	36.0656
3	Logistic 2 Sigmoid	A+D	HBLUP_1203	Hybrids + Parents	1203	10	121	59.5041
3	Logistic 2 Sigmoid	A+D	HBLUP_1203	Hybrids + Parents	1203	20	241	68.4647
3	Logistic 2 Sigmoid	A+D	HBLUP_1203	Hybrids + Uncles	1203	2.5	31	0
3	Logistic 2 Sigmoid	A+D	HBLUP_1203	Hybrids + Uncles	1203	5	61	1.63934
3	Logistic 2 Sigmoid	A+D	HBLUP_1203	Hybrids + Uncles	1203	10	121	32.2314
3	Logistic 2 Sigmoid	A+D	HBLUP_1203	Hybrids + Uncles	1203	20	241	45.2282
3	Logistic 2 Sigmoid	A+D	HBLUP_1203	Parents + Uncles	1203	2.5	31	54.8387
3	Logistic 2 Sigmoid	A+D	HBLUP_1203	Parents + Uncles	1203	5	61	54.0984
3	Logistic 2 Sigmoid	A+D	HBLUP_1203	Parents + Uncles	1203	10	121	70.2479
3	Logistic 2 Sigmoid	A+D	HBLUP_1203	Parents + Uncles	1203	20	241	73.8589
3	Logistic 2 Sigmoid	A+D	HBLUP_1203	Hybrids+Parents+Uncles	1203	2.5	31	54.8387
3	Logistic 2 Sigmoid	A+D	HBLUP_1203	Hybrids+Parents+Uncles	1203	5	61	54.0984
3	Logistic 2 Sigmoid	A+D	HBLUP_1203	Hybrids+Parents+Uncles	1203	10	121	70.2479
3	Logistic 2 Sigmoid	A+D	HBLUP_1203	Hybrids+Parents+Uncles	1203	20	241	73.8589
3	Logistic 2 Sigmoid	A+D	HBLUP_1400	Hybrids	1400	2.5	35	14.2857
3	Logistic 2 Sigmoid	A+D	HBLUP_1400	Hybrids	1400	5	70	14.2857
3	Logistic 2 Sigmoid	A+D	HBLUP_1400	Hybrids	1400	10	140	32.1429
3	Logistic 2 Sigmoid	A+D	HBLUP_1400	Hybrids	1400	20	280	58.5714
3	Logistic 2 Sigmoid	A+D	HBLUP_1400	Hybrids	1400	30	420	65.2381
3	Logistic 2 Sigmoid	A+D	HBLUP_1400	Hybrids	1400	40	560	69.2857
3	Logistic 2 Sigmoid	A+D	HBLUP_1400	Hybrids	1400	50	700	71.5714
3	Logistic 2 Sigmoid	A+D	HBLUP_1400	Parents	1400	2.5	35	40
3	Logistic 2 Sigmoid	A+D	HBLUP_1400	Parents	1400	5	70	45.7143
3	Logistic 2 Sigmoid	A+D	HBLUP_1400	Parents	1400	10	140	64.2857
3	Logistic 2 Sigmoid	A+D	HBLUP_1400	Parents	1400	20	280	70.7143
3	Logistic 2 Sigmoid	A+D	HBLUP_1400	Parents	1400	30	420	81.4286
3	Logistic 2 Sigmoid	A+D	HBLUP_1400	Parents	1400	40	560	84.4643
3	Logistic 2 Sigmoid	A+D	HBLUP_1400	Parents	1400	50	700	85
3	Logistic 2 Sigmoid	A+D	HBLUP_1400	Uncles	1400	2.5	35	0
3	Logistic 2 Sigmoid	A+D	HBLUP_1400	Uncles	1400	5	70	0
3	Logistic 2 Sigmoid	A+D	HBLUP_1400	Uncles	1400	10	140	0
3	Logistic 2 Sigmoid	A+D	HBLUP_1400	Uncles	1400	20	280	0
3	Logistic 2 Sigmoid	A+D	HBLUP_1400	Uncles	1400	30	420	1.42857
3	Logistic 2 Sigmoid	A+D	HBLUP_1400	Uncles	1400	40	560	8.57143
3	Logistic 2 Sigmoid	A+D	HBLUP_1400	Uncles	1400	50	700	26.7143
3	Logistic 2 Sigmoid	A+D	HBLUP_1400	Hybrids + Parents	1400	2.5	35	11.4286
3	Logistic 2 Sigmoid	A+D	HBLUP_1400	Hybrids + Parents	1400	5	70	24.2857
3	Logistic 2 Sigmoid	A+D	HBLUP_1400	Hybrids + Parents	1400	10	140	51.4286
3	Logistic 2 Sigmoid	A+D	HBLUP_1400	Hybrids + Parents	1400	20	280	65.7143
3	Logistic 2 Sigmoid	A+D	HBLUP_1400	Hybrids + Parents	1400	30	420	69.0476
3	Logistic 2 Sigmoid	A+D	HBLUP_1400	Hybrids + Parents	1400	40	560	78.5714
3	Logistic 2 Sigmoid	A+D	HBLUP_1400	Hybrids + Parents	1400	50	700	80.1429
3	Logistic 2 Sigmoid	A+D	HBLUP_1400	Hybrids + Uncles	1400	2.5	35	2.85714
3	Logistic 2 Sigmoid	A+D	HBLUP_1400	Hybrids + Uncles	1400	5	70	12.8571
3	Logistic 2 Sigmoid	A+D	HBLUP_1400	Hybrids + Uncles	1400	10	140	21.4286
3	Logistic 2 Sigmoid	A+D	HBLUP_1400	Hybrids + Uncles	1400	20	280	42.8571
3	Logistic 2 Sigmoid	A+D	HBLUP_1400	Hybrids + Uncles	1400	30	420	50.2381
3	Logistic 2 Sigmoid	A+D	HBLUP_1400	Hybrids + Uncles	1400	40	560	55.3571
3	Logistic 2 Sigmoid	A+D	HBLUP_1400	Hybrids + Uncles	1400	50	700	62
3	Logistic 2 Sigmoid	A+D	HBLUP_1400	Parents + Uncles	1400	2.5	35	37.1429
3	Logistic 2 Sigmoid	A+D	HBLUP_1400	Parents + Uncles	1400	5	70	35.7143
3	Logistic 2 Sigmoid	A+D	HBLUP_1400	Parents + Uncles	1400	10	140	52.8571
3	Logistic 2 Sigmoid	A+D	HBLUP_1400	Parents + Uncles	1400	20	280	62.5
3	Logistic 2 Sigmoid	A+D	HBLUP_1400	Parents + Uncles	1400	30	420	76.1905
3	Logistic 2 Sigmoid	A+D	HBLUP_1400	Parents + Uncles	1400	40	560	79.1071
3	Logistic 2 Sigmoid	A+D	HBLUP_1400	Parents + Uncles	1400	50	700	83.1429
3	Logistic 2 Sigmoid	A+D	HBLUP_1400	Hybrids+Parents+Uncles	1400	2.5	35	37.1429
3	Logistic 2 Sigmoid	A+D	HBLUP_1400	Hybrids+Parents+Uncles	1400	5	70	40
3	Logistic 2 Sigmoid	A+D	HBLUP_1400	Hybrids+Parents+Uncles	1400	10	140	57.8571
3	Logistic 2 Sigmoid	A+D	HBLUP_1400	Hybrids+Parents+Uncles	1400	20	280	67.8571
3	Logistic 2 Sigmoid	A+D	HBLUP_1400	Hybrids+Parents+Uncles	1400	30	420	78.5714
3	Logistic 2 Sigmoid	A+D	HBLUP_1400	Hybrids+Parents+Uncles	1400	40	560	81.4286
3	Logistic 2 Sigmoid	A+D	HBLUP_1400	Hybrids+Parents+Uncles	1400	50	700	84.7143
3	Logistic 2 Sigmoid	A+D	HBLUP_197	Hybrids	197	2.5	5	0
3	Logistic 2 Sigmoid	A+D	HBLUP_197	Hybrids	197	5	10	10
3	Logistic 2 Sigmoid	A+D	HBLUP_197	Hybrids	197	10	20	20
3	Logistic 2 Sigmoid	A+D	HBLUP_197	Hybrids	197	20	40	55
3	Logistic 2 Sigmoid	A+D	HBLUP_197	Parents	197	2.5	5	60
3	Logistic 2 Sigmoid	A+D	HBLUP_197	Parents	197	5	10	50
3	Logistic 2 Sigmoid	A+D	HBLUP_197	Parents	197	10	20	45
3	Logistic 2 Sigmoid	A+D	HBLUP_197	Parents	197	20	40	77.5
3	Logistic 2 Sigmoid	A+D	HBLUP_197	Uncles	197	2.5	5	0
3	Logistic 2 Sigmoid	A+D	HBLUP_197	Uncles	197	5	10	0
3	Logistic 2 Sigmoid	A+D	HBLUP_197	Uncles	197	10	20	0
3	Logistic 2 Sigmoid	A+D	HBLUP_197	Uncles	197	20	40	0
3	Logistic 2 Sigmoid	A+D	HBLUP_197	Hybrids + Parents	197	2.5	5	40
3	Logistic 2 Sigmoid	A+D	HBLUP_197	Hybrids + Parents	197	5	10	40
3	Logistic 2 Sigmoid	A+D	HBLUP_197	Hybrids + Parents	197	10	20	35
3	Logistic 2 Sigmoid	A+D	HBLUP_197	Hybrids + Parents	197	20	40	57.5
3	Logistic 2 Sigmoid	A+D	HBLUP_197	Hybrids + Uncles	197	2.5	5	0
3	Logistic 2 Sigmoid	A+D	HBLUP_197	Hybrids + Uncles	197	5	10	0
3	Logistic 2 Sigmoid	A+D	HBLUP_197	Hybrids + Uncles	197	10	20	5
3	Logistic 2 Sigmoid	A+D	HBLUP_197	Hybrids + Uncles	197	20	40	22.5
3	Logistic 2 Sigmoid	A+D	HBLUP_197	Parents + Uncles	197	2.5	5	20
3	Logistic 2 Sigmoid	A+D	HBLUP_197	Parents + Uncles	197	5	10	30
3	Logistic 2 Sigmoid	A+D	HBLUP_197	Parents + Uncles	197	10	20	45
3	Logistic 2 Sigmoid	A+D	HBLUP_197	Parents + Uncles	197	20	40	65
3	Logistic 2 Sigmoid	A+D	HBLUP_197	Hybrids+Parents+Uncles	197	2.5	5	0
3	Logistic 2 Sigmoid	A+D	HBLUP_197	Hybrids+Parents+Uncles	197	5	10	0
3	Logistic 2 Sigmoid	A+D	HBLUP_197	Hybrids+Parents+Uncles	197	10	20	30
3	Logistic 2 Sigmoid	A+D	HBLUP_197	Hybrids+Parents+Uncles	197	20	40	50
3	Logistic 1	A	GBLUP_G	Hybrids	197	2.5	4.925	0
3	Logistic 1	A	GBLUP_G	Hybrids	197	5	9.85	10
3	Logistic 1	A	GBLUP_G	Hybrids	197	10	19.7	20
3	Logistic 1	A	GBLUP_G	Hybrids	197	20	39.4	55
3	Logistic 1	A	GBLUP_G	Hybrids	197	30	59.1	53.3333
3	Logistic 1	A	GBLUP_G	Hybrids	197	40	78.8	63.2911
3	Logistic 1	A	GBLUP_G	Hybrids	197	50	98.5	71.7172
3	Logistic 1	A	GBLUP_G	Parents	197	2.5	4.925	60
3	Logistic 1	A	GBLUP_G	Parents	197	5	9.85	50
3	Logistic 1	A	GBLUP_G	Parents	197	10	19.7	40
3	Logistic 1	A	GBLUP_G	Parents	197	20	39.4	80
3	Logistic 1	A	GBLUP_G	Parents	197	30	59.1	76.6667
3	Logistic 1	A	GBLUP_G	Parents	197	40	78.8	83.5443
3	Logistic 1	A	GBLUP_G	Parents	197	50	98.5	84.8485
3	Logistic 1	A	GBLUP_G	Uncles	197	2.5	4.925	0
3	Logistic 1	A	GBLUP_G	Uncles	197	5	9.85	0
3	Logistic 1	A	GBLUP_G	Uncles	197	10	19.7	0
3	Logistic 1	A	GBLUP_G	Uncles	197	20	39.4	10
3	Logistic 1	A	GBLUP_G	Uncles	197	30	59.1	21.6667
3	Logistic 1	A	GBLUP_G	Uncles	197	40	78.8	37.9747
3	Logistic 1	A	GBLUP_G	Uncles	197	50	98.5	49.4949
3	Logistic 1	A	GBLUP_G	Hybrids + Parents	197	2.5	4.925	0
3	Logistic 1	A	GBLUP_G	Hybrids + Parents	197	5	9.85	10
3	Logistic 1	A	GBLUP_G	Hybrids + Parents	197	10	19.7	35
3	Logistic 1	A	GBLUP_G	Hybrids + Parents	197	20	39.4	57.5
3	Logistic 1	A	GBLUP_G	Hybrids + Parents	197	30	59.1	70
3	Logistic 1	A	GBLUP_G	Hybrids + Parents	197	40	78.8	74.6835
3	Logistic 1	A	GBLUP_G	Hybrids + Parents	197	50	98.5	80.8081
3	Logistic 1	A	GBLUP_G	Hybrids + Uncles	197	2.5	4.925	0
3	Logistic 1	A	GBLUP_G	Hybrids + Uncles	197	5	9.85	0
3	Logistic 1	A	GBLUP_G	Hybrids + Uncles	197	10	19.7	15
3	Logistic 1	A	GBLUP_G	Hybrids + Uncles	197	20	39.4	37.5
3	Logistic 1	A	GBLUP_G	Hybrids + Uncles	197	30	59.1	41.6667
3	Logistic 1	A	GBLUP_G	Hybrids + Uncles	197	40	78.8	51.8987
3	Logistic 1	A	GBLUP_G	Hybrids + Uncles	197	50	98.5	55.5556
3	Logistic 1	A	GBLUP_G	Parents + Uncles	197	2.5	4.925	0
3	Logistic 1	A	GBLUP_G	Parents + Uncles	197	5	9.85	20
3	Logistic 1	A	GBLUP_G	Parents + Uncles	197	10	19.7	35
3	Logistic 1	A	GBLUP_G	Parents + Uncles	197	20	39.4	67.5
3	Logistic 1	A	GBLUP_G	Parents + Uncles	197	30	59.1	70
3	Logistic 1	A	GBLUP_G	Parents + Uncles	197	40	78.8	78.481
3	Logistic 1	A	GBLUP_G	Parents + Uncles	197	50	98.5	82.8283
3	Logistic 1	A	GBLUP_G	Hybrids+Parents+Uncles	197	2.5	4.925	0
3	Logistic 1	A	GBLUP_G	Hybrids+Parents+Uncles	197	5	9.85	20
3	Logistic 1	A	GBLUP_G	Hybrids+Parents+Uncles	197	10	19.7	25
3	Logistic 1	A	GBLUP_G	Hybrids+Parents+Uncles	197	20	39.4	57.5
3	Logistic 1	A	GBLUP_G	Hybrids+Parents+Uncles	197	30	59.1	68.3333
3	Logistic 1	A	GBLUP_G	Hybrids+Parents+Uncles	197	40	78.8	75.9494
3	Logistic 1	A	GBLUP_G	Hybrids+Parents+Uncles	197	50	98.5	78.7879
3	Logistic 1	A	GBLUP_G+D	Hybrids	197	2.5	4.925	0
3	Logistic 1	A	GBLUP_G+D	Hybrids	197	5	9.85	0
3	Logistic 1	A	GBLUP_G+D	Hybrids	197	10	19.7	20
3	Logistic 1	A	GBLUP_G+D	Hybrids	197	20	39.4	57.5
3	Logistic 1	A	GBLUP_G+D	Hybrids	197	30	59.1	53.3333
3	Logistic 1	A	GBLUP_G+D	Hybrids	197	40	78.8	65.8228
3	Logistic 1	A	GBLUP_G+D	Hybrids	197	50	98.5	70.7071
3	Logistic 1	A	GBLUP_G+D	Parents	197	2.5	4.925	0
3	Logistic 1	A	GBLUP_G+D	Parents	197	5	9.85	0
3	Logistic 1	A	GBLUP_G+D	Parents	197	10	19.7	0
3	Logistic 1	A	GBLUP_G+D	Parents	197	20	39.4	0
3	Logistic 1	A	GBLUP_G+D	Parents	197	30	59.1	3.33333
3	Logistic 1	A	GBLUP_G+D	Parents	197	40	78.8	8.86076
3	Logistic 1	A	GBLUP_G+D	Parents	197	50	98.5	21.2121
3	Logistic 1	A	GBLUP_G+D	Uncles	197	2.5	4.925	0
3	Logistic 1	A	GBLUP_G+D	Uncles	197	5	9.85	0
3	Logistic 1	A	GBLUP_G+D	Uncles	197	10	19.7	0
3	Logistic 1	A	GBLUP_G+D	Uncles	197	20	39.4	7.5
3	Logistic 1	A	GBLUP_G+D	Uncles	197	30	59.1	20
3	Logistic 1	A	GBLUP_G+D	Uncles	197	40	78.8	32.9114
3	Logistic 1	A	GBLUP_G+D	Uncles	197	50	98.5	45.4545
3	Logistic 1	A	GBLUP_G+D	Hybrids + Parents	197	2.5	4.925	0
3	Logistic 1	A	GBLUP_G+D	Hybrids + Parents	197	5	9.85	0
3	Logistic 1	A	GBLUP_G+D	Hybrids + Parents	197	10	19.7	20
3	Logistic 1	A	GBLUP_G+D	Hybrids + Parents	197	20	39.4	57.5
3	Logistic 1	A	GBLUP_G+D	Hybrids + Parents	197	30	59.1	63.3333
3	Logistic 1	A	GBLUP_G+D	Hybrids + Parents	197	40	78.8	75.9494
3	Logistic 1	A	GBLUP_G+D	Hybrids + Parents	197	50	98.5	76.7677
3	Logistic 1	A	GBLUP_G+D	Hybrids + Uncles	197	2.5	4.925	0
3	Logistic 1	A	GBLUP_G+D	Hybrids + Uncles	197	5	9.85	0
3	Logistic 1	A	GBLUP_G+D	Hybrids + Uncles	197	10	19.7	15
3	Logistic 1	A	GBLUP_G+D	Hybrids + Uncles	197	20	39.4	40
3	Logistic 1	A	GBLUP_G+D	Hybrids + Uncles	197	30	59.1	46.6667
3	Logistic 1	A	GBLUP_G+D	Hybrids + Uncles	197	40	78.8	55.6962
3	Logistic 1	A	GBLUP_G+D	Hybrids + Uncles	197	50	98.5	60.6061
3	Logistic 1	A	GBLUP_G+D	Parents + Uncles	197	2.5	4.925	0
3	Logistic 1	A	GBLUP_G+D	Parents + Uncles	197	5	9.85	20
3	Logistic 1	A	GBLUP_G+D	Parents + Uncles	197	10	19.7	40
3	Logistic 1	A	GBLUP_G+D	Parents + Uncles	197	20	39.4	60
3	Logistic 1	A	GBLUP_G+D	Parents + Uncles	197	30	59.1	66.6667
3	Logistic 1	A	GBLUP_G+D	Parents + Uncles	197	40	78.8	77.2152
3	Logistic 1	A	GBLUP_G+D	Parents + Uncles	197	50	98.5	81.8182
3	Logistic 1	A	GBLUP_G+D	Hybrids+Parents+Uncles	197	2.5	4.925	0
3	Logistic 1	A	GBLUP_G+D	Hybrids+Parents+Uncles	197	5	9.85	0
3	Logistic 1	A	GBLUP_G+D	Hybrids+Parents+Uncles	197	10	19.7	15
3	Logistic 1	A	GBLUP_G+D	Hybrids+Parents+Uncles	197	20	39.4	55
3	Logistic 1	A	GBLUP_G+D	Hybrids+Parents+Uncles	197	30	59.1	60
3	Logistic 1	A	GBLUP_G+D	Hybrids+Parents+Uncles	197	40	78.8	70.8861
3	Logistic 1	A	GBLUP_G+D	Hybrids+Parents+Uncles	197	50	98.5	74.7475
3	Logistic 1	A	HBLUP_1203	Hybrids	1203	2.5	31	0
3	Logistic 1	A	HBLUP_1203	Hybrids	1203	5	61	1.63934
3	Logistic 1	A	HBLUP_1203	Hybrids	1203	10	121	36.3636
3	Logistic 1	A	HBLUP_1203	Hybrids	1203	20	241	53.9419
3	Logistic 1	A	HBLUP_1203	Parents	1203	2.5	31	48.3871
3	Logistic 1	A	HBLUP_1203	Parents	1203	5	61	55.7377
3	Logistic 1	A	HBLUP_1203	Parents	1203	10	121	66.1157
3	Logistic 1	A	HBLUP_1203	Parents	1203	20	241	73.8589
3	Logistic 1	A	HBLUP_1203	Uncles	1203	2.5	31	0
3	Logistic 1	A	HBLUP_1203	Uncles	1203	5	61	0
3	Logistic 1	A	HBLUP_1203	Uncles	1203	10	121	0
3	Logistic 1	A	HBLUP_1203	Uncles	1203	20	241	0
3	Logistic 1	A	HBLUP_1203	Hybrids + Parents	1203	2.5	31	19.3548
3	Logistic 1	A	HBLUP_1203	Hybrids + Parents	1203	5	61	29.5082
3	Logistic 1	A	HBLUP_1203	Hybrids + Parents	1203	10	121	54.5455
3	Logistic 1	A	HBLUP_1203	Hybrids + Parents	1203	20	241	66.39
3	Logistic 1	A	HBLUP_1203	Hybrids + Uncles	1203	2.5	31	0
3	Logistic 1	A	HBLUP_1203	Hybrids + Uncles	1203	5	61	1.63934
3	Logistic 1	A	HBLUP_1203	Hybrids + Uncles	1203	10	121	29.7521
3	Logistic 1	A	HBLUP_1203	Hybrids + Uncles	1203	20	241	42.3237
3	Logistic 1	A	HBLUP_1203	Parents + Uncles	1203	2.5	31	48.3871
3	Logistic 1	A	HBLUP_1203	Parents + Uncles	1203	5	61	55.7377
3	Logistic 1	A	HBLUP_1203	Parents + Uncles	1203	10	121	66.1157
3	Logistic 1	A	HBLUP_1203	Parents + Uncles	1203	20	241	73.8589
3	Logistic 1	A	HBLUP_1203	Hybrids+Parents+Uncles	1203	2.5	31	48.3871
3	Logistic 1	A	HBLUP_1203	Hybrids+Parents+Uncles	1203	5	61	55.7377
3	Logistic 1	A	HBLUP_1203	Hybrids+Parents+Uncles	1203	10	121	66.1157
3	Logistic 1	A	HBLUP_1203	Hybrids+Parents+Uncles	1203	20	241	73.8589
3	Logistic 1	A	HBLUP_1400	Hybrids	1400	2.5	35	17.1429
3	Logistic 1	A	HBLUP_1400	Hybrids	1400	5	70	15.7143
3	Logistic 1	A	HBLUP_1400	Hybrids	1400	10	140	30
3	Logistic 1	A	HBLUP_1400	Hybrids	1400	20	280	56.4286
3	Logistic 1	A	HBLUP_1400	Hybrids	1400	30	420	65.9524
3	Logistic 1	A	HBLUP_1400	Hybrids	1400	40	560	70.7143
3	Logistic 1	A	HBLUP_1400	Hybrids	1400	50	700	73.7143
3	Logistic 1	A	HBLUP_1400	Parents	1400	2.5	35	17.1429
3	Logistic 1	A	HBLUP_1400	Parents	1400	5	70	42.8571
3	Logistic 1	A	HBLUP_1400	Parents	1400	10	140	60
3	Logistic 1	A	HBLUP_1400	Parents	1400	20	280	67.8571
3	Logistic 1	A	HBLUP_1400	Parents	1400	30	420	81.6667
3	Logistic 1	A	HBLUP_1400	Parents	1400	40	560	83.5714
3	Logistic 1	A	HBLUP_1400	Parents	1400	50	700	87.4286
3	Logistic 1	A	HBLUP_1400	Uncles	1400	2.5	35	0
3	Logistic 1	A	HBLUP_1400	Uncles	1400	5	70	0
3	Logistic 1	A	HBLUP_1400	Uncles	1400	10	140	0
3	Logistic 1	A	HBLUP_1400	Uncles	1400	20	280	0
3	Logistic 1	A	HBLUP_1400	Uncles	1400	30	420	0.952381
3	Logistic 1	A	HBLUP_1400	Uncles	1400	40	560	6.60714
3	Logistic 1	A	HBLUP_1400	Uncles	1400	50	700	22.4286
3	Logistic 1	A	HBLUP_1400	Hybrids + Parents	1400	2.5	35	14.2857
3	Logistic 1	A	HBLUP_1400	Hybrids + Parents	1400	5	70	20
3	Logistic 1	A	HBLUP_1400	Hybrids + Parents	1400	10	140	51.4286
3	Logistic 1	A	HBLUP_1400	Hybrids + Parents	1400	20	280	63.9286
3	Logistic 1	A	HBLUP_1400	Hybrids + Parents	1400	30	420	68.0952
3	Logistic 1	A	HBLUP_1400	Hybrids + Parents	1400	40	560	74.8214
3	Logistic 1	A	HBLUP_1400	Hybrids + Parents	1400	50	700	81
3	Logistic 1	A	HBLUP_1400	Hybrids + Uncles	1400	2.5	35	8.57143
3	Logistic 1	A	HBLUP_1400	Hybrids + Uncles	1400	5	70	12.8571
3	Logistic 1	A	HBLUP_1400	Hybrids + Uncles	1400	10	140	20.7143
3	Logistic 1	A	HBLUP_1400	Hybrids + Uncles	1400	20	280	40.3571
3	Logistic 1	A	HBLUP_1400	Hybrids + Uncles	1400	30	420	48.3333
3	Logistic 1	A	HBLUP_1400	Hybrids + Uncles	1400	40	560	54.6429
3	Logistic 1	A	HBLUP_1400	Hybrids + Uncles	1400	50	700	58
3	Logistic 1	A	HBLUP_1400	Parents + Uncles	1400	2.5	35	14.2857
3	Logistic 1	A	HBLUP_1400	Parents + Uncles	1400	5	70	31.4286
3	Logistic 1	A	HBLUP_1400	Parents + Uncles	1400	10	140	49.2857
3	Logistic 1	A	HBLUP_1400	Parents + Uncles	1400	20	280	60.7143
3	Logistic 1	A	HBLUP_1400	Parents + Uncles	1400	30	420	74.5238
3	Logistic 1	A	HBLUP_1400	Parents + Uncles	1400	40	560	78.2143
3	Logistic 1	A	HBLUP_1400	Parents + Uncles	1400	50	700	84.2857
3	Logistic 1	A	HBLUP_1400	Hybrids+Parents+Uncles	1400	2.5	35	14.2857
3	Logistic 1	A	HBLUP_1400	Hybrids+Parents+Uncles	1400	5	70	38.5714
3	Logistic 1	A	HBLUP_1400	Hybrids+Parents+Uncles	1400	10	140	57.1429
3	Logistic 1	A	HBLUP_1400	Hybrids+Parents+Uncles	1400	20	280	64.2857
3	Logistic 1	A	HBLUP_1400	Hybrids+Parents+Uncles	1400	30	420	77.8571
3	Logistic 1	A	HBLUP_1400	Hybrids+Parents+Uncles	1400	40	560	80
3	Logistic 1	A	HBLUP_1400	Hybrids+Parents+Uncles	1400	50	700	85.8571
3	Logistic 1	A	HBLUP_197	Hybrids	197	2.5	5	0
3	Logistic 1	A	HBLUP_197	Hybrids	197	5	10	0
3	Logistic 1	A	HBLUP_197	Hybrids	197	10	20	20
3	Logistic 1	A	HBLUP_197	Hybrids	197	20	40	57.5
3	Logistic 1	A	HBLUP_197	Parents	197	2.5	5	60
3	Logistic 1	A	HBLUP_197	Parents	197	5	10	50
3	Logistic 1	A	HBLUP_197	Parents	197	10	20	40
3	Logistic 1	A	HBLUP_197	Parents	197	20	40	80
3	Logistic 1	A	HBLUP_197	Uncles	197	2.5	5	0
3	Logistic 1	A	HBLUP_197	Uncles	197	5	10	0
3	Logistic 1	A	HBLUP_197	Uncles	197	10	20	0
3	Logistic 1	A	HBLUP_197	Uncles	197	20	40	0
3	Logistic 1	A	HBLUP_197	Hybrids + Parents	197	2.5	5	20
3	Logistic 1	A	HBLUP_197	Hybrids + Parents	197	5	10	20
3	Logistic 1	A	HBLUP_197	Hybrids + Parents	197	10	20	35
3	Logistic 1	A	HBLUP_197	Hybrids + Parents	197	20	40	57.5
3	Logistic 1	A	HBLUP_197	Hybrids + Uncles	197	2.5	5	0
3	Logistic 1	A	HBLUP_197	Hybrids + Uncles	197	5	10	0
3	Logistic 1	A	HBLUP_197	Hybrids + Uncles	197	10	20	5
3	Logistic 1	A	HBLUP_197	Hybrids + Uncles	197	20	40	20
3	Logistic 1	A	HBLUP_197	Parents + Uncles	197	2.5	5	20
3	Logistic 1	A	HBLUP_197	Parents + Uncles	197	5	10	30
3	Logistic 1	A	HBLUP_197	Parents + Uncles	197	10	20	40
3	Logistic 1	A	HBLUP_197	Parents + Uncles	197	20	40	67.5
3	Logistic 1	A	HBLUP_197	Hybrids+Parents+Uncles	197	2.5	5	0
3	Logistic 1	A	HBLUP_197	Hybrids+Parents+Uncles	197	5	10	20
3	Logistic 1	A	HBLUP_197	Hybrids+Parents+Uncles	197	10	20	20
3	Logistic 1	A	HBLUP_197	Hybrids+Parents+Uncles	197	20	40	42.5
3	Logistic 1	A+D	GBLUP_G	Hybrids	197	2.5	4.925	0
3	Logistic 1	A+D	GBLUP_G	Hybrids	197	5	9.85	10
3	Logistic 1	A+D	GBLUP_G	Hybrids	197	10	19.7	20
3	Logistic 1	A+D	GBLUP_G	Hybrids	197	20	39.4	55
3	Logistic 1	A+D	GBLUP_G	Hybrids	197	30	59.1	58.3333
3	Logistic 1	A+D	GBLUP_G	Hybrids	197	40	78.8	60.7595
3	Logistic 1	A+D	GBLUP_G	Hybrids	197	50	98.5	68.6869
3	Logistic 1	A+D	GBLUP_G	Parents	197	2.5	4.925	60
3	Logistic 1	A+D	GBLUP_G	Parents	197	5	9.85	50
3	Logistic 1	A+D	GBLUP_G	Parents	197	10	19.7	45
3	Logistic 1	A+D	GBLUP_G	Parents	197	20	39.4	80
3	Logistic 1	A+D	GBLUP_G	Parents	197	30	59.1	76.6667
3	Logistic 1	A+D	GBLUP_G	Parents	197	40	78.8	86.0759
3	Logistic 1	A+D	GBLUP_G	Parents	197	50	98.5	84.8485
3	Logistic 1	A+D	GBLUP_G	Uncles	197	2.5	4.925	0
3	Logistic 1	A+D	GBLUP_G	Uncles	197	5	9.85	0
3	Logistic 1	A+D	GBLUP_G	Uncles	197	10	19.7	0
3	Logistic 1	A+D	GBLUP_G	Uncles	197	20	39.4	7.5
3	Logistic 1	A+D	GBLUP_G	Uncles	197	30	59.1	23.3333
3	Logistic 1	A+D	GBLUP_G	Uncles	197	40	78.8	40.5063
3	Logistic 1	A+D	GBLUP_G	Uncles	197	50	98.5	48.4848
3	Logistic 1	A+D	GBLUP_G	Hybrids + Parents	197	2.5	4.925	20
3	Logistic 1	A+D	GBLUP_G	Hybrids + Parents	197	5	9.85	20
3	Logistic 1	A+D	GBLUP_G	Hybrids + Parents	197	10	19.7	35
3	Logistic 1	A+D	GBLUP_G	Hybrids + Parents	197	20	39.4	60
3	Logistic 1	A+D	GBLUP_G	Hybrids + Parents	197	30	59.1	71.6667
3	Logistic 1	A+D	GBLUP_G	Hybrids + Parents	197	40	78.8	72.1519
3	Logistic 1	A+D	GBLUP_G	Hybrids + Parents	197	50	98.5	79.798
3	Logistic 1	A+D	GBLUP_G	Hybrids + Uncles	197	2.5	4.925	0
3	Logistic 1	A+D	GBLUP_G	Hybrids + Uncles	197	5	9.85	0
3	Logistic 1	A+D	GBLUP_G	Hybrids + Uncles	197	10	19.7	10
3	Logistic 1	A+D	GBLUP_G	Hybrids + Uncles	197	20	39.4	37.5
3	Logistic 1	A+D	GBLUP_G	Hybrids + Uncles	197	30	59.1	43.3333
3	Logistic 1	A+D	GBLUP_G	Hybrids + Uncles	197	40	78.8	53.1646
3	Logistic 1	A+D	GBLUP_G	Hybrids + Uncles	197	50	98.5	57.5758
3	Logistic 1	A+D	GBLUP_G	Parents + Uncles	197	2.5	4.925	20
3	Logistic 1	A+D	GBLUP_G	Parents + Uncles	197	5	9.85	20
3	Logistic 1	A+D	GBLUP_G	Parents + Uncles	197	10	19.7	45
3	Logistic 1	A+D	GBLUP_G	Parents + Uncles	197	20	39.4	67.5
3	Logistic 1	A+D	GBLUP_G	Parents + Uncles	197	30	59.1	75
3	Logistic 1	A+D	GBLUP_G	Parents + Uncles	197	40	78.8	77.2152
3	Logistic 1	A+D	GBLUP_G	Parents + Uncles	197	50	98.5	78.7879
3	Logistic 1	A+D	GBLUP_G	Hybrids+Parents+Uncles	197	2.5	4.925	0
3	Logistic 1	A+D	GBLUP_G	Hybrids+Parents+Uncles	197	5	9.85	10
3	Logistic 1	A+D	GBLUP_G	Hybrids+Parents+Uncles	197	10	19.7	20
3	Logistic 1	A+D	GBLUP_G	Hybrids+Parents+Uncles	197	20	39.4	60
3	Logistic 1	A+D	GBLUP_G	Hybrids+Parents+Uncles	197	30	59.1	68.3333
3	Logistic 1	A+D	GBLUP_G	Hybrids+Parents+Uncles	197	40	78.8	72.1519
3	Logistic 1	A+D	GBLUP_G	Hybrids+Parents+Uncles	197	50	98.5	77.7778
3	Logistic 1	A+D	GBLUP_G+D	Hybrids	197	2.5	4.925	0
3	Logistic 1	A+D	GBLUP_G+D	Hybrids	197	5	9.85	0
3	Logistic 1	A+D	GBLUP_G+D	Hybrids	197	10	19.7	20
3	Logistic 1	A+D	GBLUP_G+D	Hybrids	197	20	39.4	60
3	Logistic 1	A+D	GBLUP_G+D	Hybrids	197	30	59.1	58.3333
3	Logistic 1	A+D	GBLUP_G+D	Hybrids	197	40	78.8	58.2278
3	Logistic 1	A+D	GBLUP_G+D	Hybrids	197	50	98.5	67.6768
3	Logistic 1	A+D	GBLUP_G+D	Parents	197	2.5	4.925	0
3	Logistic 1	A+D	GBLUP_G+D	Parents	197	5	9.85	0
3	Logistic 1	A+D	GBLUP_G+D	Parents	197	10	19.7	0
3	Logistic 1	A+D	GBLUP_G+D	Parents	197	20	39.4	0
3	Logistic 1	A+D	GBLUP_G+D	Parents	197	30	59.1	3.33333
3	Logistic 1	A+D	GBLUP_G+D	Parents	197	40	78.8	11.3924
3	Logistic 1	A+D	GBLUP_G+D	Parents	197	50	98.5	23.2323
3	Logistic 1	A+D	GBLUP_G+D	Uncles	197	NA	NA	NA
3	Logistic 1	A+D	GBLUP_G+D	Hybrids + Parents	197	2.5	4.925	0
3	Logistic 1	A+D	GBLUP_G+D	Hybrids + Parents	197	5	9.85	10
3	Logistic 1	A+D	GBLUP_G+D	Hybrids + Parents	197	10	19.7	20
3	Logistic 1	A+D	GBLUP_G+D	Hybrids + Parents	197	20	39.4	55
3	Logistic 1	A+D	GBLUP_G+D	Hybrids + Parents	197	30	59.1	65
3	Logistic 1	A+D	GBLUP_G+D	Hybrids + Parents	197	40	78.8	72.1519
3	Logistic 1	A+D	GBLUP_G+D	Hybrids + Parents	197	50	98.5	75.7576
3	Logistic 1	A+D	GBLUP_G+D	Hybrids + Uncles	197	2.5	4.925	0
3	Logistic 1	A+D	GBLUP_G+D	Hybrids + Uncles	197	5	9.85	0
3	Logistic 1	A+D	GBLUP_G+D	Hybrids + Uncles	197	10	19.7	15
3	Logistic 1	A+D	GBLUP_G+D	Hybrids + Uncles	197	20	39.4	45
3	Logistic 1	A+D	GBLUP_G+D	Hybrids + Uncles	197	30	59.1	48.3333
3	Logistic 1	A+D	GBLUP_G+D	Hybrids + Uncles	197	40	78.8	51.8987
3	Logistic 1	A+D	GBLUP_G+D	Hybrids + Uncles	197	50	98.5	58.5859
3	Logistic 1	A+D	GBLUP_G+D	Parents + Uncles	197	2.5	4.925	20
3	Logistic 1	A+D	GBLUP_G+D	Parents + Uncles	197	5	9.85	20
3	Logistic 1	A+D	GBLUP_G+D	Parents + Uncles	197	10	19.7	40
3	Logistic 1	A+D	GBLUP_G+D	Parents + Uncles	197	20	39.4	65
3	Logistic 1	A+D	GBLUP_G+D	Parents + Uncles	197	30	59.1	75
3	Logistic 1	A+D	GBLUP_G+D	Parents + Uncles	197	40	78.8	77.2152
3	Logistic 1	A+D	GBLUP_G+D	Parents + Uncles	197	50	98.5	79.798
3	Logistic 1	A+D	GBLUP_G+D	Hybrids+Parents+Uncles	197	2.5	4.925	0
3	Logistic 1	A+D	GBLUP_G+D	Hybrids+Parents+Uncles	197	5	9.85	0
3	Logistic 1	A+D	GBLUP_G+D	Hybrids+Parents+Uncles	197	10	19.7	15
3	Logistic 1	A+D	GBLUP_G+D	Hybrids+Parents+Uncles	197	20	39.4	50
3	Logistic 1	A+D	GBLUP_G+D	Hybrids+Parents+Uncles	197	30	59.1	60
3	Logistic 1	A+D	GBLUP_G+D	Hybrids+Parents+Uncles	197	40	78.8	68.3544
3	Logistic 1	A+D	GBLUP_G+D	Hybrids+Parents+Uncles	197	50	98.5	73.7374
3	Logistic 1	A+D	HBLUP_1203	Hybrids	1203	2.5	31	0
3	Logistic 1	A+D	HBLUP_1203	Hybrids	1203	5	61	1.63934
3	Logistic 1	A+D	HBLUP_1203	Hybrids	1203	10	121	36.3636
3	Logistic 1	A+D	HBLUP_1203	Hybrids	1203	20	241	56.8465
3	Logistic 1	A+D	HBLUP_1203	Parents	1203	2.5	31	54.8387
3	Logistic 1	A+D	HBLUP_1203	Parents	1203	5	61	55.7377
3	Logistic 1	A+D	HBLUP_1203	Parents	1203	10	121	71.0744
3	Logistic 1	A+D	HBLUP_1203	Parents	1203	20	241	73.444
3	Logistic 1	A+D	HBLUP_1203	Uncles	1203	2.5	31	0
3	Logistic 1	A+D	HBLUP_1203	Uncles	1203	5	61	0
3	Logistic 1	A+D	HBLUP_1203	Uncles	1203	10	121	0
3	Logistic 1	A+D	HBLUP_1203	Uncles	1203	20	241	0
3	Logistic 1	A+D	HBLUP_1203	Hybrids + Parents	1203	2.5	31	16.129
3	Logistic 1	A+D	HBLUP_1203	Hybrids + Parents	1203	5	61	37.7049
3	Logistic 1	A+D	HBLUP_1203	Hybrids + Parents	1203	10	121	59.5041
3	Logistic 1	A+D	HBLUP_1203	Hybrids + Parents	1203	20	241	68.0498
3	Logistic 1	A+D	HBLUP_1203	Hybrids + Uncles	1203	2.5	31	0
3	Logistic 1	A+D	HBLUP_1203	Hybrids + Uncles	1203	5	61	1.63934
3	Logistic 1	A+D	HBLUP_1203	Hybrids + Uncles	1203	10	121	32.2314
3	Logistic 1	A+D	HBLUP_1203	Hybrids + Uncles	1203	20	241	44.8133
3	Logistic 1	A+D	HBLUP_1203	Parents + Uncles	1203	2.5	31	54.8387
3	Logistic 1	A+D	HBLUP_1203	Parents + Uncles	1203	5	61	55.7377
3	Logistic 1	A+D	HBLUP_1203	Parents + Uncles	1203	10	121	71.0744
3	Logistic 1	A+D	HBLUP_1203	Parents + Uncles	1203	20	241	73.444
3	Logistic 1	A+D	HBLUP_1203	Hybrids+Parents+Uncles	1203	2.5	31	54.8387
3	Logistic 1	A+D	HBLUP_1203	Hybrids+Parents+Uncles	1203	5	61	55.7377
3	Logistic 1	A+D	HBLUP_1203	Hybrids+Parents+Uncles	1203	10	121	71.0744
3	Logistic 1	A+D	HBLUP_1203	Hybrids+Parents+Uncles	1203	20	241	73.444
3	Logistic 1	A+D	HBLUP_1400	Hybrids	1400	2.5	35	11.4286
3	Logistic 1	A+D	HBLUP_1400	Hybrids	1400	5	70	12.8571
3	Logistic 1	A+D	HBLUP_1400	Hybrids	1400	10	140	32.8571
3	Logistic 1	A+D	HBLUP_1400	Hybrids	1400	20	280	57.1429
3	Logistic 1	A+D	HBLUP_1400	Hybrids	1400	30	420	65
3	Logistic 1	A+D	HBLUP_1400	Hybrids	1400	40	560	68.75
3	Logistic 1	A+D	HBLUP_1400	Hybrids	1400	50	700	71
3	Logistic 1	A+D	HBLUP_1400	Parents	1400	2.5	35	37.1429
3	Logistic 1	A+D	HBLUP_1400	Parents	1400	5	70	44.2857
3	Logistic 1	A+D	HBLUP_1400	Parents	1400	10	140	65
3	Logistic 1	A+D	HBLUP_1400	Parents	1400	20	280	70.3571
3	Logistic 1	A+D	HBLUP_1400	Parents	1400	30	420	80.2381
3	Logistic 1	A+D	HBLUP_1400	Parents	1400	40	560	84.1071
3	Logistic 1	A+D	HBLUP_1400	Parents	1400	50	700	85.1429
3	Logistic 1	A+D	HBLUP_1400	Uncles	1400	2.5	35	0
3	Logistic 1	A+D	HBLUP_1400	Uncles	1400	5	70	0
3	Logistic 1	A+D	HBLUP_1400	Uncles	1400	10	140	0
3	Logistic 1	A+D	HBLUP_1400	Uncles	1400	20	280	0
3	Logistic 1	A+D	HBLUP_1400	Uncles	1400	30	420	1.19048
3	Logistic 1	A+D	HBLUP_1400	Uncles	1400	40	560	8.92857
3	Logistic 1	A+D	HBLUP_1400	Uncles	1400	50	700	26.4286
3	Logistic 1	A+D	HBLUP_1400	Hybrids + Parents	1400	2.5	35	8.57143
3	Logistic 1	A+D	HBLUP_1400	Hybrids + Parents	1400	5	70	22.8571
3	Logistic 1	A+D	HBLUP_1400	Hybrids + Parents	1400	10	140	53.5714
3	Logistic 1	A+D	HBLUP_1400	Hybrids + Parents	1400	20	280	63.9286
3	Logistic 1	A+D	HBLUP_1400	Hybrids + Parents	1400	30	420	67.1429
3	Logistic 1	A+D	HBLUP_1400	Hybrids + Parents	1400	40	560	78.5714
3	Logistic 1	A+D	HBLUP_1400	Hybrids + Parents	1400	50	700	79.8571
3	Logistic 1	A+D	HBLUP_1400	Hybrids + Uncles	1400	2.5	35	2.85714
3	Logistic 1	A+D	HBLUP_1400	Hybrids + Uncles	1400	5	70	11.4286
3	Logistic 1	A+D	HBLUP_1400	Hybrids + Uncles	1400	10	140	21.4286
3	Logistic 1	A+D	HBLUP_1400	Hybrids + Uncles	1400	20	280	42.8571
3	Logistic 1	A+D	HBLUP_1400	Hybrids + Uncles	1400	30	420	49.5238
3	Logistic 1	A+D	HBLUP_1400	Hybrids + Uncles	1400	40	560	55
3	Logistic 1	A+D	HBLUP_1400	Hybrids + Uncles	1400	50	700	61.5714
3	Logistic 1	A+D	HBLUP_1400	Parents + Uncles	1400	2.5	35	34.2857
3	Logistic 1	A+D	HBLUP_1400	Parents + Uncles	1400	5	70	34.2857
3	Logistic 1	A+D	HBLUP_1400	Parents + Uncles	1400	10	140	52.8571
3	Logistic 1	A+D	HBLUP_1400	Parents + Uncles	1400	20	280	61.0714
3	Logistic 1	A+D	HBLUP_1400	Parents + Uncles	1400	30	420	75.2381
3	Logistic 1	A+D	HBLUP_1400	Parents + Uncles	1400	40	560	79.1071
3	Logistic 1	A+D	HBLUP_1400	Parents + Uncles	1400	50	700	82.8571
3	Logistic 1	A+D	HBLUP_1400	Hybrids+Parents+Uncles	1400	2.5	35	34.2857
3	Logistic 1	A+D	HBLUP_1400	Hybrids+Parents+Uncles	1400	5	70	38.5714
3	Logistic 1	A+D	HBLUP_1400	Hybrids+Parents+Uncles	1400	10	140	59.2857
3	Logistic 1	A+D	HBLUP_1400	Hybrids+Parents+Uncles	1400	20	280	67.1429
3	Logistic 1	A+D	HBLUP_1400	Hybrids+Parents+Uncles	1400	30	420	77.619
3	Logistic 1	A+D	HBLUP_1400	Hybrids+Parents+Uncles	1400	40	560	81.25
3	Logistic 1	A+D	HBLUP_1400	Hybrids+Parents+Uncles	1400	50	700	84.1429
3	Logistic 1	A+D	HBLUP_197	Hybrids	197	2.5	5	0
3	Logistic 1	A+D	HBLUP_197	Hybrids	197	5	10	0
3	Logistic 1	A+D	HBLUP_197	Hybrids	197	10	20	20
3	Logistic 1	A+D	HBLUP_197	Hybrids	197	20	40	55
3	Logistic 1	A+D	HBLUP_197	Parents	197	2.5	5	60
3	Logistic 1	A+D	HBLUP_197	Parents	197	5	10	50
3	Logistic 1	A+D	HBLUP_197	Parents	197	10	20	45
3	Logistic 1	A+D	HBLUP_197	Parents	197	20	40	80
3	Logistic 1	A+D	HBLUP_197	Uncles	197	2.5	5	0
3	Logistic 1	A+D	HBLUP_197	Uncles	197	5	10	0
3	Logistic 1	A+D	HBLUP_197	Uncles	197	10	20	0
3	Logistic 1	A+D	HBLUP_197	Uncles	197	20	40	0
3	Logistic 1	A+D	HBLUP_197	Hybrids + Parents	197	2.5	5	40
3	Logistic 1	A+D	HBLUP_197	Hybrids + Parents	197	5	10	40
3	Logistic 1	A+D	HBLUP_197	Hybrids + Parents	197	10	20	35
3	Logistic 1	A+D	HBLUP_197	Hybrids + Parents	197	20	40	60
3	Logistic 1	A+D	HBLUP_197	Hybrids + Uncles	197	2.5	5	0
3	Logistic 1	A+D	HBLUP_197	Hybrids + Uncles	197	5	10	0
3	Logistic 1	A+D	HBLUP_197	Hybrids + Uncles	197	10	20	5
3	Logistic 1	A+D	HBLUP_197	Hybrids + Uncles	197	20	40	22.5
3	Logistic 1	A+D	HBLUP_197	Parents + Uncles	197	2.5	5	20
3	Logistic 1	A+D	HBLUP_197	Parents + Uncles	197	5	10	20
3	Logistic 1	A+D	HBLUP_197	Parents + Uncles	197	10	20	45
3	Logistic 1	A+D	HBLUP_197	Parents + Uncles	197	20	40	67.5
3	Logistic 1	A+D	HBLUP_197	Hybrids+Parents+Uncles	197	2.5	5	0
3	Logistic 1	A+D	HBLUP_197	Hybrids+Parents+Uncles	197	5	10	0
3	Logistic 1	A+D	HBLUP_197	Hybrids+Parents+Uncles	197	10	20	30
3	Logistic 1	A+D	HBLUP_197	Hybrids+Parents+Uncles	197	20	40	50
3	Linear	A	GBLUP_G	Hybrids	197	2.5	4.925	0
3	Linear	A	GBLUP_G	Hybrids	197	5	9.85	30
3	Linear	A	GBLUP_G	Hybrids	197	10	19.7	25
3	Linear	A	GBLUP_G	Hybrids	197	20	39.4	57.5
3	Linear	A	GBLUP_G	Hybrids	197	30	59.1	60
3	Linear	A	GBLUP_G	Hybrids	197	40	78.8	63.2911
3	Linear	A	GBLUP_G	Hybrids	197	50	98.5	71.7172
3	Linear	A	GBLUP_G	Parents	197	2.5	4.925	60
3	Linear	A	GBLUP_G	Parents	197	5	9.85	60
3	Linear	A	GBLUP_G	Parents	197	10	19.7	40
3	Linear	A	GBLUP_G	Parents	197	20	39.4	70
3	Linear	A	GBLUP_G	Parents	197	30	59.1	80
3	Linear	A	GBLUP_G	Parents	197	40	78.8	84.8101
3	Linear	A	GBLUP_G	Parents	197	50	98.5	88.8889
3	Linear	A	GBLUP_G	Uncles	197	2.5	4.925	0
3	Linear	A	GBLUP_G	Uncles	197	5	9.85	0
3	Linear	A	GBLUP_G	Uncles	197	10	19.7	0
3	Linear	A	GBLUP_G	Uncles	197	20	39.4	7.5
3	Linear	A	GBLUP_G	Uncles	197	30	59.1	23.3333
3	Linear	A	GBLUP_G	Uncles	197	40	78.8	39.2405
3	Linear	A	GBLUP_G	Uncles	197	50	98.5	50.5051
3	Linear	A	GBLUP_G	Hybrids + Parents	197	2.5	4.925	40
3	Linear	A	GBLUP_G	Hybrids + Parents	197	5	9.85	60
3	Linear	A	GBLUP_G	Hybrids + Parents	197	10	19.7	40
3	Linear	A	GBLUP_G	Hybrids + Parents	197	20	39.4	57.5
3	Linear	A	GBLUP_G	Hybrids + Parents	197	30	59.1	78.3333
3	Linear	A	GBLUP_G	Hybrids + Parents	197	40	78.8	79.7468
3	Linear	A	GBLUP_G	Hybrids + Parents	197	50	98.5	80.8081
3	Linear	A	GBLUP_G	Hybrids + Uncles	197	2.5	4.925	0
3	Linear	A	GBLUP_G	Hybrids + Uncles	197	5	9.85	0
3	Linear	A	GBLUP_G	Hybrids + Uncles	197	10	19.7	10
3	Linear	A	GBLUP_G	Hybrids + Uncles	197	20	39.4	37.5
3	Linear	A	GBLUP_G	Hybrids + Uncles	197	30	59.1	48.3333
3	Linear	A	GBLUP_G	Hybrids + Uncles	197	40	78.8	54.4304
3	Linear	A	GBLUP_G	Hybrids + Uncles	197	50	98.5	56.5657
3	Linear	A	GBLUP_G	Parents + Uncles	197	2.5	4.925	40
3	Linear	A	GBLUP_G	Parents + Uncles	197	5	9.85	40
3	Linear	A	GBLUP_G	Parents + Uncles	197	10	19.7	40
3	Linear	A	GBLUP_G	Parents + Uncles	197	20	39.4	65
3	Linear	A	GBLUP_G	Parents + Uncles	197	30	59.1	76.6667
3	Linear	A	GBLUP_G	Parents + Uncles	197	40	78.8	75.9494
3	Linear	A	GBLUP_G	Parents + Uncles	197	50	98.5	81.8182
3	Linear	A	GBLUP_G	Hybrids+Parents+Uncles	197	2.5	4.925	0
3	Linear	A	GBLUP_G	Hybrids+Parents+Uncles	197	5	9.85	10
3	Linear	A	GBLUP_G	Hybrids+Parents+Uncles	197	10	19.7	30
3	Linear	A	GBLUP_G	Hybrids+Parents+Uncles	197	20	39.4	60
3	Linear	A	GBLUP_G	Hybrids+Parents+Uncles	197	30	59.1	75
3	Linear	A	GBLUP_G	Hybrids+Parents+Uncles	197	40	78.8	78.481
3	Linear	A	GBLUP_G	Hybrids+Parents+Uncles	197	50	98.5	78.7879
3	Linear	A	GBLUP_G+D	Hybrids	197	2.5	4.925	0
3	Linear	A	GBLUP_G+D	Hybrids	197	5	9.85	20
3	Linear	A	GBLUP_G+D	Hybrids	197	10	19.7	30
3	Linear	A	GBLUP_G+D	Hybrids	197	20	39.4	57.5
3	Linear	A	GBLUP_G+D	Hybrids	197	30	59.1	60
3	Linear	A	GBLUP_G+D	Hybrids	197	40	78.8	64.557
3	Linear	A	GBLUP_G+D	Hybrids	197	50	98.5	70.7071
3	Linear	A	GBLUP_G+D	Parents	197	2.5	4.925	0
3	Linear	A	GBLUP_G+D	Parents	197	5	9.85	0
3	Linear	A	GBLUP_G+D	Parents	197	10	19.7	0
3	Linear	A	GBLUP_G+D	Parents	197	20	39.4	25
3	Linear	A	GBLUP_G+D	Parents	197	30	59.1	40
3	Linear	A	GBLUP_G+D	Parents	197	40	78.8	58.2278
3	Linear	A	GBLUP_G+D	Parents	197	50	98.5	65.6566
3	Linear	A	GBLUP_G+D	Uncles	197	NA	NA	NA
3	Linear	A	GBLUP_G+D	Hybrids + Parents	197	2.5	4.925	0
3	Linear	A	GBLUP_G+D	Hybrids + Parents	197	5	9.85	20
3	Linear	A	GBLUP_G+D	Hybrids + Parents	197	10	19.7	35
3	Linear	A	GBLUP_G+D	Hybrids + Parents	197	20	39.4	60
3	Linear	A	GBLUP_G+D	Hybrids + Parents	197	30	59.1	70
3	Linear	A	GBLUP_G+D	Hybrids + Parents	197	40	78.8	77.2152
3	Linear	A	GBLUP_G+D	Hybrids + Parents	197	50	98.5	75.7576
3	Linear	A	GBLUP_G+D	Hybrids + Uncles	197	2.5	4.925	0
3	Linear	A	GBLUP_G+D	Hybrids + Uncles	197	5	9.85	0
3	Linear	A	GBLUP_G+D	Hybrids + Uncles	197	10	19.7	20
3	Linear	A	GBLUP_G+D	Hybrids + Uncles	197	20	39.4	37.5
3	Linear	A	GBLUP_G+D	Hybrids + Uncles	197	30	59.1	50
3	Linear	A	GBLUP_G+D	Hybrids + Uncles	197	40	78.8	56.962
3	Linear	A	GBLUP_G+D	Hybrids + Uncles	197	50	98.5	58.5859
3	Linear	A	GBLUP_G+D	Parents + Uncles	197	2.5	4.925	20
3	Linear	A	GBLUP_G+D	Parents + Uncles	197	5	9.85	30
3	Linear	A	GBLUP_G+D	Parents + Uncles	197	10	19.7	35
3	Linear	A	GBLUP_G+D	Parents + Uncles	197	20	39.4	62.5
3	Linear	A	GBLUP_G+D	Parents + Uncles	197	30	59.1	75
3	Linear	A	GBLUP_G+D	Parents + Uncles	197	40	78.8	77.2152
3	Linear	A	GBLUP_G+D	Parents + Uncles	197	50	98.5	80.8081
3	Linear	A	GBLUP_G+D	Hybrids+Parents+Uncles	197	2.5	4.925	0
3	Linear	A	GBLUP_G+D	Hybrids+Parents+Uncles	197	5	9.85	10
3	Linear	A	GBLUP_G+D	Hybrids+Parents+Uncles	197	10	19.7	20
3	Linear	A	GBLUP_G+D	Hybrids+Parents+Uncles	197	20	39.4	55
3	Linear	A	GBLUP_G+D	Hybrids+Parents+Uncles	197	30	59.1	61.6667
3	Linear	A	GBLUP_G+D	Hybrids+Parents+Uncles	197	40	78.8	72.1519
3	Linear	A	GBLUP_G+D	Hybrids+Parents+Uncles	197	50	98.5	71.7172
3	Linear	A	HBLUP_1203	Hybrids	1203	2.5	31	3.22581
3	Linear	A	HBLUP_1203	Hybrids	1203	5	61	6.55738
3	Linear	A	HBLUP_1203	Hybrids	1203	10	121	38.0165
3	Linear	A	HBLUP_1203	Hybrids	1203	20	241	66.39
3	Linear	A	HBLUP_1203	Parents	1203	2.5	31	64.5161
3	Linear	A	HBLUP_1203	Parents	1203	5	61	55.7377
3	Linear	A	HBLUP_1203	Parents	1203	10	121	61.9835
3	Linear	A	HBLUP_1203	Parents	1203	20	241	80.9129
3	Linear	A	HBLUP_1203	Uncles	1203	2.5	31	0
3	Linear	A	HBLUP_1203	Uncles	1203	5	61	0
3	Linear	A	HBLUP_1203	Uncles	1203	10	121	0
3	Linear	A	HBLUP_1203	Uncles	1203	20	241	0
3	Linear	A	HBLUP_1203	Hybrids + Parents	1203	2.5	31	64.5161
3	Linear	A	HBLUP_1203	Hybrids + Parents	1203	5	61	55.7377
3	Linear	A	HBLUP_1203	Hybrids + Parents	1203	10	121	56.1983
3	Linear	A	HBLUP_1203	Hybrids + Parents	1203	20	241	79.2531
3	Linear	A	HBLUP_1203	Hybrids + Uncles	1203	2.5	31	0
3	Linear	A	HBLUP_1203	Hybrids + Uncles	1203	5	61	0
3	Linear	A	HBLUP_1203	Hybrids + Uncles	1203	10	121	24.7934
3	Linear	A	HBLUP_1203	Hybrids + Uncles	1203	20	241	38.5892
3	Linear	A	HBLUP_1203	Parents + Uncles	1203	2.5	31	64.5161
3	Linear	A	HBLUP_1203	Parents + Uncles	1203	5	61	55.7377
3	Linear	A	HBLUP_1203	Parents + Uncles	1203	10	121	61.9835
3	Linear	A	HBLUP_1203	Parents + Uncles	1203	20	241	80.9129
3	Linear	A	HBLUP_1203	Hybrids+Parents+Uncles	1203	2.5	31	64.5161
3	Linear	A	HBLUP_1203	Hybrids+Parents+Uncles	1203	5	61	55.7377
3	Linear	A	HBLUP_1203	Hybrids+Parents+Uncles	1203	10	121	61.9835
3	Linear	A	HBLUP_1203	Hybrids+Parents+Uncles	1203	20	241	80.9129
3	Linear	A	HBLUP_1400	Hybrids	1400	2.5	35	20
3	Linear	A	HBLUP_1400	Hybrids	1400	5	70	15.7143
3	Linear	A	HBLUP_1400	Hybrids	1400	10	140	34.2857
3	Linear	A	HBLUP_1400	Hybrids	1400	20	280	63.2143
3	Linear	A	HBLUP_1400	Hybrids	1400	30	420	69.7619
3	Linear	A	HBLUP_1400	Hybrids	1400	40	560	75.1786
3	Linear	A	HBLUP_1400	Hybrids	1400	50	700	74.5714
3	Linear	A	HBLUP_1400	Parents	1400	2.5	35	45.7143
3	Linear	A	HBLUP_1400	Parents	1400	5	70	48.5714
3	Linear	A	HBLUP_1400	Parents	1400	10	140	61.4286
3	Linear	A	HBLUP_1400	Parents	1400	20	280	76.0714
3	Linear	A	HBLUP_1400	Parents	1400	30	420	84.0476
3	Linear	A	HBLUP_1400	Parents	1400	40	560	86.4286
3	Linear	A	HBLUP_1400	Parents	1400	50	700	88.2857
3	Linear	A	HBLUP_1400	Uncles	1400	2.5	35	0
3	Linear	A	HBLUP_1400	Uncles	1400	5	70	0
3	Linear	A	HBLUP_1400	Uncles	1400	10	140	0
3	Linear	A	HBLUP_1400	Uncles	1400	20	280	0
3	Linear	A	HBLUP_1400	Uncles	1400	30	420	1.19048
3	Linear	A	HBLUP_1400	Uncles	1400	40	560	8.57143
3	Linear	A	HBLUP_1400	Uncles	1400	50	700	25.4286
3	Linear	A	HBLUP_1400	Hybrids + Parents	1400	2.5	35	48.5714
3	Linear	A	HBLUP_1400	Hybrids + Parents	1400	5	70	47.1429
3	Linear	A	HBLUP_1400	Hybrids + Parents	1400	10	140	52.1429
3	Linear	A	HBLUP_1400	Hybrids + Parents	1400	20	280	73.5714
3	Linear	A	HBLUP_1400	Hybrids + Parents	1400	30	420	72.381
3	Linear	A	HBLUP_1400	Hybrids + Parents	1400	40	560	73.5714
3	Linear	A	HBLUP_1400	Hybrids + Parents	1400	50	700	80.2857
3	Linear	A	HBLUP_1400	Hybrids + Uncles	1400	2.5	35	2.85714
3	Linear	A	HBLUP_1400	Hybrids + Uncles	1400	5	70	10
3	Linear	A	HBLUP_1400	Hybrids + Uncles	1400	10	140	14.2857
3	Linear	A	HBLUP_1400	Hybrids + Uncles	1400	20	280	33.9286
3	Linear	A	HBLUP_1400	Hybrids + Uncles	1400	30	420	47.8571
3	Linear	A	HBLUP_1400	Hybrids + Uncles	1400	40	560	51.25
3	Linear	A	HBLUP_1400	Hybrids + Uncles	1400	50	700	52.7143
3	Linear	A	HBLUP_1400	Parents + Uncles	1400	2.5	35	42.8571
3	Linear	A	HBLUP_1400	Parents + Uncles	1400	5	70	38.5714
3	Linear	A	HBLUP_1400	Parents + Uncles	1400	10	140	49.2857
3	Linear	A	HBLUP_1400	Parents + Uncles	1400	20	280	68.9286
3	Linear	A	HBLUP_1400	Parents + Uncles	1400	30	420	77.1429
3	Linear	A	HBLUP_1400	Parents + Uncles	1400	40	560	79.4643
3	Linear	A	HBLUP_1400	Parents + Uncles	1400	50	700	83.8571
3	Linear	A	HBLUP_1400	Hybrids+Parents+Uncles	1400	2.5	35	42.8571
3	Linear	A	HBLUP_1400	Hybrids+Parents+Uncles	1400	5	70	44.2857
3	Linear	A	HBLUP_1400	Hybrids+Parents+Uncles	1400	10	140	56.4286
3	Linear	A	HBLUP_1400	Hybrids+Parents+Uncles	1400	20	280	73.2143
3	Linear	A	HBLUP_1400	Hybrids+Parents+Uncles	1400	30	420	81.1905
3	Linear	A	HBLUP_1400	Hybrids+Parents+Uncles	1400	40	560	82.5
3	Linear	A	HBLUP_1400	Hybrids+Parents+Uncles	1400	50	700	85.8571
3	Linear	A	HBLUP_197	Hybrids	197	2.5	5	0
3	Linear	A	HBLUP_197	Hybrids	197	5	10	20
3	Linear	A	HBLUP_197	Hybrids	197	10	20	35
3	Linear	A	HBLUP_197	Hybrids	197	20	40	57.5
3	Linear	A	HBLUP_197	Parents	197	2.5	5	60
3	Linear	A	HBLUP_197	Parents	197	5	10	60
3	Linear	A	HBLUP_197	Parents	197	10	20	40
3	Linear	A	HBLUP_197	Parents	197	20	40	70
3	Linear	A	HBLUP_197	Uncles	197	2.5	5	0
3	Linear	A	HBLUP_197	Uncles	197	5	10	0
3	Linear	A	HBLUP_197	Uncles	197	10	20	0
3	Linear	A	HBLUP_197	Uncles	197	20	40	0
3	Linear	A	HBLUP_197	Hybrids + Parents	197	2.5	5	60
3	Linear	A	HBLUP_197	Hybrids + Parents	197	5	10	50
3	Linear	A	HBLUP_197	Hybrids + Parents	197	10	20	40
3	Linear	A	HBLUP_197	Hybrids + Parents	197	20	40	60
3	Linear	A	HBLUP_197	Hybrids + Uncles	197	2.5	5	0
3	Linear	A	HBLUP_197	Hybrids + Uncles	197	5	10	0
3	Linear	A	HBLUP_197	Hybrids + Uncles	197	10	20	5
3	Linear	A	HBLUP_197	Hybrids + Uncles	197	20	40	25
3	Linear	A	HBLUP_197	Parents + Uncles	197	2.5	5	40
3	Linear	A	HBLUP_197	Parents + Uncles	197	5	10	30
3	Linear	A	HBLUP_197	Parents + Uncles	197	10	20	40
3	Linear	A	HBLUP_197	Parents + Uncles	197	20	40	60
3	Linear	A	HBLUP_197	Hybrids+Parents+Uncles	197	2.5	5	0
3	Linear	A	HBLUP_197	Hybrids+Parents+Uncles	197	5	10	20
3	Linear	A	HBLUP_197	Hybrids+Parents+Uncles	197	10	20	25
3	Linear	A	HBLUP_197	Hybrids+Parents+Uncles	197	20	40	45
3	Linear	A+D	GBLUP_G	Hybrids	197	2.5	4.925	0
3	Linear	A+D	GBLUP_G	Hybrids	197	5	9.85	10
3	Linear	A+D	GBLUP_G	Hybrids	197	10	19.7	30
3	Linear	A+D	GBLUP_G	Hybrids	197	20	39.4	57.5
3	Linear	A+D	GBLUP_G	Hybrids	197	30	59.1	65
3	Linear	A+D	GBLUP_G	Hybrids	197	40	78.8	63.2911
3	Linear	A+D	GBLUP_G	Hybrids	197	50	98.5	67.6768
3	Linear	A+D	GBLUP_G	Parents	197	2.5	4.925	60
3	Linear	A+D	GBLUP_G	Parents	197	5	9.85	60
3	Linear	A+D	GBLUP_G	Parents	197	10	19.7	45
3	Linear	A+D	GBLUP_G	Parents	197	20	39.4	67.5
3	Linear	A+D	GBLUP_G	Parents	197	30	59.1	86.6667
3	Linear	A+D	GBLUP_G	Parents	197	40	78.8	86.0759
3	Linear	A+D	GBLUP_G	Parents	197	50	98.5	86.8687
3	Linear	A+D	GBLUP_G	Uncles	197	2.5	4.925	0
3	Linear	A+D	GBLUP_G	Uncles	197	5	9.85	0
3	Linear	A+D	GBLUP_G	Uncles	197	10	19.7	0
3	Linear	A+D	GBLUP_G	Uncles	197	20	39.4	5
3	Linear	A+D	GBLUP_G	Uncles	197	30	59.1	25
3	Linear	A+D	GBLUP_G	Uncles	197	40	78.8	41.7722
3	Linear	A+D	GBLUP_G	Uncles	197	50	98.5	52.5253
3	Linear	A+D	GBLUP_G	Hybrids + Parents	197	2.5	4.925	40
3	Linear	A+D	GBLUP_G	Hybrids + Parents	197	5	9.85	40
3	Linear	A+D	GBLUP_G	Hybrids + Parents	197	10	19.7	40
3	Linear	A+D	GBLUP_G	Hybrids + Parents	197	20	39.4	60
3	Linear	A+D	GBLUP_G	Hybrids + Parents	197	30	59.1	85
3	Linear	A+D	GBLUP_G	Hybrids + Parents	197	40	78.8	78.481
3	Linear	A+D	GBLUP_G	Hybrids + Parents	197	50	98.5	76.7677
3	Linear	A+D	GBLUP_G	Hybrids + Uncles	197	2.5	4.925	0
3	Linear	A+D	GBLUP_G	Hybrids + Uncles	197	5	9.85	0
3	Linear	A+D	GBLUP_G	Hybrids + Uncles	197	10	19.7	15
3	Linear	A+D	GBLUP_G	Hybrids + Uncles	197	20	39.4	30
3	Linear	A+D	GBLUP_G	Hybrids + Uncles	197	30	59.1	55
3	Linear	A+D	GBLUP_G	Hybrids + Uncles	197	40	78.8	55.6962
3	Linear	A+D	GBLUP_G	Hybrids + Uncles	197	50	98.5	57.5758
3	Linear	A+D	GBLUP_G	Parents + Uncles	197	2.5	4.925	20
3	Linear	A+D	GBLUP_G	Parents + Uncles	197	5	9.85	30
3	Linear	A+D	GBLUP_G	Parents + Uncles	197	10	19.7	40
3	Linear	A+D	GBLUP_G	Parents + Uncles	197	20	39.4	60
3	Linear	A+D	GBLUP_G	Parents + Uncles	197	30	59.1	81.6667
3	Linear	A+D	GBLUP_G	Parents + Uncles	197	40	78.8	77.2152
3	Linear	A+D	GBLUP_G	Parents + Uncles	197	50	98.5	80.8081
3	Linear	A+D	GBLUP_G	Hybrids+Parents+Uncles	197	2.5	4.925	0
3	Linear	A+D	GBLUP_G	Hybrids+Parents+Uncles	197	5	9.85	10
3	Linear	A+D	GBLUP_G	Hybrids+Parents+Uncles	197	10	19.7	30
3	Linear	A+D	GBLUP_G	Hybrids+Parents+Uncles	197	20	39.4	57.5
3	Linear	A+D	GBLUP_G	Hybrids+Parents+Uncles	197	30	59.1	81.6667
3	Linear	A+D	GBLUP_G	Hybrids+Parents+Uncles	197	40	78.8	74.6835
3	Linear	A+D	GBLUP_G	Hybrids+Parents+Uncles	197	50	98.5	75.7576
3	Linear	A+D	GBLUP_G+D	Hybrids	197	2.5	4.925	0
3	Linear	A+D	GBLUP_G+D	Hybrids	197	5	9.85	0
3	Linear	A+D	GBLUP_G+D	Hybrids	197	10	19.7	25
3	Linear	A+D	GBLUP_G+D	Hybrids	197	20	39.4	60
3	Linear	A+D	GBLUP_G+D	Hybrids	197	30	59.1	65
3	Linear	A+D	GBLUP_G+D	Hybrids	197	40	78.8	62.0253
3	Linear	A+D	GBLUP_G+D	Hybrids	197	50	98.5	66.6667
3	Linear	A+D	GBLUP_G+D	Parents	197	2.5	4.925	0
3	Linear	A+D	GBLUP_G+D	Parents	197	5	9.85	0
3	Linear	A+D	GBLUP_G+D	Parents	197	10	19.7	5
3	Linear	A+D	GBLUP_G+D	Parents	197	20	39.4	35
3	Linear	A+D	GBLUP_G+D	Parents	197	30	59.1	61.6667
3	Linear	A+D	GBLUP_G+D	Parents	197	40	78.8	68.3544
3	Linear	A+D	GBLUP_G+D	Parents	197	50	98.5	72.7273
3	Linear	A+D	GBLUP_G+D	Uncles	197	NA	NA	NA
3	Linear	A+D	GBLUP_G+D	Hybrids + Parents	197	2.5	4.925	0
3	Linear	A+D	GBLUP_G+D	Hybrids + Parents	197	5	9.85	10
3	Linear	A+D	GBLUP_G+D	Hybrids + Parents	197	10	19.7	30
3	Linear	A+D	GBLUP_G+D	Hybrids + Parents	197	20	39.4	55
3	Linear	A+D	GBLUP_G+D	Hybrids + Parents	197	30	59.1	76.6667
3	Linear	A+D	GBLUP_G+D	Hybrids + Parents	197	40	78.8	75.9494
3	Linear	A+D	GBLUP_G+D	Hybrids + Parents	197	50	98.5	71.7172
3	Linear	A+D	GBLUP_G+D	Hybrids + Uncles	197	2.5	4.925	0
3	Linear	A+D	GBLUP_G+D	Hybrids + Uncles	197	5	9.85	0
3	Linear	A+D	GBLUP_G+D	Hybrids + Uncles	197	10	19.7	15
3	Linear	A+D	GBLUP_G+D	Hybrids + Uncles	197	20	39.4	37.5
3	Linear	A+D	GBLUP_G+D	Hybrids + Uncles	197	30	59.1	56.6667
3	Linear	A+D	GBLUP_G+D	Hybrids + Uncles	197	40	78.8	55.6962
3	Linear	A+D	GBLUP_G+D	Hybrids + Uncles	197	50	98.5	56.5657
3	Linear	A+D	GBLUP_G+D	Parents + Uncles	197	2.5	4.925	20
3	Linear	A+D	GBLUP_G+D	Parents + Uncles	197	5	9.85	30
3	Linear	A+D	GBLUP_G+D	Parents + Uncles	197	10	19.7	40
3	Linear	A+D	GBLUP_G+D	Parents + Uncles	197	20	39.4	60
3	Linear	A+D	GBLUP_G+D	Parents + Uncles	197	30	59.1	81.6667
3	Linear	A+D	GBLUP_G+D	Parents + Uncles	197	40	78.8	77.2152
3	Linear	A+D	GBLUP_G+D	Parents + Uncles	197	50	98.5	81.8182
3	Linear	A+D	GBLUP_G+D	Hybrids+Parents+Uncles	197	2.5	4.925	0
3	Linear	A+D	GBLUP_G+D	Hybrids+Parents+Uncles	197	5	9.85	0
3	Linear	A+D	GBLUP_G+D	Hybrids+Parents+Uncles	197	10	19.7	20
3	Linear	A+D	GBLUP_G+D	Hybrids+Parents+Uncles	197	20	39.4	47.5
3	Linear	A+D	GBLUP_G+D	Hybrids+Parents+Uncles	197	30	59.1	70
3	Linear	A+D	GBLUP_G+D	Hybrids+Parents+Uncles	197	40	78.8	70.8861
3	Linear	A+D	GBLUP_G+D	Hybrids+Parents+Uncles	197	50	98.5	68.6869
3	Linear	A+D	HBLUP_1203	Hybrids	1203	2.5	31	3.22581
3	Linear	A+D	HBLUP_1203	Hybrids	1203	5	61	8.19672
3	Linear	A+D	HBLUP_1203	Hybrids	1203	10	121	42.9752
3	Linear	A+D	HBLUP_1203	Hybrids	1203	20	241	65.9751
3	Linear	A+D	HBLUP_1203	Parents	1203	2.5	31	67.7419
3	Linear	A+D	HBLUP_1203	Parents	1203	5	61	59.0164
3	Linear	A+D	HBLUP_1203	Parents	1203	10	121	63.6364
3	Linear	A+D	HBLUP_1203	Parents	1203	20	241	78.0083
3	Linear	A+D	HBLUP_1203	Uncles	1203	2.5	31	0
3	Linear	A+D	HBLUP_1203	Uncles	1203	5	61	0
3	Linear	A+D	HBLUP_1203	Uncles	1203	10	121	0
3	Linear	A+D	HBLUP_1203	Uncles	1203	20	241	0
3	Linear	A+D	HBLUP_1203	Hybrids + Parents	1203	2.5	31	67.7419
3	Linear	A+D	HBLUP_1203	Hybrids + Parents	1203	5	61	59.0164
3	Linear	A+D	HBLUP_1203	Hybrids + Parents	1203	10	121	57.8512
3	Linear	A+D	HBLUP_1203	Hybrids + Parents	1203	20	241	77.5934
3	Linear	A+D	HBLUP_1203	Hybrids + Uncles	1203	2.5	31	0
3	Linear	A+D	HBLUP_1203	Hybrids + Uncles	1203	5	61	0
3	Linear	A+D	HBLUP_1203	Hybrids + Uncles	1203	10	121	27.2727
3	Linear	A+D	HBLUP_1203	Hybrids + Uncles	1203	20	241	45.6432
3	Linear	A+D	HBLUP_1203	Parents + Uncles	1203	2.5	31	67.7419
3	Linear	A+D	HBLUP_1203	Parents + Uncles	1203	5	61	59.0164
3	Linear	A+D	HBLUP_1203	Parents + Uncles	1203	10	121	63.6364
3	Linear	A+D	HBLUP_1203	Parents + Uncles	1203	20	241	79.2531
3	Linear	A+D	HBLUP_1203	Hybrids+Parents+Uncles	1203	2.5	31	67.7419
3	Linear	A+D	HBLUP_1203	Hybrids+Parents+Uncles	1203	5	61	59.0164
3	Linear	A+D	HBLUP_1203	Hybrids+Parents+Uncles	1203	10	121	63.6364
3	Linear	A+D	HBLUP_1203	Hybrids+Parents+Uncles	1203	20	241	79.2531
3	Linear	A+D	HBLUP_1400	Hybrids	1400	2.5	35	17.1429
3	Linear	A+D	HBLUP_1400	Hybrids	1400	5	70	15.7143
3	Linear	A+D	HBLUP_1400	Hybrids	1400	10	140	33.5714
3	Linear	A+D	HBLUP_1400	Hybrids	1400	20	280	65
3	Linear	A+D	HBLUP_1400	Hybrids	1400	30	420	70.7143
3	Linear	A+D	HBLUP_1400	Hybrids	1400	40	560	75.3571
3	Linear	A+D	HBLUP_1400	Hybrids	1400	50	700	72.2857
3	Linear	A+D	HBLUP_1400	Parents	1400	2.5	35	51.4286
3	Linear	A+D	HBLUP_1400	Parents	1400	5	70	54.2857
3	Linear	A+D	HBLUP_1400	Parents	1400	10	140	63.5714
3	Linear	A+D	HBLUP_1400	Parents	1400	20	280	75
3	Linear	A+D	HBLUP_1400	Parents	1400	30	420	84.5238
3	Linear	A+D	HBLUP_1400	Parents	1400	40	560	84.2857
3	Linear	A+D	HBLUP_1400	Parents	1400	50	700	86.8571
3	Linear	A+D	HBLUP_1400	Uncles	1400	2.5	35	0
3	Linear	A+D	HBLUP_1400	Uncles	1400	5	70	0
3	Linear	A+D	HBLUP_1400	Uncles	1400	10	140	0
3	Linear	A+D	HBLUP_1400	Uncles	1400	20	280	0
3	Linear	A+D	HBLUP_1400	Uncles	1400	30	420	1.19048
3	Linear	A+D	HBLUP_1400	Uncles	1400	40	560	9.10714
3	Linear	A+D	HBLUP_1400	Uncles	1400	50	700	27
3	Linear	A+D	HBLUP_1400	Hybrids + Parents	1400	2.5	35	51.4286
3	Linear	A+D	HBLUP_1400	Hybrids + Parents	1400	5	70	52.8571
3	Linear	A+D	HBLUP_1400	Hybrids + Parents	1400	10	140	52.1429
3	Linear	A+D	HBLUP_1400	Hybrids + Parents	1400	20	280	73.9286
3	Linear	A+D	HBLUP_1400	Hybrids + Parents	1400	30	420	73.5714
3	Linear	A+D	HBLUP_1400	Hybrids + Parents	1400	40	560	74.6429
3	Linear	A+D	HBLUP_1400	Hybrids + Parents	1400	50	700	80
3	Linear	A+D	HBLUP_1400	Hybrids + Uncles	1400	2.5	35	2.85714
3	Linear	A+D	HBLUP_1400	Hybrids + Uncles	1400	5	70	11.4286
3	Linear	A+D	HBLUP_1400	Hybrids + Uncles	1400	10	140	15.7143
3	Linear	A+D	HBLUP_1400	Hybrids + Uncles	1400	20	280	44.6429
3	Linear	A+D	HBLUP_1400	Hybrids + Uncles	1400	30	420	49.0476
3	Linear	A+D	HBLUP_1400	Hybrids + Uncles	1400	40	560	55.1786
3	Linear	A+D	HBLUP_1400	Hybrids + Uncles	1400	50	700	57.4286
3	Linear	A+D	HBLUP_1400	Parents + Uncles	1400	2.5	35	48.5714
3	Linear	A+D	HBLUP_1400	Parents + Uncles	1400	5	70	44.2857
3	Linear	A+D	HBLUP_1400	Parents + Uncles	1400	10	140	48.5714
3	Linear	A+D	HBLUP_1400	Parents + Uncles	1400	20	280	69.2857
3	Linear	A+D	HBLUP_1400	Parents + Uncles	1400	30	420	77.8571
3	Linear	A+D	HBLUP_1400	Parents + Uncles	1400	40	560	81.25
3	Linear	A+D	HBLUP_1400	Parents + Uncles	1400	50	700	84.2857
3	Linear	A+D	HBLUP_1400	Hybrids+Parents+Uncles	1400	2.5	35	48.5714
3	Linear	A+D	HBLUP_1400	Hybrids+Parents+Uncles	1400	5	70	48.5714
3	Linear	A+D	HBLUP_1400	Hybrids+Parents+Uncles	1400	10	140	56.4286
3	Linear	A+D	HBLUP_1400	Hybrids+Parents+Uncles	1400	20	280	71.7857
3	Linear	A+D	HBLUP_1400	Hybrids+Parents+Uncles	1400	30	420	81.4286
3	Linear	A+D	HBLUP_1400	Hybrids+Parents+Uncles	1400	40	560	83.2143
3	Linear	A+D	HBLUP_1400	Hybrids+Parents+Uncles	1400	50	700	85.7143
3	Linear	A+D	HBLUP_197	Hybrids	197	2.5	5	0
3	Linear	A+D	HBLUP_197	Hybrids	197	5	10	10
3	Linear	A+D	HBLUP_197	Hybrids	197	10	20	35
3	Linear	A+D	HBLUP_197	Hybrids	197	20	40	57.5
3	Linear	A+D	HBLUP_197	Parents	197	2.5	5	60
3	Linear	A+D	HBLUP_197	Parents	197	5	10	60
3	Linear	A+D	HBLUP_197	Parents	197	10	20	45
3	Linear	A+D	HBLUP_197	Parents	197	20	40	67.5
3	Linear	A+D	HBLUP_197	Uncles	197	2.5	5	0
3	Linear	A+D	HBLUP_197	Uncles	197	5	10	0
3	Linear	A+D	HBLUP_197	Uncles	197	10	20	0
3	Linear	A+D	HBLUP_197	Uncles	197	20	40	0
3	Linear	A+D	HBLUP_197	Hybrids + Parents	197	2.5	5	60
3	Linear	A+D	HBLUP_197	Hybrids + Parents	197	5	10	40
3	Linear	A+D	HBLUP_197	Hybrids + Parents	197	10	20	40
3	Linear	A+D	HBLUP_197	Hybrids + Parents	197	20	40	62.5
3	Linear	A+D	HBLUP_197	Hybrids + Uncles	197	2.5	5	0
3	Linear	A+D	HBLUP_197	Hybrids + Uncles	197	5	10	0
3	Linear	A+D	HBLUP_197	Hybrids + Uncles	197	10	20	5
3	Linear	A+D	HBLUP_197	Hybrids + Uncles	197	20	40	22.5
3	Linear	A+D	HBLUP_197	Parents + Uncles	197	2.5	5	40
3	Linear	A+D	HBLUP_197	Parents + Uncles	197	5	10	30
3	Linear	A+D	HBLUP_197	Parents + Uncles	197	10	20	40
3	Linear	A+D	HBLUP_197	Parents + Uncles	197	20	40	57.5
3	Linear	A+D	HBLUP_197	Hybrids+Parents+Uncles	197	2.5	5	0
3	Linear	A+D	HBLUP_197	Hybrids+Parents+Uncles	197	5	10	20
3	Linear	A+D	HBLUP_197	Hybrids+Parents+Uncles	197	10	20	35
3	Linear	A+D	HBLUP_197	Hybrids+Parents+Uncles	197	20	40	42.5
3	Gompertz curve	A	GBLUP_G	Hybrids	197	2.5	4.925	0
3	Gompertz curve	A	GBLUP_G	Hybrids	197	5	9.85	10
3	Gompertz curve	A	GBLUP_G	Hybrids	197	10	19.7	15
3	Gompertz curve	A	GBLUP_G	Hybrids	197	20	39.4	55
3	Gompertz curve	A	GBLUP_G	Hybrids	197	30	59.1	55
3	Gompertz curve	A	GBLUP_G	Hybrids	197	40	78.8	64.557
3	Gompertz curve	A	GBLUP_G	Hybrids	197	50	98.5	69.697
3	Gompertz curve	A	GBLUP_G	Parents	197	2.5	4.925	40
3	Gompertz curve	A	GBLUP_G	Parents	197	5	9.85	40
3	Gompertz curve	A	GBLUP_G	Parents	197	10	19.7	40
3	Gompertz curve	A	GBLUP_G	Parents	197	20	39.4	65
3	Gompertz curve	A	GBLUP_G	Parents	197	30	59.1	68.3333
3	Gompertz curve	A	GBLUP_G	Parents	197	40	78.8	73.4177
3	Gompertz curve	A	GBLUP_G	Parents	197	50	98.5	80.8081
3	Gompertz curve	A	GBLUP_G	Uncles	197	2.5	4.925	0
3	Gompertz curve	A	GBLUP_G	Uncles	197	5	9.85	0
3	Gompertz curve	A	GBLUP_G	Uncles	197	10	19.7	0
3	Gompertz curve	A	GBLUP_G	Uncles	197	20	39.4	10
3	Gompertz curve	A	GBLUP_G	Uncles	197	30	59.1	21.6667
3	Gompertz curve	A	GBLUP_G	Uncles	197	40	78.8	37.9747
3	Gompertz curve	A	GBLUP_G	Uncles	197	50	98.5	50.5051
3	Gompertz curve	A	GBLUP_G	Hybrids + Parents	197	2.5	4.925	0
3	Gompertz curve	A	GBLUP_G	Hybrids + Parents	197	5	9.85	10
3	Gompertz curve	A	GBLUP_G	Hybrids + Parents	197	10	19.7	35
3	Gompertz curve	A	GBLUP_G	Hybrids + Parents	197	20	39.4	60
3	Gompertz curve	A	GBLUP_G	Hybrids + Parents	197	30	59.1	71.6667
3	Gompertz curve	A	GBLUP_G	Hybrids + Parents	197	40	78.8	74.6835
3	Gompertz curve	A	GBLUP_G	Hybrids + Parents	197	50	98.5	80.8081
3	Gompertz curve	A	GBLUP_G	Hybrids + Uncles	197	2.5	4.925	0
3	Gompertz curve	A	GBLUP_G	Hybrids + Uncles	197	5	9.85	0
3	Gompertz curve	A	GBLUP_G	Hybrids + Uncles	197	10	19.7	10
3	Gompertz curve	A	GBLUP_G	Hybrids + Uncles	197	20	39.4	37.5
3	Gompertz curve	A	GBLUP_G	Hybrids + Uncles	197	30	59.1	40
3	Gompertz curve	A	GBLUP_G	Hybrids + Uncles	197	40	78.8	50.6329
3	Gompertz curve	A	GBLUP_G	Hybrids + Uncles	197	50	98.5	56.5657
3	Gompertz curve	A	GBLUP_G	Parents + Uncles	197	2.5	4.925	0
3	Gompertz curve	A	GBLUP_G	Parents + Uncles	197	5	9.85	20
3	Gompertz curve	A	GBLUP_G	Parents + Uncles	197	10	19.7	40
3	Gompertz curve	A	GBLUP_G	Parents + Uncles	197	20	39.4	75
3	Gompertz curve	A	GBLUP_G	Parents + Uncles	197	30	59.1	71.6667
3	Gompertz curve	A	GBLUP_G	Parents + Uncles	197	40	78.8	75.9494
3	Gompertz curve	A	GBLUP_G	Parents + Uncles	197	50	98.5	80.8081
3	Gompertz curve	A	GBLUP_G	Hybrids+Parents+Uncles	197	2.5	4.925	0
3	Gompertz curve	A	GBLUP_G	Hybrids+Parents+Uncles	197	5	9.85	10
3	Gompertz curve	A	GBLUP_G	Hybrids+Parents+Uncles	197	10	19.7	30
3	Gompertz curve	A	GBLUP_G	Hybrids+Parents+Uncles	197	20	39.4	60
3	Gompertz curve	A	GBLUP_G	Hybrids+Parents+Uncles	197	30	59.1	70
3	Gompertz curve	A	GBLUP_G	Hybrids+Parents+Uncles	197	40	78.8	75.9494
3	Gompertz curve	A	GBLUP_G	Hybrids+Parents+Uncles	197	50	98.5	79.798
3	Gompertz curve	A	GBLUP_G+D	Hybrids	197	2.5	4.925	0
3	Gompertz curve	A	GBLUP_G+D	Hybrids	197	5	9.85	0
3	Gompertz curve	A	GBLUP_G+D	Hybrids	197	10	19.7	15
3	Gompertz curve	A	GBLUP_G+D	Hybrids	197	20	39.4	57.5
3	Gompertz curve	A	GBLUP_G+D	Hybrids	197	30	59.1	55
3	Gompertz curve	A	GBLUP_G+D	Hybrids	197	40	78.8	65.8228
3	Gompertz curve	A	GBLUP_G+D	Hybrids	197	50	98.5	69.697
3	Gompertz curve	A	GBLUP_G+D	Parents	197	2.5	4.925	0
3	Gompertz curve	A	GBLUP_G+D	Parents	197	5	9.85	0
3	Gompertz curve	A	GBLUP_G+D	Parents	197	10	19.7	0
3	Gompertz curve	A	GBLUP_G+D	Parents	197	20	39.4	0
3	Gompertz curve	A	GBLUP_G+D	Parents	197	30	59.1	1.66667
3	Gompertz curve	A	GBLUP_G+D	Parents	197	40	78.8	6.32911
3	Gompertz curve	A	GBLUP_G+D	Parents	197	50	98.5	18.1818
3	Gompertz curve	A	GBLUP_G+D	Uncles	197	2.5	4.925	0
3	Gompertz curve	A	GBLUP_G+D	Uncles	197	5	9.85	0
3	Gompertz curve	A	GBLUP_G+D	Uncles	197	10	19.7	0
3	Gompertz curve	A	GBLUP_G+D	Uncles	197	20	39.4	5
3	Gompertz curve	A	GBLUP_G+D	Uncles	197	30	59.1	18.3333
3	Gompertz curve	A	GBLUP_G+D	Uncles	197	40	78.8	36.7089
3	Gompertz curve	A	GBLUP_G+D	Uncles	197	50	98.5	52.5253
3	Gompertz curve	A	GBLUP_G+D	Hybrids + Parents	197	2.5	4.925	0
3	Gompertz curve	A	GBLUP_G+D	Hybrids + Parents	197	5	9.85	0
3	Gompertz curve	A	GBLUP_G+D	Hybrids + Parents	197	10	19.7	15
3	Gompertz curve	A	GBLUP_G+D	Hybrids + Parents	197	20	39.4	55
3	Gompertz curve	A	GBLUP_G+D	Hybrids + Parents	197	30	59.1	68.3333
3	Gompertz curve	A	GBLUP_G+D	Hybrids + Parents	197	40	78.8	74.6835
3	Gompertz curve	A	GBLUP_G+D	Hybrids + Parents	197	50	98.5	79.798
3	Gompertz curve	A	GBLUP_G+D	Hybrids + Uncles	197	2.5	4.925	0
3	Gompertz curve	A	GBLUP_G+D	Hybrids + Uncles	197	5	9.85	0
3	Gompertz curve	A	GBLUP_G+D	Hybrids + Uncles	197	10	19.7	10
3	Gompertz curve	A	GBLUP_G+D	Hybrids + Uncles	197	20	39.4	40
3	Gompertz curve	A	GBLUP_G+D	Hybrids + Uncles	197	30	59.1	43.3333
3	Gompertz curve	A	GBLUP_G+D	Hybrids + Uncles	197	40	78.8	53.1646
3	Gompertz curve	A	GBLUP_G+D	Hybrids + Uncles	197	50	98.5	59.596
3	Gompertz curve	A	GBLUP_G+D	Parents + Uncles	197	2.5	4.925	0
3	Gompertz curve	A	GBLUP_G+D	Parents + Uncles	197	5	9.85	20
3	Gompertz curve	A	GBLUP_G+D	Parents + Uncles	197	10	19.7	35
3	Gompertz curve	A	GBLUP_G+D	Parents + Uncles	197	20	39.4	72.5
3	Gompertz curve	A	GBLUP_G+D	Parents + Uncles	197	30	59.1	70
3	Gompertz curve	A	GBLUP_G+D	Parents + Uncles	197	40	78.8	77.2152
3	Gompertz curve	A	GBLUP_G+D	Parents + Uncles	197	50	98.5	80.8081
3	Gompertz curve	A	GBLUP_G+D	Hybrids+Parents+Uncles	197	2.5	4.925	0
3	Gompertz curve	A	GBLUP_G+D	Hybrids+Parents+Uncles	197	5	9.85	0
3	Gompertz curve	A	GBLUP_G+D	Hybrids+Parents+Uncles	197	10	19.7	10
3	Gompertz curve	A	GBLUP_G+D	Hybrids+Parents+Uncles	197	20	39.4	57.5
3	Gompertz curve	A	GBLUP_G+D	Hybrids+Parents+Uncles	197	30	59.1	61.6667
3	Gompertz curve	A	GBLUP_G+D	Hybrids+Parents+Uncles	197	40	78.8	69.6203
3	Gompertz curve	A	GBLUP_G+D	Hybrids+Parents+Uncles	197	50	98.5	74.7475
3	Gompertz curve	A	HBLUP_1203	Hybrids	1203	2.5	31	0
3	Gompertz curve	A	HBLUP_1203	Hybrids	1203	5	61	0
3	Gompertz curve	A	HBLUP_1203	Hybrids	1203	10	121	35.5372
3	Gompertz curve	A	HBLUP_1203	Hybrids	1203	20	241	52.2822
3	Gompertz curve	A	HBLUP_1203	Parents	1203	2.5	31	45.1613
3	Gompertz curve	A	HBLUP_1203	Parents	1203	5	61	54.0984
3	Gompertz curve	A	HBLUP_1203	Parents	1203	10	121	69.4215
3	Gompertz curve	A	HBLUP_1203	Parents	1203	20	241	73.8589
3	Gompertz curve	A	HBLUP_1203	Uncles	1203	2.5	31	0
3	Gompertz curve	A	HBLUP_1203	Uncles	1203	5	61	0
3	Gompertz curve	A	HBLUP_1203	Uncles	1203	10	121	0
3	Gompertz curve	A	HBLUP_1203	Uncles	1203	20	241	0
3	Gompertz curve	A	HBLUP_1203	Hybrids + Parents	1203	2.5	31	16.129
3	Gompertz curve	A	HBLUP_1203	Hybrids + Parents	1203	5	61	34.4262
3	Gompertz curve	A	HBLUP_1203	Hybrids + Parents	1203	10	121	55.3719
3	Gompertz curve	A	HBLUP_1203	Hybrids + Parents	1203	20	241	63.9004
3	Gompertz curve	A	HBLUP_1203	Hybrids + Uncles	1203	2.5	31	0
3	Gompertz curve	A	HBLUP_1203	Hybrids + Uncles	1203	5	61	0
3	Gompertz curve	A	HBLUP_1203	Hybrids + Uncles	1203	10	121	29.7521
3	Gompertz curve	A	HBLUP_1203	Hybrids + Uncles	1203	20	241	36.5145
3	Gompertz curve	A	HBLUP_1203	Parents + Uncles	1203	2.5	31	45.1613
3	Gompertz curve	A	HBLUP_1203	Parents + Uncles	1203	5	61	59.0164
3	Gompertz curve	A	HBLUP_1203	Parents + Uncles	1203	10	121	69.4215
3	Gompertz curve	A	HBLUP_1203	Parents + Uncles	1203	20	241	71.3693
3	Gompertz curve	A	HBLUP_1203	Hybrids+Parents+Uncles	1203	2.5	31	45.1613
3	Gompertz curve	A	HBLUP_1203	Hybrids+Parents+Uncles	1203	5	61	59.0164
3	Gompertz curve	A	HBLUP_1203	Hybrids+Parents+Uncles	1203	10	121	69.4215
3	Gompertz curve	A	HBLUP_1203	Hybrids+Parents+Uncles	1203	20	241	71.3693
3	Gompertz curve	A	HBLUP_1400	Hybrids	1400	2.5	35	20
3	Gompertz curve	A	HBLUP_1400	Hybrids	1400	5	70	14.2857
3	Gompertz curve	A	HBLUP_1400	Hybrids	1400	10	140	28.5714
3	Gompertz curve	A	HBLUP_1400	Hybrids	1400	20	280	54.2857
3	Gompertz curve	A	HBLUP_1400	Hybrids	1400	30	420	64.2857
3	Gompertz curve	A	HBLUP_1400	Hybrids	1400	40	560	69.8214
3	Gompertz curve	A	HBLUP_1400	Hybrids	1400	50	700	73.5714
3	Gompertz curve	A	HBLUP_1400	Parents	1400	2.5	35	14.2857
3	Gompertz curve	A	HBLUP_1400	Parents	1400	5	70	41.4286
3	Gompertz curve	A	HBLUP_1400	Parents	1400	10	140	61.4286
3	Gompertz curve	A	HBLUP_1400	Parents	1400	20	280	63.5714
3	Gompertz curve	A	HBLUP_1400	Parents	1400	30	420	79.5238
3	Gompertz curve	A	HBLUP_1400	Parents	1400	40	560	79.6429
3	Gompertz curve	A	HBLUP_1400	Parents	1400	50	700	85.8571
3	Gompertz curve	A	HBLUP_1400	Uncles	1400	2.5	35	0
3	Gompertz curve	A	HBLUP_1400	Uncles	1400	5	70	0
3	Gompertz curve	A	HBLUP_1400	Uncles	1400	10	140	0
3	Gompertz curve	A	HBLUP_1400	Uncles	1400	20	280	0
3	Gompertz curve	A	HBLUP_1400	Uncles	1400	30	420	0.952381
3	Gompertz curve	A	HBLUP_1400	Uncles	1400	40	560	6.25
3	Gompertz curve	A	HBLUP_1400	Uncles	1400	50	700	22
3	Gompertz curve	A	HBLUP_1400	Hybrids + Parents	1400	2.5	35	14.2857
3	Gompertz curve	A	HBLUP_1400	Hybrids + Parents	1400	5	70	22.8571
3	Gompertz curve	A	HBLUP_1400	Hybrids + Parents	1400	10	140	52.1429
3	Gompertz curve	A	HBLUP_1400	Hybrids + Parents	1400	20	280	60.3571
3	Gompertz curve	A	HBLUP_1400	Hybrids + Parents	1400	30	420	66.6667
3	Gompertz curve	A	HBLUP_1400	Hybrids + Parents	1400	40	560	77.5
3	Gompertz curve	A	HBLUP_1400	Hybrids + Parents	1400	50	700	81
3	Gompertz curve	A	HBLUP_1400	Hybrids + Uncles	1400	2.5	35	5.71429
3	Gompertz curve	A	HBLUP_1400	Hybrids + Uncles	1400	5	70	11.4286
3	Gompertz curve	A	HBLUP_1400	Hybrids + Uncles	1400	10	140	21.4286
3	Gompertz curve	A	HBLUP_1400	Hybrids + Uncles	1400	20	280	32.5
3	Gompertz curve	A	HBLUP_1400	Hybrids + Uncles	1400	30	420	47.381
3	Gompertz curve	A	HBLUP_1400	Hybrids + Uncles	1400	40	560	51.0714
3	Gompertz curve	A	HBLUP_1400	Hybrids + Uncles	1400	50	700	53.2857
3	Gompertz curve	A	HBLUP_1400	Parents + Uncles	1400	2.5	35	11.4286
3	Gompertz curve	A	HBLUP_1400	Parents + Uncles	1400	5	70	30
3	Gompertz curve	A	HBLUP_1400	Parents + Uncles	1400	10	140	50.7143
3	Gompertz curve	A	HBLUP_1400	Parents + Uncles	1400	20	280	57.5
3	Gompertz curve	A	HBLUP_1400	Parents + Uncles	1400	30	420	75
3	Gompertz curve	A	HBLUP_1400	Parents + Uncles	1400	40	560	78.2143
3	Gompertz curve	A	HBLUP_1400	Parents + Uncles	1400	50	700	85.5714
3	Gompertz curve	A	HBLUP_1400	Hybrids+Parents+Uncles	1400	2.5	35	11.4286
3	Gompertz curve	A	HBLUP_1400	Hybrids+Parents+Uncles	1400	5	70	37.1429
3	Gompertz curve	A	HBLUP_1400	Hybrids+Parents+Uncles	1400	10	140	58.5714
3	Gompertz curve	A	HBLUP_1400	Hybrids+Parents+Uncles	1400	20	280	61.7857
3	Gompertz curve	A	HBLUP_1400	Hybrids+Parents+Uncles	1400	30	420	76.6667
3	Gompertz curve	A	HBLUP_1400	Hybrids+Parents+Uncles	1400	40	560	79.6429
3	Gompertz curve	A	HBLUP_1400	Hybrids+Parents+Uncles	1400	50	700	86.5714
3	Gompertz curve	A	HBLUP_197	Hybrids	197	2.5	5	0
3	Gompertz curve	A	HBLUP_197	Hybrids	197	5	10	0
3	Gompertz curve	A	HBLUP_197	Hybrids	197	10	20	15
3	Gompertz curve	A	HBLUP_197	Hybrids	197	20	40	57.5
3	Gompertz curve	A	HBLUP_197	Parents	197	2.5	5	40
3	Gompertz curve	A	HBLUP_197	Parents	197	5	10	40
3	Gompertz curve	A	HBLUP_197	Parents	197	10	20	40
3	Gompertz curve	A	HBLUP_197	Parents	197	20	40	65
3	Gompertz curve	A	HBLUP_197	Uncles	197	2.5	5	0
3	Gompertz curve	A	HBLUP_197	Uncles	197	5	10	0
3	Gompertz curve	A	HBLUP_197	Uncles	197	10	20	0
3	Gompertz curve	A	HBLUP_197	Uncles	197	20	40	0
3	Gompertz curve	A	HBLUP_197	Hybrids + Parents	197	2.5	5	0
3	Gompertz curve	A	HBLUP_197	Hybrids + Parents	197	5	10	20
3	Gompertz curve	A	HBLUP_197	Hybrids + Parents	197	10	20	30
3	Gompertz curve	A	HBLUP_197	Hybrids + Parents	197	20	40	57.5
3	Gompertz curve	A	HBLUP_197	Hybrids + Uncles	197	2.5	5	0
3	Gompertz curve	A	HBLUP_197	Hybrids + Uncles	197	5	10	0
3	Gompertz curve	A	HBLUP_197	Hybrids + Uncles	197	10	20	5
3	Gompertz curve	A	HBLUP_197	Hybrids + Uncles	197	20	40	20
3	Gompertz curve	A	HBLUP_197	Parents + Uncles	197	2.5	5	0
3	Gompertz curve	A	HBLUP_197	Parents + Uncles	197	5	10	30
3	Gompertz curve	A	HBLUP_197	Parents + Uncles	197	10	20	30
3	Gompertz curve	A	HBLUP_197	Parents + Uncles	197	20	40	65
3	Gompertz curve	A	HBLUP_197	Hybrids+Parents+Uncles	197	2.5	5	0
3	Gompertz curve	A	HBLUP_197	Hybrids+Parents+Uncles	197	5	10	20
3	Gompertz curve	A	HBLUP_197	Hybrids+Parents+Uncles	197	10	20	20
3	Gompertz curve	A	HBLUP_197	Hybrids+Parents+Uncles	197	20	40	42.5
3	Gompertz curve	A+D	GBLUP_G	Hybrids	197	2.5	4.925	0
3	Gompertz curve	A+D	GBLUP_G	Hybrids	197	5	9.85	10
3	Gompertz curve	A+D	GBLUP_G	Hybrids	197	10	19.7	15
3	Gompertz curve	A+D	GBLUP_G	Hybrids	197	20	39.4	52.5
3	Gompertz curve	A+D	GBLUP_G	Hybrids	197	30	59.1	56.6667
3	Gompertz curve	A+D	GBLUP_G	Hybrids	197	40	78.8	60.7595
3	Gompertz curve	A+D	GBLUP_G	Hybrids	197	50	98.5	68.6869
3	Gompertz curve	A+D	GBLUP_G	Parents	197	2.5	4.925	40
3	Gompertz curve	A+D	GBLUP_G	Parents	197	5	9.85	50
3	Gompertz curve	A+D	GBLUP_G	Parents	197	10	19.7	40
3	Gompertz curve	A+D	GBLUP_G	Parents	197	20	39.4	82.5
3	Gompertz curve	A+D	GBLUP_G	Parents	197	30	59.1	76.6667
3	Gompertz curve	A+D	GBLUP_G	Parents	197	40	78.8	84.8101
3	Gompertz curve	A+D	GBLUP_G	Parents	197	50	98.5	83.8384
3	Gompertz curve	A+D	GBLUP_G	Uncles	197	2.5	4.925	0
3	Gompertz curve	A+D	GBLUP_G	Uncles	197	5	9.85	0
3	Gompertz curve	A+D	GBLUP_G	Uncles	197	10	19.7	0
3	Gompertz curve	A+D	GBLUP_G	Uncles	197	20	39.4	7.5
3	Gompertz curve	A+D	GBLUP_G	Uncles	197	30	59.1	20
3	Gompertz curve	A+D	GBLUP_G	Uncles	197	40	78.8	37.9747
3	Gompertz curve	A+D	GBLUP_G	Uncles	197	50	98.5	50.5051
3	Gompertz curve	A+D	GBLUP_G	Hybrids + Parents	197	2.5	4.925	20
3	Gompertz curve	A+D	GBLUP_G	Hybrids + Parents	197	5	9.85	20
3	Gompertz curve	A+D	GBLUP_G	Hybrids + Parents	197	10	19.7	30
3	Gompertz curve	A+D	GBLUP_G	Hybrids + Parents	197	20	39.4	55
3	Gompertz curve	A+D	GBLUP_G	Hybrids + Parents	197	30	59.1	73.3333
3	Gompertz curve	A+D	GBLUP_G	Hybrids + Parents	197	40	78.8	72.1519
3	Gompertz curve	A+D	GBLUP_G	Hybrids + Parents	197	50	98.5	79.798
3	Gompertz curve	A+D	GBLUP_G	Hybrids + Uncles	197	2.5	4.925	0
3	Gompertz curve	A+D	GBLUP_G	Hybrids + Uncles	197	5	9.85	0
3	Gompertz curve	A+D	GBLUP_G	Hybrids + Uncles	197	10	19.7	5
3	Gompertz curve	A+D	GBLUP_G	Hybrids + Uncles	197	20	39.4	35
3	Gompertz curve	A+D	GBLUP_G	Hybrids + Uncles	197	30	59.1	43.3333
3	Gompertz curve	A+D	GBLUP_G	Hybrids + Uncles	197	40	78.8	49.3671
3	Gompertz curve	A+D	GBLUP_G	Hybrids + Uncles	197	50	98.5	56.5657
3	Gompertz curve	A+D	GBLUP_G	Parents + Uncles	197	2.5	4.925	20
3	Gompertz curve	A+D	GBLUP_G	Parents + Uncles	197	5	9.85	20
3	Gompertz curve	A+D	GBLUP_G	Parents + Uncles	197	10	19.7	40
3	Gompertz curve	A+D	GBLUP_G	Parents + Uncles	197	20	39.4	72.5
3	Gompertz curve	A+D	GBLUP_G	Parents + Uncles	197	30	59.1	73.3333
3	Gompertz curve	A+D	GBLUP_G	Parents + Uncles	197	40	78.8	75.9494
3	Gompertz curve	A+D	GBLUP_G	Parents + Uncles	197	50	98.5	80.8081
3	Gompertz curve	A+D	GBLUP_G	Hybrids+Parents+Uncles	197	2.5	4.925	0
3	Gompertz curve	A+D	GBLUP_G	Hybrids+Parents+Uncles	197	5	9.85	10
3	Gompertz curve	A+D	GBLUP_G	Hybrids+Parents+Uncles	197	10	19.7	15
3	Gompertz curve	A+D	GBLUP_G	Hybrids+Parents+Uncles	197	20	39.4	60
3	Gompertz curve	A+D	GBLUP_G	Hybrids+Parents+Uncles	197	30	59.1	71.6667
3	Gompertz curve	A+D	GBLUP_G	Hybrids+Parents+Uncles	197	40	78.8	69.6203
3	Gompertz curve	A+D	GBLUP_G	Hybrids+Parents+Uncles	197	50	98.5	78.7879
3	Gompertz curve	A+D	GBLUP_G+D	Hybrids	197	2.5	4.925	0
3	Gompertz curve	A+D	GBLUP_G+D	Hybrids	197	5	9.85	0
3	Gompertz curve	A+D	GBLUP_G+D	Hybrids	197	10	19.7	15
3	Gompertz curve	A+D	GBLUP_G+D	Hybrids	197	20	39.4	55
3	Gompertz curve	A+D	GBLUP_G+D	Hybrids	197	30	59.1	56.6667
3	Gompertz curve	A+D	GBLUP_G+D	Hybrids	197	40	78.8	60.7595
3	Gompertz curve	A+D	GBLUP_G+D	Hybrids	197	50	98.5	67.6768
3	Gompertz curve	A+D	GBLUP_G+D	Parents	197	2.5	4.925	0
3	Gompertz curve	A+D	GBLUP_G+D	Parents	197	5	9.85	0
3	Gompertz curve	A+D	GBLUP_G+D	Parents	197	10	19.7	0
3	Gompertz curve	A+D	GBLUP_G+D	Parents	197	20	39.4	0
3	Gompertz curve	A+D	GBLUP_G+D	Parents	197	30	59.1	1.66667
3	Gompertz curve	A+D	GBLUP_G+D	Parents	197	40	78.8	6.32911
3	Gompertz curve	A+D	GBLUP_G+D	Parents	197	50	98.5	15.1515
3	Gompertz curve	A+D	GBLUP_G+D	Uncles	197	NA	NA	NA
3	Gompertz curve	A+D	GBLUP_G+D	Hybrids + Parents	197	2.5	4.925	0
3	Gompertz curve	A+D	GBLUP_G+D	Hybrids + Parents	197	5	9.85	10
3	Gompertz curve	A+D	GBLUP_G+D	Hybrids + Parents	197	10	19.7	20
3	Gompertz curve	A+D	GBLUP_G+D	Hybrids + Parents	197	20	39.4	52.5
3	Gompertz curve	A+D	GBLUP_G+D	Hybrids + Parents	197	30	59.1	66.6667
3	Gompertz curve	A+D	GBLUP_G+D	Hybrids + Parents	197	40	78.8	74.6835
3	Gompertz curve	A+D	GBLUP_G+D	Hybrids + Parents	197	50	98.5	75.7576
3	Gompertz curve	A+D	GBLUP_G+D	Hybrids + Uncles	197	2.5	4.925	0
3	Gompertz curve	A+D	GBLUP_G+D	Hybrids + Uncles	197	5	9.85	0
3	Gompertz curve	A+D	GBLUP_G+D	Hybrids + Uncles	197	10	19.7	10
3	Gompertz curve	A+D	GBLUP_G+D	Hybrids + Uncles	197	20	39.4	37.5
3	Gompertz curve	A+D	GBLUP_G+D	Hybrids + Uncles	197	30	59.1	48.3333
3	Gompertz curve	A+D	GBLUP_G+D	Hybrids + Uncles	197	40	78.8	49.3671
3	Gompertz curve	A+D	GBLUP_G+D	Hybrids + Uncles	197	50	98.5	58.5859
3	Gompertz curve	A+D	GBLUP_G+D	Parents + Uncles	197	2.5	4.925	20
3	Gompertz curve	A+D	GBLUP_G+D	Parents + Uncles	197	5	9.85	20
3	Gompertz curve	A+D	GBLUP_G+D	Parents + Uncles	197	10	19.7	40
3	Gompertz curve	A+D	GBLUP_G+D	Parents + Uncles	197	20	39.4	67.5
3	Gompertz curve	A+D	GBLUP_G+D	Parents + Uncles	197	30	59.1	73.3333
3	Gompertz curve	A+D	GBLUP_G+D	Parents + Uncles	197	40	78.8	77.2152
3	Gompertz curve	A+D	GBLUP_G+D	Parents + Uncles	197	50	98.5	80.8081
3	Gompertz curve	A+D	GBLUP_G+D	Hybrids+Parents+Uncles	197	2.5	4.925	0
3	Gompertz curve	A+D	GBLUP_G+D	Hybrids+Parents+Uncles	197	5	9.85	0
3	Gompertz curve	A+D	GBLUP_G+D	Hybrids+Parents+Uncles	197	10	19.7	10
3	Gompertz curve	A+D	GBLUP_G+D	Hybrids+Parents+Uncles	197	20	39.4	50
3	Gompertz curve	A+D	GBLUP_G+D	Hybrids+Parents+Uncles	197	30	59.1	63.3333
3	Gompertz curve	A+D	GBLUP_G+D	Hybrids+Parents+Uncles	197	40	78.8	67.0886
3	Gompertz curve	A+D	GBLUP_G+D	Hybrids+Parents+Uncles	197	50	98.5	72.7273
3	Gompertz curve	A+D	HBLUP_1203	Hybrids	1203	2.5	31	0
3	Gompertz curve	A+D	HBLUP_1203	Hybrids	1203	5	61	1.63934
3	Gompertz curve	A+D	HBLUP_1203	Hybrids	1203	10	121	34.7107
3	Gompertz curve	A+D	HBLUP_1203	Hybrids	1203	20	241	55.6017
3	Gompertz curve	A+D	HBLUP_1203	Parents	1203	2.5	31	51.6129
3	Gompertz curve	A+D	HBLUP_1203	Parents	1203	5	61	55.7377
3	Gompertz curve	A+D	HBLUP_1203	Parents	1203	10	121	73.5537
3	Gompertz curve	A+D	HBLUP_1203	Parents	1203	20	241	70.9544
3	Gompertz curve	A+D	HBLUP_1203	Uncles	1203	2.5	31	0
3	Gompertz curve	A+D	HBLUP_1203	Uncles	1203	5	61	0
3	Gompertz curve	A+D	HBLUP_1203	Uncles	1203	10	121	0
3	Gompertz curve	A+D	HBLUP_1203	Uncles	1203	20	241	0
3	Gompertz curve	A+D	HBLUP_1203	Hybrids + Parents	1203	2.5	31	16.129
3	Gompertz curve	A+D	HBLUP_1203	Hybrids + Parents	1203	5	61	37.7049
3	Gompertz curve	A+D	HBLUP_1203	Hybrids + Parents	1203	10	121	61.157
3	Gompertz curve	A+D	HBLUP_1203	Hybrids + Parents	1203	20	241	66.39
3	Gompertz curve	A+D	HBLUP_1203	Hybrids + Uncles	1203	2.5	31	0
3	Gompertz curve	A+D	HBLUP_1203	Hybrids + Uncles	1203	5	61	1.63934
3	Gompertz curve	A+D	HBLUP_1203	Hybrids + Uncles	1203	10	121	33.8843
3	Gompertz curve	A+D	HBLUP_1203	Hybrids + Uncles	1203	20	241	44.3983
3	Gompertz curve	A+D	HBLUP_1203	Parents + Uncles	1203	2.5	31	51.6129
3	Gompertz curve	A+D	HBLUP_1203	Parents + Uncles	1203	5	61	55.7377
3	Gompertz curve	A+D	HBLUP_1203	Parents + Uncles	1203	10	121	73.5537
3	Gompertz curve	A+D	HBLUP_1203	Parents + Uncles	1203	20	241	72.6141
3	Gompertz curve	A+D	HBLUP_1203	Hybrids+Parents+Uncles	1203	2.5	31	51.6129
3	Gompertz curve	A+D	HBLUP_1203	Hybrids+Parents+Uncles	1203	5	61	55.7377
3	Gompertz curve	A+D	HBLUP_1203	Hybrids+Parents+Uncles	1203	10	121	73.5537
3	Gompertz curve	A+D	HBLUP_1203	Hybrids+Parents+Uncles	1203	20	241	72.6141
3	Gompertz curve	A+D	HBLUP_1400	Hybrids	1400	2.5	35	17.1429
3	Gompertz curve	A+D	HBLUP_1400	Hybrids	1400	5	70	12.8571
3	Gompertz curve	A+D	HBLUP_1400	Hybrids	1400	10	140	30
3	Gompertz curve	A+D	HBLUP_1400	Hybrids	1400	20	280	54.2857
3	Gompertz curve	A+D	HBLUP_1400	Hybrids	1400	30	420	64.5238
3	Gompertz curve	A+D	HBLUP_1400	Hybrids	1400	40	560	68.75
3	Gompertz curve	A+D	HBLUP_1400	Hybrids	1400	50	700	74.4286
3	Gompertz curve	A+D	HBLUP_1400	Parents	1400	2.5	35	31.4286
3	Gompertz curve	A+D	HBLUP_1400	Parents	1400	5	70	42.8571
3	Gompertz curve	A+D	HBLUP_1400	Parents	1400	10	140	65
3	Gompertz curve	A+D	HBLUP_1400	Parents	1400	20	280	68.5714
3	Gompertz curve	A+D	HBLUP_1400	Parents	1400	30	420	80
3	Gompertz curve	A+D	HBLUP_1400	Parents	1400	40	560	83.3929
3	Gompertz curve	A+D	HBLUP_1400	Parents	1400	50	700	86.2857
3	Gompertz curve	A+D	HBLUP_1400	Uncles	1400	2.5	35	0
3	Gompertz curve	A+D	HBLUP_1400	Uncles	1400	5	70	0
3	Gompertz curve	A+D	HBLUP_1400	Uncles	1400	10	140	0
3	Gompertz curve	A+D	HBLUP_1400	Uncles	1400	20	280	0
3	Gompertz curve	A+D	HBLUP_1400	Uncles	1400	30	420	1.19048
3	Gompertz curve	A+D	HBLUP_1400	Uncles	1400	40	560	7.14286
3	Gompertz curve	A+D	HBLUP_1400	Uncles	1400	50	700	26.2857
3	Gompertz curve	A+D	HBLUP_1400	Hybrids + Parents	1400	2.5	35	2.85714
3	Gompertz curve	A+D	HBLUP_1400	Hybrids + Parents	1400	5	70	24.2857
3	Gompertz curve	A+D	HBLUP_1400	Hybrids + Parents	1400	10	140	52.1429
3	Gompertz curve	A+D	HBLUP_1400	Hybrids + Parents	1400	20	280	61.0714
3	Gompertz curve	A+D	HBLUP_1400	Hybrids + Parents	1400	30	420	66.4286
3	Gompertz curve	A+D	HBLUP_1400	Hybrids + Parents	1400	40	560	78.3929
3	Gompertz curve	A+D	HBLUP_1400	Hybrids + Parents	1400	50	700	79.8571
3	Gompertz curve	A+D	HBLUP_1400	Hybrids + Uncles	1400	2.5	35	5.71429
3	Gompertz curve	A+D	HBLUP_1400	Hybrids + Uncles	1400	5	70	11.4286
3	Gompertz curve	A+D	HBLUP_1400	Hybrids + Uncles	1400	10	140	18.5714
3	Gompertz curve	A+D	HBLUP_1400	Hybrids + Uncles	1400	20	280	40.7143
3	Gompertz curve	A+D	HBLUP_1400	Hybrids + Uncles	1400	30	420	49.7619
3	Gompertz curve	A+D	HBLUP_1400	Hybrids + Uncles	1400	40	560	54.8214
3	Gompertz curve	A+D	HBLUP_1400	Hybrids + Uncles	1400	50	700	66.2857
3	Gompertz curve	A+D	HBLUP_1400	Parents + Uncles	1400	2.5	35	28.5714
3	Gompertz curve	A+D	HBLUP_1400	Parents + Uncles	1400	5	70	32.8571
3	Gompertz curve	A+D	HBLUP_1400	Parents + Uncles	1400	10	140	53.5714
3	Gompertz curve	A+D	HBLUP_1400	Parents + Uncles	1400	20	280	62.1429
3	Gompertz curve	A+D	HBLUP_1400	Parents + Uncles	1400	30	420	75.9524
3	Gompertz curve	A+D	HBLUP_1400	Parents + Uncles	1400	40	560	79.6429
3	Gompertz curve	A+D	HBLUP_1400	Parents + Uncles	1400	50	700	82.8571
3	Gompertz curve	A+D	HBLUP_1400	Hybrids+Parents+Uncles	1400	2.5	35	28.5714
3	Gompertz curve	A+D	HBLUP_1400	Hybrids+Parents+Uncles	1400	5	70	37.1429
3	Gompertz curve	A+D	HBLUP_1400	Hybrids+Parents+Uncles	1400	10	140	60
3	Gompertz curve	A+D	HBLUP_1400	Hybrids+Parents+Uncles	1400	20	280	66.7857
3	Gompertz curve	A+D	HBLUP_1400	Hybrids+Parents+Uncles	1400	30	420	77.8571
3	Gompertz curve	A+D	HBLUP_1400	Hybrids+Parents+Uncles	1400	40	560	81.0714
3	Gompertz curve	A+D	HBLUP_1400	Hybrids+Parents+Uncles	1400	50	700	84.5714
3	Gompertz curve	A+D	HBLUP_197	Hybrids	197	2.5	5	0
3	Gompertz curve	A+D	HBLUP_197	Hybrids	197	5	10	0
3	Gompertz curve	A+D	HBLUP_197	Hybrids	197	10	20	15
3	Gompertz curve	A+D	HBLUP_197	Hybrids	197	20	40	52.5
3	Gompertz curve	A+D	HBLUP_197	Parents	197	2.5	5	40
3	Gompertz curve	A+D	HBLUP_197	Parents	197	5	10	50
3	Gompertz curve	A+D	HBLUP_197	Parents	197	10	20	40
3	Gompertz curve	A+D	HBLUP_197	Parents	197	20	40	82.5
3	Gompertz curve	A+D	HBLUP_197	Uncles	197	2.5	5	0
3	Gompertz curve	A+D	HBLUP_197	Uncles	197	5	10	0
3	Gompertz curve	A+D	HBLUP_197	Uncles	197	10	20	0
3	Gompertz curve	A+D	HBLUP_197	Uncles	197	20	40	0
3	Gompertz curve	A+D	HBLUP_197	Hybrids + Parents	197	2.5	5	20
3	Gompertz curve	A+D	HBLUP_197	Hybrids + Parents	197	5	10	30
3	Gompertz curve	A+D	HBLUP_197	Hybrids + Parents	197	10	20	30
3	Gompertz curve	A+D	HBLUP_197	Hybrids + Parents	197	20	40	55
3	Gompertz curve	A+D	HBLUP_197	Hybrids + Uncles	197	2.5	5	0
3	Gompertz curve	A+D	HBLUP_197	Hybrids + Uncles	197	5	10	0
3	Gompertz curve	A+D	HBLUP_197	Hybrids + Uncles	197	10	20	5
3	Gompertz curve	A+D	HBLUP_197	Hybrids + Uncles	197	20	40	20
3	Gompertz curve	A+D	HBLUP_197	Parents + Uncles	197	2.5	5	0
3	Gompertz curve	A+D	HBLUP_197	Parents + Uncles	197	5	10	20
3	Gompertz curve	A+D	HBLUP_197	Parents + Uncles	197	10	20	45
3	Gompertz curve	A+D	HBLUP_197	Parents + Uncles	197	20	40	67.5
3	Gompertz curve	A+D	HBLUP_197	Hybrids+Parents+Uncles	197	2.5	5	0
3	Gompertz curve	A+D	HBLUP_197	Hybrids+Parents+Uncles	197	5	10	0
3	Gompertz curve	A+D	HBLUP_197	Hybrids+Parents+Uncles	197	10	20	25
3	Gompertz curve	A+D	HBLUP_197	Hybrids+Parents+Uncles	197	20	40	50
6	Unadjusted	A	GBLUP_G	Hybrids	197	2.5	4.925	0
6	Unadjusted	A	GBLUP_G	Hybrids	197	5	9.85	10
6	Unadjusted	A	GBLUP_G	Hybrids	197	10	19.7	35
6	Unadjusted	A	GBLUP_G	Hybrids	197	20	39.4	65
6	Unadjusted	A	GBLUP_G	Hybrids	197	30	59.1	68.3333
6	Unadjusted	A	GBLUP_G	Hybrids	197	40	78.8	67.0886
6	Unadjusted	A	GBLUP_G	Hybrids	197	50	98.5	66.6667
6	Unadjusted	A	GBLUP_G	Parents	197	2.5	4.925	60
6	Unadjusted	A	GBLUP_G	Parents	197	5	9.85	50
6	Unadjusted	A	GBLUP_G	Parents	197	10	19.7	45
[truncated: 1,972 more rows]
