# Supplementary material for: Realized genomic selection across generations in a reciprocal recurrent selection breeding program of Eucalyptus hybrids
Source: Front Plant Sci. 2023 Oct 27;14:1252504. doi: 10.3389/fpls.2023.1252504 (PMC10641691; doi:10.3389/fpls.2023.1252504)
Supplement: Supplementary Table 11 — Predictive abilities (PAs) for mean annual increment (MAI) in tree volume and corresponding standard errors estimated by cross-validation (Pure species and Pure species + Hybrids training sets) and standard errors of Pearson correlation (Hybrids training set) for each pure species breeding population in the RRS program. Estimates listed for the two measurement ages with different combinations of age correction, genetic and genomic models, using different G1 generation training sets. NA: model did not converge. [file Table_11.xlsx]

## Sheet: Table S11
Supplementary Table S11. Predictive abilities (PAs) for mean annual increment (MAI) in tree volume and corresponding standard errors estimated by cross validation (Pure species and Pure species + Hybrids training sets) and standard errors of Pearson correlation (Hybrids training set) for each pure species breeding population in the RRS program. Estimates listed for the two measurement ages with d…
Species	Age	Age adjustment	Genetic model	Genomic model	Training set	Validation set	# Individuals in the training population	# SNPs	Predictive ability	Stand. Error
Eucalyptus grandis	3	unadjusted	A	GBLUP_G	Hybrids	Genotyped	1842	16835	0.272478	0.0934534
Eucalyptus grandis	6	unadjusted	A	GBLUP_G	Hybrids	Genotyped	1842	16835	0.219487	0.0947601
Eucalyptus grandis	3	Logistic 2 Sigmoid	A	GBLUP_G	Hybrids	Genotyped	1842	16835	0.277378	0.0933173
Eucalyptus grandis	6	Logistic 2 Sigmoid	A	GBLUP_G	Hybrids	Genotyped	1842	16835	0.276392	0.0933449
Eucalyptus grandis	3	Logistic 1	A	GBLUP_G	Hybrids	Genotyped	1842	16835	0.272394	0.0934557
Eucalyptus grandis	6	Logistic 1	A	GBLUP_G	Hybrids	Genotyped	1842	16835	0.267672	0.0935844
Eucalyptus grandis	3	Gompertz curve	A	GBLUP_G	Hybrids	Genotyped	1842	16835	0.269405	0.0935374
Eucalyptus grandis	6	Gompertz curve	A	GBLUP_G	Hybrids	Genotyped	1842	16835	0.277219	0.0933218
Eucalyptus grandis	3	Linear	A	GBLUP_G	Hybrids	Genotyped	1842	16835	0.277865	0.0933037
Eucalyptus grandis	6	Linear	A	GBLUP_G	Hybrids	Genotyped	1842	16835	0.281862	0.0931905
Eucalyptus grandis	3	Gompertz curve	A	GBLUP_G	Pure species	Genotyped	108	15612	0.543751	0.0810327
Eucalyptus grandis	3	Gompertz curve	A	GBLUP_G	Hybrids + Pure species	Genotyped	1950	16808	0.49949	0.0787623
Eucalyptus grandis	6	Gompertz curve	A	GBLUP_G	Pure species	Genotyped	108	15612	0.582005	0.0726031
Eucalyptus grandis	6	Gompertz curve	A	GBLUP_G	Hybrids + Pure species	Genotyped	1950	16808	0.513969	0.0870845
Eucalyptus grandis	3	Linear	A	GBLUP_G	Pure species	Genotyped	108	15612	0.584442	0.0714684
Eucalyptus grandis	3	Linear	A	GBLUP_G	Hybrids + Pure species	Genotyped	1950	16808	0.518682	0.0850975
Eucalyptus grandis	6	Linear	A	GBLUP_G	Pure species	Genotyped	108	15612	0.594255	0.0689671
Eucalyptus grandis	6	Linear	A	GBLUP_G	Hybrids + Pure species	Genotyped	1950	16808	0.524898	0.0865649
Eucalyptus grandis	3	Logistic 1	A	GBLUP_G	Pure species	Genotyped	108	15612	0.544195	0.0805585
Eucalyptus grandis	3	Logistic 1	A	GBLUP_G	Hybrids + Pure species	Genotyped	1950	16808	0.498862	0.0787441
Eucalyptus grandis	6	Logistic 1	A	GBLUP_G	Pure species	Genotyped	108	15612	0.573797	0.0740359
Eucalyptus grandis	6	Logistic 1	A	GBLUP_G	Hybrids + Pure species	Genotyped	1950	16808	0.508525	0.0857911
Eucalyptus grandis	3	unadjusted	A	GBLUP_G	Pure species	Genotyped	108	15612	0.509646	0.0825801
Eucalyptus grandis	3	unadjusted	A	GBLUP_G	Hybrids + Pure species	Genotyped	1950	16808	0.435098	0.0796353
Eucalyptus grandis	6	unadjusted	A	GBLUP_G	Pure species	Genotyped	108	15612	0.467812	0.0718771
Eucalyptus grandis	6	unadjusted	A	GBLUP_G	Hybrids + Pure species	Genotyped	1950	16808	0.405383	0.0911682
Eucalyptus grandis	3	Logistic 2 Sigmoid	A	GBLUP_G	Pure species	Genotyped	108	15612	0.546507	0.0814695
Eucalyptus grandis	3	Logistic 2 Sigmoid	A	GBLUP_G	Hybrids + Pure species	Genotyped	1950	16808	0.499663	0.0792249
Eucalyptus grandis	6	Logistic 2 Sigmoid	A	GBLUP_G	Pure species	Genotyped	108	15612	0.58037	0.0756822
Eucalyptus grandis	6	Logistic 2 Sigmoid	A	GBLUP_G	Hybrids + Pure species	Genotyped	1950	16808	0.5129	0.0866187
Eucalyptus grandis	3	Gompertz curve	A	HBLUP	Pure species	Genotyped	5143	16835	0.507844	0.113722
Eucalyptus grandis	3	Gompertz curve	A	HBLUP	Hybrids + Pure species	Genotyped	7983	16835	0.411781	0.0691622
Eucalyptus grandis	6	Gompertz curve	A	HBLUP	Pure species	Genotyped	5143	16835	0.542279	0.120292
Eucalyptus grandis	6	Gompertz curve	A	HBLUP	Hybrids + Pure species	Genotyped	7983	16835	0.474436	0.0660412
Eucalyptus grandis	3	Linear	A	HBLUP	Pure species	Genotyped	5143	16835	0.539609	0.116758
Eucalyptus grandis	3	Linear	A	HBLUP	Hybrids + Pure species	Genotyped	7983	16835	0.46615	0.0681324
Eucalyptus grandis	6	Linear	A	HBLUP	Pure species	Genotyped	5143	16835	0.549888	0.118409
Eucalyptus grandis	6	Linear	A	HBLUP	Hybrids + Pure species	Genotyped	7983	16835	0.485434	0.066383
Eucalyptus grandis	3	Logistic 1	A	HBLUP	Pure species	Genotyped	5143	16835	0.484728	0.120627
Eucalyptus grandis	3	Logistic 1	A	HBLUP	Hybrids + Pure species	Genotyped	7983	16835	0.421741	0.0664224
Eucalyptus grandis	6	Logistic 1	A	HBLUP	Pure species	Genotyped	5143	16835	0.532671	0.119356
Eucalyptus grandis	6	Logistic 1	A	HBLUP	Hybrids + Pure species	Genotyped	7983	16835	0.459393	0.0672128
Eucalyptus grandis	3	unadjusted	A	HBLUP	Pure species	Genotyped	5143	16835	0.501059	0.0993645
Eucalyptus grandis	3	unadjusted	A	HBLUP	Hybrids + Pure species	Genotyped	7983	16835	0.319882	0.0820066
Eucalyptus grandis	6	unadjusted	A	HBLUP	Pure species	Genotyped	5143	16835	0.385089	0.107187
Eucalyptus grandis	6	unadjusted	A	HBLUP	Hybrids + Pure species	Genotyped	7983	16835	0.361562	0.0826165
Eucalyptus grandis	3	Logistic 2 Sigmoid	A	HBLUP	Pure species	Genotyped	5143	16835	0.518168	0.117631
Eucalyptus grandis	3	Logistic 2 Sigmoid	A	HBLUP	Hybrids + Pure species	Genotyped	7983	16835	0.42163	0.0665452
Eucalyptus grandis	6	Logistic 2 Sigmoid	A	HBLUP	Pure species	Genotyped	5143	16835	0.540916	0.119967
Eucalyptus grandis	6	Logistic 2 Sigmoid	A	HBLUP	Hybrids + Pure species	Genotyped	7983	16835	0.462469	0.067315
Eucalyptus grandis	3	unadjusted	A	HBLUP	Hybrids	Genotyped	2840	16835	0.282151	0.0931823
Eucalyptus grandis	6	unadjusted	A	HBLUP	Hybrids	Genotyped	2840	16835	0.220131	0.0947461
Eucalyptus grandis	3	Logistic 2 Sigmoid	A	HBLUP	Hybrids	Genotyped	2840	16835	0.277039	0.0933268
Eucalyptus grandis	6	Logistic 2 Sigmoid	A	HBLUP	Hybrids	Genotyped	2840	16835	0.27855	0.0932844
Eucalyptus grandis	3	Logistic 1	A	HBLUP	Hybrids	Genotyped	2840	16835	0.271341	0.0934847
Eucalyptus grandis	6	Logistic 1	A	HBLUP	Hybrids	Genotyped	2840	16835	0.26891	0.0935509
Eucalyptus grandis	3	Gompertz curve	A	HBLUP	Hybrids	Genotyped	2840	16835	0.269292	0.0935405
Eucalyptus grandis	6	Gompertz curve	A	HBLUP	Hybrids	Genotyped	2840	16835	0.279292	0.0932635
Eucalyptus grandis	3	Linear	A	HBLUP	Hybrids	Genotyped	2840	16835	0.280212	0.0932374
Eucalyptus grandis	6	Linear	A	HBLUP	Hybrids	Genotyped	2840	16835	0.284372	0.0931185
Eucalyptus urophylla	3	unadjusted	A	GBLUP_G	Hybrids	Genotyped	1842	16835	0.338573	0.0913922
Eucalyptus urophylla	6	unadjusted	A	GBLUP_G	Hybrids	Genotyped	1842	16835	0.177186	0.0955918
Eucalyptus urophylla	3	Logistic 2 Sigmoid	A	GBLUP_G	Hybrids	Genotyped	1842	16835	0.269443	0.0935364
Eucalyptus urophylla	6	Logistic 2 Sigmoid	A	GBLUP_G	Hybrids	Genotyped	1842	16835	0.241798	0.0942465
Eucalyptus urophylla	3	Logistic 1	A	GBLUP_G	Hybrids	Genotyped	1842	16835	0.285691	0.0930804
Eucalyptus urophylla	6	Logistic 1	A	GBLUP_G	Hybrids	Genotyped	1842	16835	0.270505	0.0935075
Eucalyptus urophylla	3	Gompertz curve	A	GBLUP_G	Hybrids	Genotyped	1842	16835	0.293117	0.0928624
Eucalyptus urophylla	6	Gompertz curve	A	GBLUP_G	Hybrids	Genotyped	1842	16835	0.242413	0.0942315
Eucalyptus urophylla	3	Linear	A	GBLUP_G	Hybrids	Genotyped	1842	16835	0.253482	0.0939564
Eucalyptus urophylla	6	Linear	A	GBLUP_G	Hybrids	Genotyped	1842	16835	0.234657	0.0944166
Eucalyptus urophylla	3	Gompertz curve	A	GBLUP_G	Pure species	Genotyped	124	15993	0.506694	0.0763044
Eucalyptus urophylla	3	Gompertz curve	A	GBLUP_G	Hybrids + Pure species	Genotyped	1966	16807	0.450104	0.0583042
Eucalyptus urophylla	6	Gompertz curve	A	GBLUP_G	Pure species	Genotyped	124	15993	0.550666	0.0773962
Eucalyptus urophylla	6	Gompertz curve	A	GBLUP_G	Hybrids + Pure species	Genotyped	1966	16807	0.47003	0.0592051
Eucalyptus urophylla	3	Linear	A	GBLUP_G	Pure species	Genotyped	124	15993	0.532848	0.0764921
Eucalyptus urophylla	3	Linear	A	GBLUP_G	Hybrids + Pure species	Genotyped	1966	16807	0.460756	0.0586155
Eucalyptus urophylla	6	Linear	A	GBLUP_G	Pure species	Genotyped	124	15993	0.54349	0.0755951
Eucalyptus urophylla	6	Linear	A	GBLUP_G	Hybrids + Pure species	Genotyped	1966	16807	0.460332	0.0587785
Eucalyptus urophylla	3	Logistic 1	A	GBLUP_G	Pure species	Genotyped	124	15993	0.505554	0.0793433
Eucalyptus urophylla	3	Logistic 1	A	GBLUP_G	Hybrids + Pure species	Genotyped	1966	16807	0.441139	0.0575727
Eucalyptus urophylla	6	Logistic 1	A	GBLUP_G	Pure species	Genotyped	124	15993	0.535161	0.0794565
Eucalyptus urophylla	6	Logistic 1	A	GBLUP_G	Hybrids + Pure species	Genotyped	1966	16807	0.466773	0.0600301
Eucalyptus urophylla	3	unadjusted	A	GBLUP_G	Pure species	Genotyped	124	15993	0.510094	0.0671179
Eucalyptus urophylla	3	unadjusted	A	GBLUP_G	Hybrids + Pure species	Genotyped	1966	16807	0.469967	0.0623614
Eucalyptus urophylla	6	unadjusted	A	GBLUP_G	Pure species	Genotyped	124	15993	0.53025	0.106981
Eucalyptus urophylla	6	unadjusted	A	GBLUP_G	Hybrids + Pure species	Genotyped	1966	16807	0.466796	0.0829967
Eucalyptus urophylla	3	Logistic 2 Sigmoid	A	GBLUP_G	Pure species	Genotyped	124	15993	0.51906	0.0768657
Eucalyptus urophylla	3	Logistic 2 Sigmoid	A	GBLUP_G	Hybrids + Pure species	Genotyped	1966	16807	0.4479	0.0569042
Eucalyptus urophylla	6	Logistic 2 Sigmoid	A	GBLUP_G	Pure species	Genotyped	124	15993	0.553692	0.0746847
Eucalyptus urophylla	6	Logistic 2 Sigmoid	A	GBLUP_G	Hybrids + Pure species	Genotyped	1966	16807	0.476749	0.0597249
Eucalyptus urophylla	3	Gompertz curve	A	HBLUP	Pure species	Genotyped	5190	16835	0.630207	0.0594609
Eucalyptus urophylla	3	Gompertz curve	A	HBLUP	Hybrids + Pure species	Genotyped	8030	16835	0.365963	0.0573169
Eucalyptus urophylla	6	Gompertz curve	A	HBLUP	Pure species	Genotyped	5190	16835	0.660417	0.0675913
Eucalyptus urophylla	6	Gompertz curve	A	HBLUP	Hybrids + Pure species	Genotyped	8030	16835	0.403653	0.0675019
Eucalyptus urophylla	3	Linear	A	HBLUP	Pure species	Genotyped	5190	16835	0.655477	0.0681168
Eucalyptus urophylla	3	Linear	A	HBLUP	Hybrids + Pure species	Genotyped	8030	16835	0.398182	0.0618112
Eucalyptus urophylla	6	Linear	A	HBLUP	Pure species	Genotyped	5190	16835	0.653088	0.0735237
Eucalyptus urophylla	6	Linear	A	HBLUP	Hybrids + Pure species	Genotyped	8030	16835	0.404577	0.0646459
Eucalyptus urophylla	3	Logistic 1	A	HBLUP	Pure species	Genotyped	5190	16835	0.614197	0.0646535
Eucalyptus urophylla	3	Logistic 1	A	HBLUP	Hybrids + Pure species	Genotyped	8030	16835	0.356747	0.0614623
Eucalyptus urophylla	6	Logistic 1	A	HBLUP	Pure species	Genotyped	5190	16835	0.654543	0.0704472
Eucalyptus urophylla	6	Logistic 1	A	HBLUP	Hybrids + Pure species	Genotyped	8030	16835	0.417117	0.0698371
Eucalyptus urophylla	3	unadjusted	A	HBLUP	Pure species	Genotyped	5190	16835	0.605958	0.0635051
Eucalyptus urophylla	3	unadjusted	A	HBLUP	Hybrids + Pure species	Genotyped	8030	16835	0.378224	0.0485751
Eucalyptus urophylla	6	unadjusted	A	HBLUP	Pure species	Genotyped	5190	16835	0.699469	0.0540678
Eucalyptus urophylla	6	unadjusted	A	HBLUP	Hybrids + Pure species	Genotyped	8030	16835	0.395699	0.0940232
Eucalyptus urophylla	3	Logistic 2 Sigmoid	A	HBLUP	Pure species	Genotyped	5190	16835	0.569201	0.0812912
Eucalyptus urophylla	3	Logistic 2 Sigmoid	A	HBLUP	Hybrids + Pure species	Genotyped	8030	16835	0.375555	0.0584628
Eucalyptus urophylla	6	Logistic 2 Sigmoid	A	HBLUP	Pure species	Genotyped	5190	16835	0.665876	0.0685881
Eucalyptus urophylla	6	Logistic 2 Sigmoid	A	HBLUP	Hybrids + Pure species	Genotyped	8030	16835	0.412623	0.0619075
Eucalyptus urophylla	3	unadjusted	A	HBLUP	Hybrids	Genotyped	2840	16835	0.360277	0.0844559
Eucalyptus urophylla	6	unadjusted	A	HBLUP	Hybrids	Genotyped	2840	16835	0.188013	0.0889212
Eucalyptus urophylla	3	Logistic 2 Sigmoid	A	HBLUP	Hybrids	Genotyped	2840	16835	0.281712	0.086869
Eucalyptus urophylla	6	Logistic 2 Sigmoid	A	HBLUP	Hybrids	Genotyped	2840	16835	0.253123	0.0875874
Eucalyptus urophylla	3	Logistic 1	A	HBLUP	Hybrids	Genotyped	2840	16835	0.297843	0.0864268
Eucalyptus urophylla	6	Logistic 1	A	HBLUP	Hybrids	Genotyped	2840	16835	0.281782	0.0868671
Eucalyptus urophylla	3	Gompertz curve	A	HBLUP	Hybrids	Genotyped	2840	16835	0.306646	0.0861741
Eucalyptus urophylla	6	Gompertz curve	A	HBLUP	Hybrids	Genotyped	2840	16835	0.253146	0.0875868
Eucalyptus urophylla	3	Linear	A	HBLUP	Hybrids	Genotyped	2840	16835	0.26431	0.0873161
Eucalyptus urophylla	6	Linear	A	HBLUP	Hybrids	Genotyped	2840	16835	0.24475	0.0877822
Eucalyptus grandis	3	Gompertz curve	A	ABLUP_G	Hybrids + Pure species	Genotyped	1950	-	0.689614	0.0477311
Eucalyptus grandis	3	Gompertz curve	A	ABLUP_H	Hybrids + Pure species	Not genotyped	7983	-	0.952707	0.00178465
Eucalyptus grandis	3	Gompertz curve	A	HBLUP	Hybrids + Pure species	Not genotyped	7983	16835	0.952483	0.00178029
Eucalyptus grandis	3	Gompertz curve	A	ABLUP_G	Hybrids	Genotyped	1842	-	0.69638	0.0697066
Eucalyptus grandis	3	Gompertz curve	A	HBLUP	Hybrids	Not genotyped	2840	16835	0.325917	0.0125984
Eucalyptus grandis	3	Gompertz curve	A	ABLUP_H	Hybrids	Not genotyped	2840	-	0.517927	0.0120578
Eucalyptus grandis	3	Gompertz curve	A	ABLUP_G	Pure species	Genotyped	108	-	0.690076	0.0479287
Eucalyptus grandis	3	Gompertz curve	A	ABLUP_H	Pure species	Not genotyped	5143	-	0.953128	0.00179184
Eucalyptus grandis	3	Gompertz curve	A	HBLUP	Pure species	Not genotyped	5143	16835	0.952219	0.00183105
Eucalyptus grandis	6	Gompertz curve	A	ABLUP_G	Hybrids + Pure species	Genotyped	1950	-	0.763161	0.0331547
Eucalyptus grandis	6	Gompertz curve	A	HBLUP	Hybrids + Pure species	Not genotyped	7983	16835	0.960285	0.00171355
Eucalyptus grandis	6	Gompertz curve	A	ABLUP_H	Hybrids + Pure species	Not genotyped	7983	-	0.960526	0.00171919
Eucalyptus grandis	6	Gompertz curve	A	ABLUP_G	Hybrids	Genotyped	1842	-	0.752216	0.0639997
Eucalyptus grandis	6	Gompertz curve	A	HBLUP	Hybrids	Not genotyped	2840	16835	0.369966	0.0121663
Eucalyptus grandis	6	Gompertz curve	A	ABLUP_H	Hybrids	Not genotyped	2840	-	0.603819	0.011236
Eucalyptus grandis	6	Gompertz curve	A	ABLUP_G	Pure species	Genotyped	108	-	0.763913	0.0337003
Eucalyptus grandis	6	Gompertz curve	A	HBLUP	Pure species	Not genotyped	5143	16835	0.959531	0.00179813
Eucalyptus grandis	6	Gompertz curve	A	ABLUP_H	Pure species	Not genotyped	5143	-	0.960854	0.0017108
Eucalyptus grandis	3	Linear	A	ABLUP_G	Hybrids + Pure species	Genotyped	1950	-	0.743543	0.0344838
Eucalyptus grandis	3	Linear	A	HBLUP	Hybrids + Pure species	Not genotyped	7983	16835	0.957789	0.0016946
Eucalyptus grandis	3	Linear	A	ABLUP_H	Hybrids + Pure species	Not genotyped	7983	-	0.958035	0.00169991
Eucalyptus grandis	3	Linear	A	ABLUP_G	Hybrids	Genotyped	1842	-	0.736306	0.0657219
Eucalyptus grandis	3	Linear	A	HBLUP	Hybrids	Not genotyped	2840	16835	0.350344	0.0123656
Eucalyptus grandis	3	Linear	A	ABLUP_H	Hybrids	Not genotyped	2840	-	0.570382	0.0115779
Eucalyptus grandis	3	Linear	A	ABLUP_G	Pure species	Genotyped	108	-	0.744119	0.0349857
Eucalyptus grandis	3	Linear	A	HBLUP	Pure species	Not genotyped	5143	16835	0.957259	0.00174831
Eucalyptus grandis	3	Linear	A	ABLUP_H	Pure species	Not genotyped	5143	-	0.958392	0.00169001
Eucalyptus grandis	6	Linear	A	ABLUP_G	Hybrids + Pure species	Genotyped	1950	-	0.762921	0.0310649
Eucalyptus grandis	6	Linear	A	HBLUP	Hybrids + Pure species	Not genotyped	7983	16835	0.959787	0.00169145
Eucalyptus grandis	6	Linear	A	ABLUP_H	Hybrids + Pure species	Not genotyped	7983	-	0.960038	0.00169728
Eucalyptus grandis	6	Linear	A	ABLUP_G	Hybrids	Genotyped	1842	-	0.751391	0.064091
Eucalyptus grandis	6	Linear	A	HBLUP	Hybrids	Not genotyped	2840	16835	0.365608	0.0122115
Eucalyptus grandis	6	Linear	A	ABLUP_H	Hybrids	Not genotyped	2840	-	0.600585	0.0112704
Eucalyptus grandis	6	Linear	A	ABLUP_G	Pure species	Genotyped	108	-	0.763535	0.0316493
Eucalyptus grandis	6	Linear	A	HBLUP	Pure species	Not genotyped	5143	16835	0.959076	0.00176785
Eucalyptus grandis	6	Linear	A	ABLUP_H	Pure species	Not genotyped	5143	-	0.960373	0.00168484
Eucalyptus grandis	3	Logistic 1	A	ABLUP_G	Hybrids + Pure species	Genotyped	1950	-	0.695497	0.0461628
Eucalyptus grandis	3	Logistic 1	A	HBLUP	Hybrids + Pure species	Not genotyped	7983	16835	0.949448	0.00192331
Eucalyptus grandis	3	Logistic 1	A	ABLUP_H	Hybrids + Pure species	Not genotyped	7983	-	0.949691	0.00192891
Eucalyptus grandis	3	Logistic 1	A	ABLUP_G	Hybrids	Genotyped	1842	-	0.701531	0.0692176
Eucalyptus grandis	3	Logistic 1	A	HBLUP	Hybrids	Not genotyped	2840	16835	0.326103	0.0125967
Eucalyptus grandis	3	Logistic 1	A	ABLUP_H	Hybrids	Not genotyped	2840	-	0.535036	0.0119085
Eucalyptus grandis	3	Logistic 1	A	ABLUP_G	Pure species	Genotyped	108	-	0.696202	0.0465159
Eucalyptus grandis	3	Logistic 1	A	HBLUP	Pure species	Not genotyped	5143	16835	0.949484	0.00206768
Eucalyptus grandis	3	Logistic 1	A	ABLUP_H	Pure species	Not genotyped	5143	-	0.950143	0.00193301
Eucalyptus grandis	6	Logistic 1	A	ABLUP_G	Hybrids + Pure species	Genotyped	1950	-	0.747963	0.0356104
Eucalyptus grandis	6	Logistic 1	A	ABLUP_H	Hybrids + Pure species	Not genotyped	7983	-	0.960872	0.00163866
Eucalyptus grandis	6	Logistic 1	A	HBLUP	Hybrids + Pure species	Not genotyped	7983	16835	0.960648	0.00163419
Eucalyptus grandis	6	Logistic 1	A	ABLUP_G	Hybrids	Genotyped	1842	-	0.739586	0.0653736
Eucalyptus grandis	6	Logistic 1	A	ABLUP_H	Hybrids	Not genotyped	2840	-	0.568287	0.0115984
Eucalyptus grandis	6	Logistic 1	A	HBLUP	Hybrids	Not genotyped	2840	16835	0.348986	0.012379
Eucalyptus grandis	6	Logistic 1	A	ABLUP_G	Pure species	Genotyped	108	-	0.748711	0.0361571
Eucalyptus grandis	6	Logistic 1	A	ABLUP_H	Pure species	Not genotyped	5143	-	0.961202	0.0016335
Eucalyptus grandis	6	Logistic 1	A	HBLUP	Pure species	Not genotyped	5143	16835	0.960087	0.00168617
Eucalyptus grandis	3	Logistic 2 Sigmoid	A	ABLUP_G	Hybrids + Pure species	Genotyped	1950	-	0.696588	0.0471944
Eucalyptus grandis	3	Logistic 2 Sigmoid	A	ABLUP_H	Hybrids + Pure species	Not genotyped	7983	-	0.95083	0.00188646
Eucalyptus grandis	3	Logistic 2 Sigmoid	A	HBLUP	Hybrids + Pure species	Not genotyped	7983	16835	0.950594	0.00188141
Eucalyptus grandis	3	Logistic 2 Sigmoid	A	ABLUP_G	Hybrids	Genotyped	1842	-	0.70467	0.0689162
Eucalyptus grandis	3	Logistic 2 Sigmoid	A	HBLUP	Hybrids	Not genotyped	2840	16835	0.327938	0.0125798
Eucalyptus grandis	3	Logistic 2 Sigmoid	A	ABLUP_H	Hybrids	Not genotyped	2840	-	0.535	0.0119088
Eucalyptus grandis	3	Logistic 2 Sigmoid	A	ABLUP_G	Pure species	Genotyped	108	-	0.697267	0.0474201
Eucalyptus grandis	3	Logistic 2 Sigmoid	A	HBLUP	Pure species	Not genotyped	5143	16835	0.950136	0.00196533
Eucalyptus grandis	3	Logistic 2 Sigmoid	A	ABLUP_H	Pure species	Not genotyped	5143	-	0.951265	0.00189346
Eucalyptus grandis	6	Logistic 2 Sigmoid	A	ABLUP_G	Hybrids + Pure species	Genotyped	1950	-	0.750952	0.0363525
Eucalyptus grandis	6	Logistic 2 Sigmoid	A	ABLUP_H	Hybrids + Pure species	Not genotyped	7983	-	0.961219	0.00164495
Eucalyptus grandis	6	Logistic 2 Sigmoid	A	HBLUP	Hybrids + Pure species	Not genotyped	7983	16835	0.960994	0.00164101
Eucalyptus grandis	6	Logistic 2 Sigmoid	A	ABLUP_G	Hybrids	Genotyped	1842	-	0.74505	0.0647856
Eucalyptus grandis	6	Logistic 2 Sigmoid	A	HBLUP	Hybrids	Not genotyped	2840	16835	0.355932	0.0123099
Eucalyptus grandis	6	Logistic 2 Sigmoid	A	ABLUP_H	Hybrids	Not genotyped	2840	-	0.57587	0.0115238
Eucalyptus grandis	6	Logistic 2 Sigmoid	A	ABLUP_G	Pure species	Genotyped	108	-	0.751718	0.0367831
Eucalyptus grandis	6	Logistic 2 Sigmoid	A	ABLUP_H	Pure species	Not genotyped	5143	-	0.961543	0.00164181
Eucalyptus grandis	6	Logistic 2 Sigmoid	A	HBLUP	Pure species	Not genotyped	5143	16835	0.960383	0.00170004
Eucalyptus grandis	3	unadjusted	A	ABLUP_G	Hybrids + Pure species	Genotyped	1950	-	0.676398	0.0559944
Eucalyptus grandis	3	unadjusted	A	ABLUP_H	Hybrids + Pure species	Not genotyped	7983	-	0.964643	0.00111183
Eucalyptus grandis	3	unadjusted	A	HBLUP	Hybrids + Pure species	Not genotyped	7983	16835	0.964514	0.00111099
Eucalyptus grandis	3	unadjusted	A	ABLUP_G	Hybrids	Genotyped	1842	-	0.681067	0.0711196
Eucalyptus grandis	3	unadjusted	A	ABLUP_H	Hybrids	Not genotyped	2840	-	0.425415	0.0127566
Eucalyptus grandis	3	unadjusted	A	HBLUP	Hybrids	Not genotyped	2840	16835	0.295466	0.0128651
Eucalyptus grandis	3	unadjusted	A	ABLUP_G	Pure species	Genotyped	108	-	0.676799	0.0561668
Eucalyptus grandis	3	unadjusted	A	HBLUP	Pure species	Not genotyped	5143	16835	0.964181	0.00116067
Eucalyptus grandis	3	unadjusted	A	ABLUP_H	Pure species	Not genotyped	5143	-	0.964886	0.00110578
Eucalyptus grandis	6	unadjusted	A	ABLUP_G	Hybrids + Pure species	Genotyped	1950	-	0.748632	0.0359104
Eucalyptus grandis	6	unadjusted	A	ABLUP_H	Hybrids + Pure species	Not genotyped	7983	-	0.969168	0.00144752
Eucalyptus grandis	6	unadjusted	A	HBLUP	Hybrids + Pure species	Not genotyped	7983	16835	0.969017	0.00144531
Eucalyptus grandis	6	unadjusted	A	ABLUP_G	Hybrids	Genotyped	1842	-	0.73229	0.0661439
Eucalyptus grandis	6	unadjusted	A	ABLUP_H	Hybrids	Not genotyped	2840	-	0.661486	0.0105712
Eucalyptus grandis	6	unadjusted	A	HBLUP	Hybrids	Not genotyped	2840	16835	0.398645	0.0118556
Eucalyptus grandis	6	unadjusted	A	ABLUP_G	Pure species	Genotyped	108	-	0.748752	0.03641
Eucalyptus grandis	6	unadjusted	A	ABLUP_H	Pure species	Not genotyped	5143	-	0.969382	0.00144174
Eucalyptus grandis	6	unadjusted	A	HBLUP	Pure species	Not genotyped	5143	16835	0.96815	0.00149786
Eucalyptus urophylla	3	Gompertz curve	A	ABLUP_G	Hybrids + Pure species	Genotyped	1966	-	0.762467	0.0381582
Eucalyptus urophylla	3	Gompertz curve	A	HBLUP	Hybrids + Pure species	Not genotyped	8030	16835	0.83912	0.00641205
Eucalyptus urophylla	3	Gompertz curve	A	ABLUP_H	Hybrids + Pure species	Not genotyped	8030	-	0.839781	0.00638665
Eucalyptus urophylla	3	Gompertz curve	A	ABLUP_G	Hybrids	Genotyped	1842	-	0.567029	0.0745741
Eucalyptus urophylla	3	Gompertz curve	A	HBLUP	Hybrids	Not genotyped	2840	16835	0.383192	0.0120259
Eucalyptus urophylla	3	Gompertz curve	A	ABLUP_H	Hybrids	Not genotyped	2840	-	0.654563	0.0106238
Eucalyptus urophylla	3	Gompertz curve	A	ABLUP_G	Pure species	Genotyped	124	-	0.765158	0.0382571
Eucalyptus urophylla	3	Gompertz curve	A	ABLUP_H	Pure species	Not genotyped	5190	-	0.841286	0.00639341
Eucalyptus urophylla	3	Gompertz curve	A	HBLUP	Pure species	Not genotyped	5190	16835	0.836082	0.00681214
Eucalyptus urophylla	6	Gompertz curve	A	ABLUP_G	Hybrids + Pure species	Genotyped	1966	-	0.816764	0.0372725
Eucalyptus urophylla	6	Gompertz curve	A	HBLUP	Hybrids + Pure species	Not genotyped	8030	16835	0.913221	0.00366344
Eucalyptus urophylla	6	Gompertz curve	A	ABLUP_H	Hybrids + Pure species	Not genotyped	8030	-	0.913689	0.00364896
Eucalyptus urophylla	6	Gompertz curve	A	ABLUP_G	Hybrids	Genotyped	1842	-	0.612709	0.0715512
Eucalyptus urophylla	6	Gompertz curve	A	HBLUP	Hybrids	Not genotyped	2840	16835	0.319576	0.0126561
Eucalyptus urophylla	6	Gompertz curve	A	ABLUP_H	Hybrids	Not genotyped	2840	-	0.762262	0.00909573
Eucalyptus urophylla	6	Gompertz curve	A	ABLUP_G	Pure species	Genotyped	124	-	0.818454	0.0375117
Eucalyptus urophylla	6	Gompertz curve	A	ABLUP_H	Pure species	Not genotyped	5190	-	0.91472	0.00361207
Eucalyptus urophylla	6	Gompertz curve	A	HBLUP	Pure species	Not genotyped	5190	16835	0.914691	0.00366881
Eucalyptus urophylla	3	Linear	A	ABLUP_G	Hybrids + Pure species	Genotyped	1966	-	0.802632	0.0375256
Eucalyptus urophylla	3	Linear	A	HBLUP	Hybrids + Pure species	Not genotyped	8030	16835	0.89229	0.00440983
Eucalyptus urophylla	3	Linear	A	ABLUP_H	Hybrids + Pure species	Not genotyped	8030	-	0.892843	0.00439279
Eucalyptus urophylla	3	Linear	A	ABLUP_G	Hybrids	Genotyped	1842	-	0.59228	0.0729475
Eucalyptus urophylla	3	Linear	A	ABLUP_H	Hybrids	Not genotyped	2840	-	0.72778	0.00963735
Eucalyptus urophylla	3	Linear	A	HBLUP	Hybrids	Not genotyped	2840	16835	0.339585	0.0124702
Eucalyptus urophylla	3	Linear	A	ABLUP_G	Pure species	Genotyped	124	-	0.80424	0.0378479
Eucalyptus urophylla	3	Linear	A	HBLUP	Pure species	Not genotyped	5190	16835	0.894112	0.00442998
Eucalyptus urophylla	3	Linear	A	ABLUP_H	Pure species	Not genotyped	5190	-	0.894061	0.00435935
Eucalyptus urophylla	6	Linear	A	ABLUP_G	Hybrids + Pure species	Genotyped	1966	-	0.816574	0.036982
Eucalyptus urophylla	6	Linear	A	ABLUP_H	Hybrids + Pure species	Not genotyped	8030	-	0.913804	0.00355835
Eucalyptus urophylla	6	Linear	A	HBLUP	Hybrids + Pure species	Not genotyped	8030	16835	0.913335	0.00357181
Eucalyptus urophylla	6	Linear	A	ABLUP_G	Hybrids	Genotyped	1842	-	0.606785	0.0719638
Eucalyptus urophylla	6	Linear	A	HBLUP	Hybrids	Not genotyped	2840	16835	0.305925	0.0127765
Eucalyptus urophylla	6	Linear	A	ABLUP_H	Hybrids	Not genotyped	2840	-	0.753148	0.00924444
Eucalyptus urophylla	6	Linear	A	ABLUP_G	Pure species	Genotyped	124	-	0.817888	0.0373292
Eucalyptus urophylla	6	Linear	A	HBLUP	Pure species	Not genotyped	5190	16835	0.914783	0.00358727
Eucalyptus urophylla	6	Linear	A	ABLUP_H	Pure species	Not genotyped	5190	-	0.914838	0.00352413
Eucalyptus urophylla	3	Logistic 1	A	ABLUP_G	Hybrids + Pure species	Genotyped	1966	-	0.764506	0.0377642
Eucalyptus urophylla	3	Logistic 1	A	ABLUP_H	Hybrids + Pure species	Not genotyped	8030	-	0.837453	0.00637645
Eucalyptus urophylla	3	Logistic 1	A	HBLUP	Hybrids + Pure species	Not genotyped	8030	16835	0.836747	0.00640914
Eucalyptus urophylla	3	Logistic 1	A	ABLUP_G	Hybrids	Genotyped	1842	-	0.569781	0.074402
Eucalyptus urophylla	3	Logistic 1	A	HBLUP	Hybrids	Not genotyped	2840	16835	0.386388	0.0119913
Eucalyptus urophylla	3	Logistic 1	A	ABLUP_H	Hybrids	Not genotyped	2840	-	0.675605	0.0103604
Eucalyptus urophylla	3	Logistic 1	A	ABLUP_G	Pure species	Genotyped	124	-	0.766916	0.0382142
Eucalyptus urophylla	3	Logistic 1	A	HBLUP	Pure species	Not genotyped	5190	16835	0.836476	0.00657562
Eucalyptus urophylla	3	Logistic 1	A	ABLUP_H	Pure species	Not genotyped	5190	-	0.839099	0.00635302
Eucalyptus urophylla	6	Logistic 1	A	ABLUP_G	Hybrids + Pure species	Genotyped	1966	-	0.801473	0.0366185
Eucalyptus urophylla	6	Logistic 1	A	ABLUP_H	Hybrids + Pure species	Not genotyped	8030	-	0.893003	0.00449377
Eucalyptus urophylla	6	Logistic 1	A	HBLUP	Hybrids + Pure species	Not genotyped	8030	16835	0.892358	0.00451578
Eucalyptus urophylla	6	Logistic 1	A	ABLUP_G	Hybrids	Genotyped	1842	-	0.608186	0.0718668
Eucalyptus urophylla	6	Logistic 1	A	HBLUP	Hybrids	Not genotyped	2840	16835	0.355983	0.0123094
Eucalyptus urophylla	6	Logistic 1	A	ABLUP_H	Hybrids	Not genotyped	2840	-	0.744698	0.00937865
Eucalyptus urophylla	6	Logistic 1	A	ABLUP_G	Pure species	Genotyped	124	-	0.803376	0.0368697
Eucalyptus urophylla	6	Logistic 1	A	HBLUP	Pure species	Not genotyped	5190	16835	0.894293	0.00454422
Eucalyptus urophylla	6	Logistic 1	A	ABLUP_H	Pure species	Not genotyped	5190	-	0.894276	0.00446007
Eucalyptus urophylla	3	Logistic 2 Sigmoid	A	ABLUP_G	Hybrids + Pure species	Genotyped	1966	-	0.778331	0.0380542
Eucalyptus urophylla	3	Logistic 2 Sigmoid	A	HBLUP	Hybrids + Pure species	Not genotyped	8030	16835	0.852636	0.00583103
Eucalyptus urophylla	3	Logistic 2 Sigmoid	A	ABLUP_H	Hybrids + Pure species	Not genotyped	8030	-	0.853252	0.00580474
Eucalyptus urophylla	3	Logistic 2 Sigmoid	A	ABLUP_G	Hybrids	Genotyped	1842	-	0.575249	0.0740563
Eucalyptus urophylla	3	Logistic 2 Sigmoid	A	ABLUP_H	Hybrids	Not genotyped	2840	-	0.666564	0.0104754
Eucalyptus urophylla	3	Logistic 2 Sigmoid	A	HBLUP	Hybrids	Not genotyped	2840	16835	0.369031	0.0121761
Eucalyptus urophylla	3	Logistic 2 Sigmoid	A	ABLUP_G	Pure species	Genotyped	124	-	0.780375	0.0384461
Eucalyptus urophylla	3	Logistic 2 Sigmoid	A	ABLUP_H	Pure species	Not genotyped	5190	-	0.854688	0.00578499
Eucalyptus urophylla	3	Logistic 2 Sigmoid	A	HBLUP	Pure species	Not genotyped	5190	16835	0.85427	0.00616564
Eucalyptus urophylla	6	Logistic 2 Sigmoid	A	ABLUP_G	Hybrids + Pure species	Genotyped	1966	-	0.820953	0.0365178
Eucalyptus urophylla	6	Logistic 2 Sigmoid	A	HBLUP	Hybrids + Pure species	Not genotyped	8030	16835	0.912313	0.00370567
Eucalyptus urophylla	6	Logistic 2 Sigmoid	A	ABLUP_H	Hybrids + Pure species	Not genotyped	8030	-	0.912749	0.00369504
Eucalyptus urophylla	6	Logistic 2 Sigmoid	A	ABLUP_G	Hybrids	Genotyped	1842	-	0.616007	0.0713187
Eucalyptus urophylla	6	Logistic 2 Sigmoid	A	ABLUP_H	Hybrids	Not genotyped	2840	-	0.734224	0.00954033
Eucalyptus urophylla	6	Logistic 2 Sigmoid	A	HBLUP	Hybrids	Not genotyped	2840	16835	0.316128	0.012687
Eucalyptus urophylla	6	Logistic 2 Sigmoid	A	ABLUP_G	Pure species	Genotyped	124	-	0.822342	0.0367405
Eucalyptus urophylla	6	Logistic 2 Sigmoid	A	HBLUP	Pure species	Not genotyped	5190	16835	0.913651	0.00375913
Eucalyptus urophylla	6	Logistic 2 Sigmoid	A	ABLUP_H	Pure species	Not genotyped	5190	-	0.913761	0.00366758
Eucalyptus urophylla	3	unadjusted	A	ABLUP_G	Hybrids + Pure species	Genotyped	1966	-	0.760843	0.0405752
Eucalyptus urophylla	3	unadjusted	A	ABLUP_H	Hybrids + Pure species	Not genotyped	8030	-	0.871608	0.00486126
Eucalyptus urophylla	3	unadjusted	A	HBLUP	Hybrids + Pure species	Not genotyped	8030	16835	0.871236	0.00485383
Eucalyptus urophylla	3	unadjusted	A	ABLUP_G	Hybrids	Genotyped	1842	-	0.581954	0.0736257
Eucalyptus urophylla	3	unadjusted	A	HBLUP	Hybrids	Not genotyped	2840	16835	0.328724	0.0125725
Eucalyptus urophylla	3	unadjusted	A	ABLUP_H	Hybrids	Not genotyped	2840	-	0.528323	0.0119312
Eucalyptus urophylla	3	unadjusted	A	ABLUP_G	Pure species	Genotyped	124	-	0.764666	0.0389809
Eucalyptus urophylla	3	unadjusted	A	HBLUP	Pure species	Not genotyped	5190	16835	0.871978	0.00518944
Eucalyptus urophylla	3	unadjusted	A	ABLUP_H	Pure species	Not genotyped	5190	-	0.872461	0.00493946
Eucalyptus urophylla	6	unadjusted	A	ABLUP_G	Hybrids + Pure species	Genotyped	1966	-	0.786928	0.0485654
Eucalyptus urophylla	6	unadjusted	A	ABLUP_H	Hybrids + Pure species	Not genotyped	8030	-	0.966297	0.00144516
Eucalyptus urophylla	6	unadjusted	A	HBLUP	Hybrids + Pure species	Not genotyped	8030	16835	0.966202	0.00144143
Eucalyptus urophylla	6	unadjusted	A	ABLUP_G	Hybrids	Genotyped	1842	-	0.557953	0.0751331
Eucalyptus urophylla	6	unadjusted	A	ABLUP_H	Hybrids	Not genotyped	2840	-	0.69185	0.0101465
Eucalyptus urophylla	6	unadjusted	A	HBLUP	Hybrids	Not genotyped	2840	16835	0.223159	0.0133937
Eucalyptus urophylla	6	unadjusted	A	ABLUP_G	Pure species	Genotyped	124	-	0.78971	0.0489781
Eucalyptus urophylla	6	unadjusted	A	ABLUP_H	Pure species	Not genotyped	5190	-	0.966668	0.00143372
Eucalyptus urophylla	6	unadjusted	A	HBLUP	Pure species	Not genotyped	5190	16835	0.965737	0.00142237
